# Supplementary material for: Identification of a Protein Arginine Methyltransferase 7 (PRMT7)/Protein Arginine Methyltransferase 9 (PRMT9) Inhibitor
Source: J Med Chem. 2023 Aug 10;66(19):13665–83. doi: 10.1021/acs.jmedchem.3c01030 (PMC10578352; doi:10.1021/acs.jmedchem.3c01030)
Supplement: Supplementary file 2 — jm3c01030_si_002.pdb [file jm3c01030_si_002.pdb]

ATOM      1  CH3 ACE A   0      -5.888   3.970 -30.772  1.00  0.00           C  
ATOM      2  C   ACE A   0      -7.071   3.515 -29.918  1.00  0.00           C  
ATOM      3  O   ACE A   0      -6.876   3.102 -28.777  1.00  0.00           O  
ATOM      4 1H   ACE A   0      -4.945   3.853 -30.193  1.00  0.00           H  
ATOM      5 2H   ACE A   0      -5.836   3.354 -31.698  1.00  0.00           H  
ATOM      6 3H   ACE A   0      -6.021   5.038 -31.056  1.00  0.00           H  
ATOM      7  N   MET A   1      -8.354   3.567 -30.424  1.00 52.62           N  
ATOM      8  CA  MET A   1      -9.497   3.124 -29.591  1.00 52.62           C  
ATOM      9  C   MET A   1      -9.500   4.016 -28.350  1.00 52.62           C  
ATOM     10  O   MET A   1      -8.525   4.723 -28.156  1.00 52.62           O  
ATOM     11  CB  MET A   1      -9.347   1.617 -29.300  1.00 52.62           C  
ATOM     12  CG  MET A   1     -10.661   0.851 -29.093  1.00 52.62           C  
ATOM     13  SD  MET A   1     -10.461  -0.934 -29.385  1.00 52.62           S  
ATOM     14  CE  MET A   1     -12.104  -1.563 -28.959  1.00 52.62           C  
ATOM     15  H2  MET A   1      -8.514   3.906 -31.361  1.00 52.62           H  
ATOM     16  HA  MET A   1     -10.421   3.286 -30.145  1.00 52.62           H  
ATOM     17  HB3 MET A   1      -8.709   1.480 -28.427  1.00 52.62           H  
ATOM     18  HB2 MET A   1      -8.780   1.149 -30.106  1.00 52.62           H  
ATOM     19  HG3 MET A   1     -11.421   1.245 -29.768  1.00 52.62           H  
ATOM     20  HG2 MET A   1     -11.020   1.014 -28.077  1.00 52.62           H  
ATOM     21  HE1 MET A   1     -12.125  -2.644 -29.092  1.00 52.62           H  
ATOM     22  HE2 MET A   1     -12.329  -1.320 -27.921  1.00 52.62           H  
ATOM     23  HE3 MET A   1     -12.849  -1.103 -29.609  1.00 52.62           H  
ATOM     24  N   LYS A   2     -10.575   4.101 -27.570  1.00 70.41           N  
ATOM     25  CA  LYS A   2     -10.514   4.739 -26.245  1.00 70.41           C  
ATOM     26  C   LYS A   2     -10.781   3.668 -25.200  1.00 70.41           C  
ATOM     27  O   LYS A   2     -11.520   2.726 -25.502  1.00 70.41           O  
ATOM     28  CB  LYS A   2     -11.498   5.905 -26.099  1.00 70.41           C  
ATOM     29  CG  LYS A   2     -11.162   7.136 -26.961  1.00 70.41           C  
ATOM     30  CD  LYS A   2     -11.933   8.309 -26.353  1.00 70.41           C  
ATOM     31  CE  LYS A   2     -11.949   9.620 -27.131  1.00 70.41           C  
ATOM     32  NZ  LYS A   2     -12.760  10.588 -26.351  1.00 70.41           N1+
ATOM     33  H   LYS A   2     -11.458   3.724 -27.884  1.00 70.41           H  
ATOM     34  HA  LYS A   2      -9.504   5.121 -26.094  1.00 70.41           H  
ATOM     35  HB3 LYS A   2     -11.554   6.201 -25.052  1.00 70.41           H  
ATOM     36  HB2 LYS A   2     -12.504   5.560 -26.339  1.00 70.41           H  
ATOM     37  HG3 LYS A   2     -11.504   6.968 -27.982  1.00 70.41           H  
ATOM     38  HG2 LYS A   2     -10.092   7.338 -26.903  1.00 70.41           H  
ATOM     39  HD3 LYS A   2     -11.564   8.495 -25.345  1.00 70.41           H  
ATOM     40  HD2 LYS A   2     -12.959   7.998 -26.155  1.00 70.41           H  
ATOM     41  HE3 LYS A   2     -12.413   9.459 -28.104  1.00 70.41           H  
ATOM     42  HE2 LYS A   2     -10.930   9.996 -27.229  1.00 70.41           H  
ATOM     43  HZ1 LYS A   2     -13.501  10.098 -25.872  1.00 70.41           H  
ATOM     44  HZ2 LYS A   2     -12.172  11.053 -25.674  1.00 70.41           H  
ATOM     45  HZ3 LYS A   2     -13.159  11.274 -26.976  1.00 70.41           H  
ATOM     46  N   ILE A   3     -10.188   3.802 -24.025  1.00 66.08           N  
ATOM     47  CA  ILE A   3     -10.424   2.910 -22.884  1.00 66.08           C  
ATOM     48  C   ILE A   3     -11.153   3.674 -21.782  1.00 66.08           C  
ATOM     49  O   ILE A   3     -11.050   4.896 -21.696  1.00 66.08           O  
ATOM     50  CB  ILE A   3      -9.123   2.237 -22.402  1.00 66.08           C  
ATOM     51  CG1 ILE A   3      -8.033   3.280 -22.114  1.00 66.08           C  
ATOM     52  CG2 ILE A   3      -8.664   1.234 -23.483  1.00 66.08           C  
ATOM     53  CD1 ILE A   3      -6.819   2.715 -21.379  1.00 66.08           C  
ATOM     54  H   ILE A   3      -9.529   4.553 -23.874  1.00 66.08           H  
ATOM     55  HA  ILE A   3     -11.091   2.118 -23.225  1.00 66.08           H  
ATOM     56  HB  ILE A   3      -9.333   1.688 -21.484  1.00 66.08           H  
ATOM     57 HG13 ILE A   3      -8.460   4.097 -21.532  1.00 66.08           H  
ATOM     58 HG12 ILE A   3      -7.710   3.734 -23.051  1.00 66.08           H  
ATOM     59 HG21 ILE A   3      -7.744   0.747 -23.161  1.00 66.08           H  
ATOM     60 HG22 ILE A   3      -9.439   0.482 -23.635  1.00 66.08           H  
ATOM     61 HG23 ILE A   3      -8.485   1.764 -24.419  1.00 66.08           H  
ATOM     62 HD11 ILE A   3      -6.093   3.510 -21.210  1.00 66.08           H  
ATOM     63 HD12 ILE A   3      -7.133   2.302 -20.420  1.00 66.08           H  
ATOM     64 HD13 ILE A   3      -6.363   1.929 -21.980  1.00 66.08           H  
ATOM     65  N   PHE A   4     -11.943   2.963 -20.982  1.00 74.14           N  
ATOM     66  CA  PHE A   4     -12.662   3.551 -19.857  1.00 74.14           C  
ATOM     67  C   PHE A   4     -11.914   3.235 -18.569  1.00 74.14           C  
ATOM     68  O   PHE A   4     -11.809   2.070 -18.197  1.00 74.14           O  
ATOM     69  CB  PHE A   4     -14.109   3.048 -19.803  1.00 74.14           C  
ATOM     70  CG  PHE A   4     -14.989   3.593 -20.908  1.00 74.14           C  
ATOM     71  CD1 PHE A   4     -15.579   4.863 -20.771  1.00 74.14           C  
ATOM     72  CD2 PHE A   4     -15.214   2.836 -22.073  1.00 74.14           C  
ATOM     73  CE1 PHE A   4     -16.401   5.368 -21.793  1.00 74.14           C  
ATOM     74  CE2 PHE A   4     -16.021   3.351 -23.103  1.00 74.14           C  
ATOM     75  CZ  PHE A   4     -16.611   4.620 -22.964  1.00 74.14           C  
ATOM     76  H   PHE A   4     -12.064   1.973 -21.142  1.00 74.14           H  
ATOM     77  HA  PHE A   4     -12.679   4.633 -19.988  1.00 74.14           H  
ATOM     78  HB3 PHE A   4     -14.544   3.301 -18.836  1.00 74.14           H  
ATOM     79  HB2 PHE A   4     -14.114   1.959 -19.841  1.00 74.14           H  
ATOM     80  HD1 PHE A   4     -15.400   5.449 -19.882  1.00 74.14           H  
ATOM     81  HD2 PHE A   4     -14.766   1.859 -22.177  1.00 74.14           H  
ATOM     82  HE1 PHE A   4     -16.873   6.332 -21.679  1.00 74.14           H  
ATOM     83  HE2 PHE A   4     -16.187   2.772 -23.999  1.00 74.14           H  
ATOM     84  HZ  PHE A   4     -17.225   5.019 -23.757  1.00 74.14           H  
ATOM     85  N   CYS A   5     -11.447   4.270 -17.880  1.00 67.71           N  
ATOM     86  CA  CYS A   5     -10.744   4.134 -16.610  1.00 67.71           C  
ATOM     87  C   CYS A   5     -11.645   4.589 -15.465  1.00 67.71           C  
ATOM     88  O   CYS A   5     -12.275   5.647 -15.545  1.00 67.71           O  
ATOM     89  CB  CYS A   5      -9.437   4.926 -16.660  1.00 67.71           C  
ATOM     90  SG  CYS A   5      -8.405   4.229 -17.969  1.00 67.71           S  
ATOM     91  H   CYS A   5     -11.572   5.209 -18.231  1.00 67.71           H  
ATOM     92  HA  CYS A   5     -10.503   3.081 -16.460  1.00 67.71           H  
ATOM     93  HB3 CYS A   5      -8.921   4.836 -15.704  1.00 67.71           H  
ATOM     94  HB2 CYS A   5      -9.654   5.970 -16.886  1.00 67.71           H  
ATOM     95  HG  CYS A   5      -7.693   3.210 -17.480  1.00 67.71           H  
ATOM     96  N   SER A   6     -11.707   3.803 -14.393  1.00 73.73           N  
ATOM     97  CA  SER A   6     -12.423   4.198 -13.182  1.00 73.73           C  
ATOM     98  C   SER A   6     -11.613   5.240 -12.406  1.00 73.73           C  
ATOM     99  O   SER A   6     -10.464   4.976 -12.048  1.00 73.73           O  
ATOM    100  CB  SER A   6     -12.712   2.972 -12.315  1.00 73.73           C  
ATOM    101  OG  SER A   6     -11.514   2.362 -11.879  1.00 73.73           O  
ATOM    102  H   SER A   6     -11.250   2.902 -14.400  1.00 73.73           H  
ATOM    103  HA  SER A   6     -13.373   4.646 -13.474  1.00 73.73           H  
ATOM    104  HB3 SER A   6     -13.298   2.252 -12.887  1.00 73.73           H  
ATOM    105  HB2 SER A   6     -13.303   3.271 -11.450  1.00 73.73           H  
ATOM    106  HG  SER A   6     -11.005   2.990 -11.361  1.00 73.73           H  
ATOM    107  N   ARG A   7     -12.201   6.397 -12.095  1.00 76.32           N  
ATOM    108  CA  ARG A   7     -11.585   7.466 -11.297  1.00 76.32           C  
ATOM    109  C   ARG A   7     -12.539   7.898 -10.188  1.00 76.32           C  
ATOM    110  O   ARG A   7     -13.736   8.042 -10.418  1.00 76.32           O  
ATOM    111  CB  ARG A   7     -11.186   8.627 -12.229  1.00 76.32           C  
ATOM    112  CG  ARG A   7     -10.290   9.674 -11.541  1.00 76.32           C  
ATOM    113  CD  ARG A   7      -9.866  10.767 -12.530  1.00 76.32           C  
ATOM    114  NE  ARG A   7      -9.110  11.860 -11.888  1.00 76.32           N  
ATOM    115  NH1 ARG A   7      -8.499  12.989 -13.797  1.00 76.32           N  
ATOM    116  NH2 ARG A   7      -8.095  13.898 -11.812  1.00 76.32           N1+
ATOM    117  CZ  ARG A   7      -8.563  12.900 -12.496  1.00 76.32           C  
ATOM    118  H   ARG A   7     -13.140   6.588 -12.415  1.00 76.32           H  
ATOM    119  HA  ARG A   7     -10.680   7.070 -10.835  1.00 76.32           H  
ATOM    120  HB3 ARG A   7     -12.085   9.113 -12.607  1.00 76.32           H  
ATOM    121  HB2 ARG A   7     -10.672   8.229 -13.104  1.00 76.32           H  
ATOM    122  HG3 ARG A   7      -9.403   9.184 -11.139  1.00 76.32           H  
ATOM    123  HG2 ARG A   7     -10.832  10.126 -10.711  1.00 76.32           H  
ATOM    124  HD3 ARG A   7     -10.750  11.176 -13.019  1.00 76.32           H  
ATOM    125  HD2 ARG A   7      -9.261  10.324 -13.322  1.00 76.32           H  
ATOM    126  HE  ARG A   7      -9.029  11.760 -10.886  1.00 76.32           H  
ATOM    127 HH12 ARG A   7      -8.074  13.797 -14.228  1.00 76.32           H  
ATOM    128 HH11 ARG A   7      -8.874  12.248 -14.373  1.00 76.32           H  
ATOM    129 HH22 ARG A   7      -7.680  14.686 -12.287  1.00 76.32           H  
ATOM    130 HH21 ARG A   7      -8.146  13.886 -10.803  1.00 76.32           H  
ATOM    131  N   ALA A   8     -12.017   8.109  -8.983  1.00 78.25           N  
ATOM    132  CA  ALA A   8     -12.784   8.764  -7.928  1.00 78.25           C  
ATOM    133  C   ALA A   8     -13.035  10.223  -8.335  1.00 78.25           C  
ATOM    134  O   ALA A   8     -12.080  10.930  -8.647  1.00 78.25           O  
ATOM    135  CB  ALA A   8     -12.016   8.658  -6.605  1.00 78.25           C  
ATOM    136  H   ALA A   8     -11.072   7.814  -8.783  1.00 78.25           H  
ATOM    137  HA  ALA A   8     -13.743   8.257  -7.822  1.00 78.25           H  
ATOM    138  HB1 ALA A   8     -12.585   9.147  -5.814  1.00 78.25           H  
ATOM    139  HB2 ALA A   8     -11.870   7.608  -6.352  1.00 78.25           H  
ATOM    140  HB3 ALA A   8     -11.046   9.145  -6.707  1.00 78.25           H  
ATOM    141  N   ASN A   9     -14.293  10.659  -8.350  1.00 83.75           N  
ATOM    142  CA  ASN A   9     -14.670  12.045  -8.597  1.00 83.75           C  
ATOM    143  C   ASN A   9     -14.774  12.783  -7.244  1.00 83.75           C  
ATOM    144  O   ASN A   9     -15.697  12.503  -6.472  1.00 83.75           O  
ATOM    145  CB  ASN A   9     -15.951  12.075  -9.447  1.00 83.75           C  
ATOM    146  CG  ASN A   9     -16.465  13.488  -9.710  1.00 83.75           C  
ATOM    147  ND2 ASN A   9     -17.185  13.721 -10.775  1.00 83.75           N  
ATOM    148  OD1 ASN A   9     -16.226  14.426  -8.966  1.00 83.75           O  
ATOM    149  H   ASN A   9     -15.053  10.015  -8.184  1.00 83.75           H  
ATOM    150  HA  ASN A   9     -13.872  12.513  -9.175  1.00 83.75           H  
ATOM    151  HB3 ASN A   9     -16.728  11.494  -8.951  1.00 83.75           H  
ATOM    152  HB2 ASN A   9     -15.766  11.575 -10.398  1.00 83.75           H  
ATOM    153 HD22 ASN A   9     -17.530  14.652 -10.958  1.00 83.75           H  
ATOM    154 HD21 ASN A   9     -17.397  12.969 -11.416  1.00 83.75           H  
ATOM    155  N   PRO A  10     -13.867  13.732  -6.942  1.00 82.26           N  
ATOM    156  CA  PRO A  10     -13.856  14.449  -5.665  1.00 82.26           C  
ATOM    157  C   PRO A  10     -15.094  15.325  -5.407  1.00 82.26           C  
ATOM    158  O   PRO A  10     -15.371  15.661  -4.259  1.00 82.26           O  
ATOM    159  CB  PRO A  10     -12.587  15.308  -5.693  1.00 82.26           C  
ATOM    160  CG  PRO A  10     -11.684  14.642  -6.724  1.00 82.26           C  
ATOM    161  CD  PRO A  10     -12.690  14.093  -7.724  1.00 82.26           C  
ATOM    162  HA  PRO A  10     -13.768  13.723  -4.858  1.00 82.26           H  
ATOM    163  HB3 PRO A  10     -12.106  15.273  -4.715  1.00 82.26           H  
ATOM    164  HB2 PRO A  10     -12.838  16.314  -6.029  1.00 82.26           H  
ATOM    165  HG3 PRO A  10     -11.156  13.812  -6.255  1.00 82.26           H  
ATOM    166  HG2 PRO A  10     -11.073  15.402  -7.210  1.00 82.26           H  
ATOM    167  HD2 PRO A  10     -12.955  14.875  -8.437  1.00 82.26           H  
ATOM    168  HD3 PRO A  10     -12.281  13.200  -8.196  1.00 82.26           H  
ATOM    169  N   THR A  11     -15.863  15.693  -6.437  1.00 85.87           N  
ATOM    170  CA  THR A  11     -17.096  16.492  -6.279  1.00 85.87           C  
ATOM    171  C   THR A  11     -18.310  15.649  -5.901  1.00 85.87           C  
ATOM    172  O   THR A  11     -19.251  16.151  -5.284  1.00 85.87           O  
ATOM    173  CB  THR A  11     -17.449  17.292  -7.541  1.00 85.87           C  
ATOM    174  CG2 THR A  11     -16.269  18.059  -8.110  1.00 85.87           C  
ATOM    175  OG1 THR A  11     -17.908  16.449  -8.572  1.00 85.87           O  
ATOM    176  H   THR A  11     -15.610  15.424  -7.377  1.00 85.87           H  
ATOM    177  HA  THR A  11     -16.926  17.206  -5.473  1.00 85.87           H  
ATOM    178  HB  THR A  11     -18.239  18.002  -7.294  1.00 85.87           H  
ATOM    179 HG21 THR A  11     -16.584  18.604  -9.000  1.00 85.87           H  
ATOM    180 HG22 THR A  11     -15.900  18.764  -7.365  1.00 85.87           H  
ATOM    181 HG23 THR A  11     -15.474  17.361  -8.374  1.00 85.87           H  
ATOM    182  HG1 THR A  11     -17.287  15.728  -8.697  1.00 85.87           H  
ATOM    183  N   THR A  12     -18.298  14.365  -6.269  1.00 85.10           N  
ATOM    184  CA  THR A  12     -19.418  13.438  -6.065  1.00 85.10           C  
ATOM    185  C   THR A  12     -19.119  12.315  -5.080  1.00 85.10           C  
ATOM    186  O   THR A  12     -20.030  11.563  -4.735  1.00 85.10           O  
ATOM    187  CB  THR A  12     -19.875  12.818  -7.391  1.00 85.10           C  
ATOM    188  CG2 THR A  12     -20.375  13.847  -8.402  1.00 85.10           C  
ATOM    189  OG1 THR A  12     -18.904  12.017  -8.012  1.00 85.10           O  
ATOM    190  H   THR A  12     -17.481  13.976  -6.718  1.00 85.10           H  
ATOM    191  HA  THR A  12     -20.253  14.013  -5.665  1.00 85.10           H  
ATOM    192  HB  THR A  12     -20.719  12.168  -7.161  1.00 85.10           H  
ATOM    193 HG21 THR A  12     -20.682  13.340  -9.317  1.00 85.10           H  
ATOM    194 HG22 THR A  12     -21.225  14.385  -7.983  1.00 85.10           H  
ATOM    195 HG23 THR A  12     -19.575  14.552  -8.629  1.00 85.10           H  
ATOM    196  HG1 THR A  12     -18.044  12.436  -7.933  1.00 85.10           H  
ATOM    197  N   GLY A  13     -17.854  12.138  -4.688  1.00 78.55           N  
ATOM    198  CA  GLY A  13     -17.382  11.016  -3.874  1.00 78.55           C  
ATOM    199  C   GLY A  13     -17.525   9.652  -4.553  1.00 78.55           C  
ATOM    200  O   GLY A  13     -17.229   8.626  -3.941  1.00 78.55           O  
ATOM    201  H   GLY A  13     -17.145  12.807  -4.953  1.00 78.55           H  
ATOM    202  HA3 GLY A  13     -17.919  11.006  -2.926  1.00 78.55           H  
ATOM    203  HA2 GLY A  13     -16.338  11.178  -3.605  1.00 78.55           H  
ATOM    204  N   SER A  14     -17.990   9.608  -5.806  1.00 81.20           N  
ATOM    205  CA  SER A  14     -18.292   8.373  -6.524  1.00 81.20           C  
ATOM    206  C   SER A  14     -17.150   7.949  -7.442  1.00 81.20           C  
ATOM    207  O   SER A  14     -16.327   8.763  -7.854  1.00 81.20           O  
ATOM    208  CB  SER A  14     -19.648   8.479  -7.232  1.00 81.20           C  
ATOM    209  OG  SER A  14     -19.665   9.316  -8.367  1.00 81.20           O  
ATOM    210  H   SER A  14     -18.153  10.466  -6.314  1.00 81.20           H  
ATOM    211  HA  SER A  14     -18.393   7.591  -5.771  1.00 81.20           H  
ATOM    212  HB3 SER A  14     -20.400   8.821  -6.520  1.00 81.20           H  
ATOM    213  HB2 SER A  14     -19.986   7.482  -7.513  1.00 81.20           H  
ATOM    214  HG  SER A  14     -19.389  10.200  -8.117  1.00 81.20           H  
ATOM    215  N   VAL A  15     -17.087   6.654  -7.754  1.00 79.23           N  
ATOM    216  CA  VAL A  15     -16.201   6.145  -8.803  1.00 79.23           C  
ATOM    217  C   VAL A  15     -16.922   6.295 -10.138  1.00 79.23           C  
ATOM    218  O   VAL A  15     -17.965   5.679 -10.362  1.00 79.23           O  
ATOM    219  CB  VAL A  15     -15.761   4.696  -8.533  1.00 79.23           C  
ATOM    220  CG1 VAL A  15     -14.837   4.195  -9.645  1.00 79.23           C  
ATOM    221  CG2 VAL A  15     -14.995   4.595  -7.207  1.00 79.23           C  
ATOM    222  H   VAL A  15     -17.663   5.987  -7.260  1.00 79.23           H  
ATOM    223  HA  VAL A  15     -15.309   6.771  -8.827  1.00 79.23           H  
ATOM    224  HB  VAL A  15     -16.643   4.057  -8.487  1.00 79.23           H  
ATOM    225 HG11 VAL A  15     -14.538   3.169  -9.434  1.00 79.23           H  
ATOM    226 HG12 VAL A  15     -15.362   4.232 -10.599  1.00 79.23           H  
ATOM    227 HG13 VAL A  15     -13.951   4.829  -9.694  1.00 79.23           H  
ATOM    228 HG21 VAL A  15     -14.694   3.561  -7.038  1.00 79.23           H  
ATOM    229 HG22 VAL A  15     -14.109   5.228  -7.250  1.00 79.23           H  
ATOM    230 HG23 VAL A  15     -15.637   4.924  -6.390  1.00 79.23           H  
ATOM    231  N   GLU A  16     -16.368   7.125 -11.011  1.00 81.45           N  
ATOM    232  CA  GLU A  16     -16.886   7.418 -12.345  1.00 81.45           C  
ATOM    233  C   GLU A  16     -15.953   6.840 -13.414  1.00 81.45           C  
ATOM    234  O   GLU A  16     -14.791   6.542 -13.147  1.00 81.45           O  
ATOM    235  CB  GLU A  16     -17.099   8.933 -12.506  1.00 81.45           C  
ATOM    236  CG  GLU A  16     -18.215   9.439 -11.571  1.00 81.45           C  
ATOM    237  CD  GLU A  16     -18.447  10.955 -11.629  1.00 81.45           C  
ATOM    238  OE1 GLU A  16     -19.200  11.469 -10.763  1.00 81.45           O  
ATOM    239  OE2 GLU A  16     -17.854  11.628 -12.498  1.00 81.45           O1-
ATOM    240  H   GLU A  16     -15.517   7.614 -10.773  1.00 81.45           H  
ATOM    241  HA  GLU A  16     -17.855   6.930 -12.444  1.00 81.45           H  
ATOM    242  HB3 GLU A  16     -17.364   9.154 -13.540  1.00 81.45           H  
ATOM    243  HB2 GLU A  16     -16.170   9.456 -12.279  1.00 81.45           H  
ATOM    244  HG3 GLU A  16     -17.987   9.147 -10.546  1.00 81.45           H  
ATOM    245  HG2 GLU A  16     -19.145   8.922 -11.806  1.00 81.45           H  
ATOM    246  N   TRP A  17     -16.463   6.652 -14.631  1.00 79.72           N  
ATOM    247  CA  TRP A  17     -15.688   6.130 -15.758  1.00 79.72           C  
ATOM    248  C   TRP A  17     -15.343   7.271 -16.712  1.00 79.72           C  
ATOM    249  O   TRP A  17     -16.245   7.925 -17.236  1.00 79.72           O  
ATOM    250  CB  TRP A  17     -16.468   5.013 -16.459  1.00 79.72           C  
ATOM    251  CG  TRP A  17     -16.694   3.789 -15.624  1.00 79.72           C  
ATOM    252  CD1 TRP A  17     -17.769   3.553 -14.838  1.00 79.72           C  
ATOM    253  CD2 TRP A  17     -15.808   2.644 -15.441  1.00 79.72           C  
ATOM    254  CE2 TRP A  17     -16.427   1.733 -14.534  1.00 79.72           C  
ATOM    255  CE3 TRP A  17     -14.536   2.289 -15.937  1.00 79.72           C  
ATOM    256  NE1 TRP A  17     -17.616   2.342 -14.192  1.00 79.72           N  
ATOM    257  CH2 TRP A  17     -14.562   0.199 -14.673  1.00 79.72           C  
ATOM    258  CZ2 TRP A  17     -15.824   0.527 -14.148  1.00 79.72           C  
ATOM    259  CZ3 TRP A  17     -13.922   1.080 -15.564  1.00 79.72           C  
ATOM    260  H   TRP A  17     -17.432   6.873 -14.813  1.00 79.72           H  
ATOM    261  HA  TRP A  17     -14.759   5.712 -15.372  1.00 79.72           H  
ATOM    262  HB3 TRP A  17     -15.951   4.733 -17.377  1.00 79.72           H  
ATOM    263  HB2 TRP A  17     -17.428   5.401 -16.797  1.00 79.72           H  
ATOM    264  HD1 TRP A  17     -18.574   4.272 -14.795  1.00 79.72           H  
ATOM    265  HE3 TRP A  17     -14.017   2.951 -16.614  1.00 79.72           H  
ATOM    266  HE1 TRP A  17     -18.333   2.012 -13.562  1.00 79.72           H  
ATOM    267  HH2 TRP A  17     -14.085  -0.728 -14.393  1.00 79.72           H  
ATOM    268  HZ2 TRP A  17     -16.329  -0.132 -13.457  1.00 79.72           H  
ATOM    269  HZ3 TRP A  17     -12.952   0.821 -15.963  1.00 79.72           H  
ATOM    270  N   LEU A  18     -14.051   7.498 -16.947  1.00 77.72           N  
ATOM    271  CA  LEU A  18     -13.548   8.502 -17.886  1.00 77.72           C  
ATOM    272  C   LEU A  18     -12.979   7.831 -19.136  1.00 77.72           C  
ATOM    273  O   LEU A  18     -12.377   6.764 -19.052  1.00 77.72           O  
ATOM    274  CB  LEU A  18     -12.498   9.389 -17.199  1.00 77.72           C  
ATOM    275  CG  LEU A  18     -13.045  10.242 -16.039  1.00 77.72           C  
ATOM    276  CD1 LEU A  18     -11.884  10.991 -15.391  1.00 77.72           C  
ATOM    277  CD2 LEU A  18     -14.076  11.275 -16.498  1.00 77.72           C  
ATOM    278  H   LEU A  18     -13.347   6.960 -16.463  1.00 77.72           H  
ATOM    279  HA  LEU A  18     -14.383   9.134 -18.189  1.00 77.72           H  
ATOM    280  HB3 LEU A  18     -12.035  10.041 -17.939  1.00 77.72           H  
ATOM    281  HB2 LEU A  18     -11.681   8.766 -16.835  1.00 77.72           H  
ATOM    282  HG  LEU A  18     -13.503   9.585 -15.299  1.00 77.72           H  
ATOM    283 HD11 LEU A  18     -12.258  11.599 -14.567  1.00 77.72           H  
ATOM    284 HD12 LEU A  18     -11.155  10.274 -15.011  1.00 77.72           H  
ATOM    285 HD13 LEU A  18     -11.408  11.635 -16.130  1.00 77.72           H  
ATOM    286 HD21 LEU A  18     -14.426  11.846 -15.638  1.00 77.72           H  
ATOM    287 HD22 LEU A  18     -13.617  11.951 -17.220  1.00 77.72           H  
ATOM    288 HD23 LEU A  18     -14.920  10.766 -16.963  1.00 77.72           H  
ATOM    289  N   GLU A  19     -13.181   8.461 -20.293  1.00 77.77           N  
ATOM    290  CA  GLU A  19     -12.567   8.038 -21.552  1.00 77.77           C  
ATOM    291  C   GLU A  19     -11.121   8.536 -21.638  1.00 77.77           C  
ATOM    292  O   GLU A  19     -10.888   9.745 -21.628  1.00 77.77           O  
ATOM    293  CB  GLU A  19     -13.341   8.595 -22.757  1.00 77.77           C  
ATOM    294  CG  GLU A  19     -14.691   7.927 -23.028  1.00 77.77           C  
ATOM    295  CD  GLU A  19     -15.360   8.424 -24.326  1.00 77.77           C  
ATOM    296  OE1 GLU A  19     -16.472   7.938 -24.630  1.00 77.77           O  
ATOM    297  OE2 GLU A  19     -14.761   9.262 -25.058  1.00 77.77           O1-
ATOM    298  H   GLU A  19     -13.782   9.272 -20.329  1.00 77.77           H  
ATOM    299  HA  GLU A  19     -12.570   6.949 -21.601  1.00 77.77           H  
ATOM    300  HB3 GLU A  19     -12.718   8.525 -23.649  1.00 77.77           H  
ATOM    301  HB2 GLU A  19     -13.489   9.667 -22.626  1.00 77.77           H  
ATOM    302  HG3 GLU A  19     -15.359   8.105 -22.185  1.00 77.77           H  
ATOM    303  HG2 GLU A  19     -14.556   6.846 -23.080  1.00 77.77           H  
ATOM    304  N   GLU A  20     -10.179   7.617 -21.812  1.00 79.37           N  
ATOM    305  CA  GLU A  20      -8.746   7.893 -21.940  1.00 79.37           C  
ATOM    306  C   GLU A  20      -8.180   7.331 -23.264  1.00 79.37           C  
ATOM    307  O   GLU A  20      -8.848   6.566 -23.977  1.00 79.37           O  
ATOM    308  CB  GLU A  20      -8.018   7.328 -20.707  1.00 79.37           C  
ATOM    309  CG  GLU A  20      -8.344   8.046 -19.377  1.00 79.37           C  
ATOM    310  CD  GLU A  20      -7.664   9.420 -19.208  1.00 79.37           C  
ATOM    311  OE1 GLU A  20      -7.729   9.980 -18.080  1.00 79.37           O  
ATOM    312  OE2 GLU A  20      -7.029   9.911 -20.166  1.00 79.37           O1-
ATOM    313  H   GLU A  20     -10.430   6.640 -21.865  1.00 79.37           H  
ATOM    314  HA  GLU A  20      -8.610   8.975 -21.946  1.00 79.37           H  
ATOM    315  HB3 GLU A  20      -6.942   7.358 -20.879  1.00 79.37           H  
ATOM    316  HB2 GLU A  20      -8.245   6.267 -20.609  1.00 79.37           H  
ATOM    317  HG3 GLU A  20      -8.069   7.401 -18.543  1.00 79.37           H  
ATOM    318  HG2 GLU A  20      -9.424   8.163 -19.286  1.00 79.37           H  
ATOM    319  N   ASP A  21      -6.955   7.741 -23.620  1.00 79.26           N  
ATOM    320  CA  ASP A  21      -6.212   7.201 -24.774  1.00 79.26           C  
ATOM    321  C   ASP A  21      -6.019   5.679 -24.653  1.00 79.26           C  
ATOM    322  O   ASP A  21      -5.858   5.169 -23.552  1.00 79.26           O  
ATOM    323  CB  ASP A  21      -4.841   7.885 -24.910  1.00 79.26           C  
ATOM    324  CG  ASP A  21      -4.121   7.390 -26.171  1.00 79.26           C  
ATOM    325  OD1 ASP A  21      -3.274   6.472 -26.066  1.00 79.26           O  
ATOM    326  OD2 ASP A  21      -4.514   7.846 -27.267  1.00 79.26           O1-
ATOM    327  H   ASP A  21      -6.488   8.460 -23.086  1.00 79.26           H  
ATOM    328  HA  ASP A  21      -6.787   7.403 -25.677  1.00 79.26           H  
ATOM    329  HB3 ASP A  21      -4.234   7.659 -24.033  1.00 79.26           H  
ATOM    330  HB2 ASP A  21      -4.979   8.965 -24.971  1.00 79.26           H  
ATOM    331  N   GLU A  22      -5.989   4.937 -25.767  1.00 77.51           N  
ATOM    332  CA  GLU A  22      -5.829   3.469 -25.737  1.00 77.51           C  
ATOM    333  C   GLU A  22      -4.548   2.969 -25.054  1.00 77.51           C  
ATOM    334  O   GLU A  22      -4.508   1.811 -24.644  1.00 77.51           O  
ATOM    335  CB  GLU A  22      -5.924   2.867 -27.150  1.00 77.51           C  
ATOM    336  CG  GLU A  22      -4.784   3.281 -28.098  1.00 77.51           C  
ATOM    337  CD  GLU A  22      -5.045   2.940 -29.576  1.00 77.51           C  
ATOM    338  OE1 GLU A  22      -4.267   3.386 -30.445  1.00 77.51           O  
ATOM    339  OE2 GLU A  22      -6.097   2.324 -29.891  1.00 77.51           O1-
ATOM    340  H   GLU A  22      -6.077   5.378 -26.671  1.00 77.51           H  
ATOM    341  HA  GLU A  22      -6.668   3.071 -25.166  1.00 77.51           H  
ATOM    342  HB3 GLU A  22      -6.881   3.140 -27.595  1.00 77.51           H  
ATOM    343  HB2 GLU A  22      -5.957   1.780 -27.078  1.00 77.51           H  
ATOM    344  HG3 GLU A  22      -3.856   2.807 -27.776  1.00 77.51           H  
ATOM    345  HG2 GLU A  22      -4.603   4.351 -28.001  1.00 77.51           H  
ATOM    346  N   HIS A  23      -3.520   3.812 -24.922  1.00 76.76           N  
ATOM    347  CA  HIS A  23      -2.275   3.487 -24.223  1.00 76.76           C  
ATOM    348  C   HIS A  23      -2.254   3.991 -22.774  1.00 76.76           C  
ATOM    349  O   HIS A  23      -1.239   3.835 -22.097  1.00 76.76           O  
ATOM    350  CB  HIS A  23      -1.075   4.038 -25.005  1.00 76.76           C  
ATOM    351  CG  HIS A  23      -1.048   3.611 -26.448  1.00 76.76           C  
ATOM    352  CD2 HIS A  23      -0.452   2.498 -26.975  1.00 76.76           C  
ATOM    353  ND1 HIS A  23      -1.668   4.274 -27.475  1.00 76.76           N  
ATOM    354  CE1 HIS A  23      -1.469   3.564 -28.600  1.00 76.76           C  
ATOM    355  NE2 HIS A  23      -0.713   2.476 -28.350  1.00 76.76           N  
ATOM    356  H   HIS A  23      -3.573   4.739 -25.318  1.00 76.76           H  
ATOM    357  HA  HIS A  23      -2.183   2.401 -24.197  1.00 76.76           H  
ATOM    358  HB3 HIS A  23      -0.151   3.725 -24.518  1.00 76.76           H  
ATOM    359  HB2 HIS A  23      -1.076   5.126 -24.950  1.00 76.76           H  
ATOM    360  HD2 HIS A  23       0.100   1.826 -26.334  1.00 76.76           H  
ATOM    361  HD1 HIS A  23      -2.158   5.138 -27.295  1.00 76.76           H  
ATOM    362  HE1 HIS A  23      -1.897   3.899 -29.533  1.00 76.76           H  
ATOM    363  N   TYR A  24      -3.333   4.602 -22.282  1.00 71.50           N  
ATOM    364  CA  TYR A  24      -3.375   5.190 -20.946  1.00 71.50           C  
ATOM    365  C   TYR A  24      -3.116   4.167 -19.837  1.00 71.50           C  
ATOM    366  O   TYR A  24      -2.320   4.445 -18.940  1.00 71.50           O  
ATOM    367  CB  TYR A  24      -4.721   5.874 -20.751  1.00 71.50           C  
ATOM    368  CG  TYR A  24      -4.910   6.441 -19.370  1.00 71.50           C  
ATOM    369  CD1 TYR A  24      -5.435   5.639 -18.339  1.00 71.50           C  
ATOM    370  CD2 TYR A  24      -4.590   7.785 -19.136  1.00 71.50           C  
ATOM    371  CE1 TYR A  24      -5.701   6.205 -17.084  1.00 71.50           C  
ATOM    372  CE2 TYR A  24      -4.853   8.356 -17.887  1.00 71.50           C  
ATOM    373  OH  TYR A  24      -5.818   8.151 -15.718  1.00 71.50           O  
ATOM    374  CZ  TYR A  24      -5.448   7.573 -16.880  1.00 71.50           C  
ATOM    375  H   TYR A  24      -4.171   4.673 -22.841  1.00 71.50           H  
ATOM    376  HA  TYR A  24      -2.598   5.953 -20.889  1.00 71.50           H  
ATOM    377  HB3 TYR A  24      -5.521   5.166 -20.964  1.00 71.50           H  
ATOM    378  HB2 TYR A  24      -4.832   6.671 -21.487  1.00 71.50           H  
ATOM    379  HD1 TYR A  24      -5.632   4.592 -18.517  1.00 71.50           H  
ATOM    380  HD2 TYR A  24      -4.142   8.377 -19.920  1.00 71.50           H  
ATOM    381  HE1 TYR A  24      -6.096   5.592 -16.288  1.00 71.50           H  
ATOM    382  HE2 TYR A  24      -4.600   9.389 -17.701  1.00 71.50           H  
ATOM    383  HH  TYR A  24      -5.590   9.083 -15.738  1.00 71.50           H  
ATOM    384  N   ASP A  25      -3.712   2.974 -19.930  1.00 70.70           N  
ATOM    385  CA  ASP A  25      -3.475   1.890 -18.968  1.00 70.70           C  
ATOM    386  C   ASP A  25      -1.986   1.526 -18.922  1.00 70.70           C  
ATOM    387  O   ASP A  25      -1.409   1.424 -17.843  1.00 70.70           O  
ATOM    388  CB  ASP A  25      -4.322   0.654 -19.323  1.00 70.70           C  
ATOM    389  CG  ASP A  25      -5.813   0.800 -18.992  1.00 70.70           C  
ATOM    390  OD1 ASP A  25      -6.154   1.685 -18.176  1.00 70.70           O  
ATOM    391  OD2 ASP A  25      -6.611   0.040 -19.589  1.00 70.70           O1-
ATOM    392  H   ASP A  25      -4.356   2.789 -20.685  1.00 70.70           H  
ATOM    393  HA  ASP A  25      -3.773   2.238 -17.979  1.00 70.70           H  
ATOM    394  HB3 ASP A  25      -3.921  -0.219 -18.807  1.00 70.70           H  
ATOM    395  HB2 ASP A  25      -4.207   0.430 -20.383  1.00 70.70           H  
ATOM    396  N   TYR A  26      -1.324   1.459 -20.085  1.00 78.50           N  
ATOM    397  CA  TYR A  26       0.121   1.241 -20.147  1.00 78.50           C  
ATOM    398  C   TYR A  26       0.900   2.375 -19.491  1.00 78.50           C  
ATOM    399  O   TYR A  26       1.835   2.111 -18.743  1.00 78.50           O  
ATOM    400  CB  TYR A  26       0.596   1.063 -21.598  1.00 78.50           C  
ATOM    401  CG  TYR A  26       0.005  -0.102 -22.368  1.00 78.50           C  
ATOM    402  CD1 TYR A  26      -0.270  -1.317 -21.716  1.00 78.50           C  
ATOM    403  CD2 TYR A  26      -0.234   0.017 -23.749  1.00 78.50           C  
ATOM    404  CE1 TYR A  26      -0.727  -2.429 -22.440  1.00 78.50           C  
ATOM    405  CE2 TYR A  26      -0.731  -1.082 -24.478  1.00 78.50           C  
ATOM    406  OH  TYR A  26      -1.424  -3.378 -24.528  1.00 78.50           O  
ATOM    407  CZ  TYR A  26      -0.962  -2.314 -23.823  1.00 78.50           C  
ATOM    408  H   TYR A  26      -1.823   1.561 -20.957  1.00 78.50           H  
ATOM    409  HA  TYR A  26       0.345   0.322 -19.605  1.00 78.50           H  
ATOM    410  HB3 TYR A  26       1.683   0.989 -21.613  1.00 78.50           H  
ATOM    411  HB2 TYR A  26       0.416   1.986 -22.150  1.00 78.50           H  
ATOM    412  HD1 TYR A  26      -0.130  -1.400 -20.648  1.00 78.50           H  
ATOM    413  HD2 TYR A  26      -0.036   0.952 -24.253  1.00 78.50           H  
ATOM    414  HE1 TYR A  26      -0.897  -3.369 -21.936  1.00 78.50           H  
ATOM    415  HE2 TYR A  26      -0.934  -0.983 -25.534  1.00 78.50           H  
ATOM    416  HH  TYR A  26      -1.537  -4.128 -23.940  1.00 78.50           H  
ATOM    417  N   HIS A  27       0.537   3.634 -19.744  1.00 78.65           N  
ATOM    418  CA  HIS A  27       1.208   4.771 -19.118  1.00 78.65           C  
ATOM    419  C   HIS A  27       1.059   4.749 -17.594  1.00 78.65           C  
ATOM    420  O   HIS A  27       2.056   4.926 -16.900  1.00 78.65           O  
ATOM    421  CB  HIS A  27       0.713   6.092 -19.724  1.00 78.65           C  
ATOM    422  CG  HIS A  27       1.316   6.359 -21.078  1.00 78.65           C  
ATOM    423  CD2 HIS A  27       2.630   6.686 -21.309  1.00 78.65           C  
ATOM    424  ND1 HIS A  27       0.687   6.347 -22.294  1.00 78.65           N1+
ATOM    425  CE1 HIS A  27       1.641   6.653 -23.277  1.00 78.65           C  
ATOM    426  NE2 HIS A  27       2.791   6.868 -22.626  1.00 78.65           N  
ATOM    427  H   HIS A  27      -0.221   3.822 -20.385  1.00 78.65           H  
ATOM    428  HA  HIS A  27       2.271   4.687 -19.343  1.00 78.65           H  
ATOM    429  HB3 HIS A  27       0.957   6.913 -19.050  1.00 78.65           H  
ATOM    430  HB2 HIS A  27      -0.373   6.067 -19.809  1.00 78.65           H  
ATOM    431  HD2 HIS A  27       3.278   6.750 -20.537  1.00 78.65           H  
ATOM    432  HE1 HIS A  27       1.375   6.671 -24.251  1.00 78.65           H  
ATOM    433  HE2 HIS A  27       3.757   7.150 -23.018  1.00 78.65           H  
ATOM    434  HD1 HIS A  27      -0.368   6.127 -22.354  1.00 78.65           H  
ATOM    435  N   GLN A  28      -0.131   4.473 -17.056  1.00 72.37           N  
ATOM    436  CA  GLN A  28      -0.313   4.348 -15.608  1.00 72.37           C  
ATOM    437  C   GLN A  28       0.464   3.170 -15.016  1.00 72.37           C  
ATOM    438  O   GLN A  28       1.124   3.339 -13.989  1.00 72.37           O  
ATOM    439  CB  GLN A  28      -1.794   4.187 -15.256  1.00 72.37           C  
ATOM    440  CG  GLN A  28      -2.551   5.523 -15.240  1.00 72.37           C  
ATOM    441  CD  GLN A  28      -3.547   5.639 -14.083  1.00 72.37           C  
ATOM    442  NE2 GLN A  28      -4.333   6.674 -14.028  1.00 72.37           N  
ATOM    443  OE1 GLN A  28      -3.625   4.872 -13.135  1.00 72.37           O  
ATOM    444  H   GLN A  28      -0.937   4.344 -17.651  1.00 72.37           H  
ATOM    445  HA  GLN A  28       0.049   5.264 -15.140  1.00 72.37           H  
ATOM    446  HB3 GLN A  28      -1.884   3.708 -14.280  1.00 72.37           H  
ATOM    447  HB2 GLN A  28      -2.265   3.512 -15.971  1.00 72.37           H  
ATOM    448  HG3 GLN A  28      -3.078   5.651 -16.186  1.00 72.37           H  
ATOM    449  HG2 GLN A  28      -1.835   6.344 -15.186  1.00 72.37           H  
ATOM    450 HE22 GLN A  28      -4.995   6.766 -13.272  1.00 72.37           H  
ATOM    451 HE21 GLN A  28      -4.281   7.387 -14.742  1.00 72.37           H  
ATOM    452  N   GLU A  29       0.403   2.005 -15.659  1.00 76.74           N  
ATOM    453  CA  GLU A  29       1.097   0.797 -15.215  1.00 76.74           C  
ATOM    454  C   GLU A  29       2.617   1.007 -15.204  1.00 76.74           C  
ATOM    455  O   GLU A  29       3.276   0.696 -14.216  1.00 76.74           O  
ATOM    456  CB  GLU A  29       0.667  -0.369 -16.117  1.00 76.74           C  
ATOM    457  CG  GLU A  29       1.192  -1.729 -15.639  1.00 76.74           C  
ATOM    458  CD  GLU A  29       0.641  -2.910 -16.462  1.00 76.74           C  
ATOM    459  OE1 GLU A  29       1.067  -4.050 -16.177  1.00 76.74           O  
ATOM    460  OE2 GLU A  29      -0.181  -2.681 -17.382  1.00 76.74           O1-
ATOM    461  H   GLU A  29      -0.145   1.923 -16.504  1.00 76.74           H  
ATOM    462  HA  GLU A  29       0.777   0.576 -14.197  1.00 76.74           H  
ATOM    463  HB3 GLU A  29       1.011  -0.186 -17.135  1.00 76.74           H  
ATOM    464  HB2 GLU A  29      -0.421  -0.401 -16.173  1.00 76.74           H  
ATOM    465  HG3 GLU A  29       0.935  -1.868 -14.589  1.00 76.74           H  
ATOM    466  HG2 GLU A  29       2.281  -1.733 -15.684  1.00 76.74           H  
ATOM    467  N   ILE A  30       3.176   1.641 -16.239  1.00 81.67           N  
ATOM    468  CA  ILE A  30       4.603   1.987 -16.308  1.00 81.67           C  
ATOM    469  C   ILE A  30       4.962   3.050 -15.265  1.00 81.67           C  
ATOM    470  O   ILE A  30       5.953   2.892 -14.553  1.00 81.67           O  
ATOM    471  CB  ILE A  30       4.975   2.465 -17.728  1.00 81.67           C  
ATOM    472  CG1 ILE A  30       4.807   1.327 -18.759  1.00 81.67           C  
ATOM    473  CG2 ILE A  30       6.424   2.992 -17.790  1.00 81.67           C  
ATOM    474  CD1 ILE A  30       4.709   1.854 -20.198  1.00 81.67           C  
ATOM    475  H   ILE A  30       2.611   1.910 -17.032  1.00 81.67           H  
ATOM    476  HA  ILE A  30       5.181   1.089 -16.090  1.00 81.67           H  
ATOM    477  HB  ILE A  30       4.303   3.278 -18.002  1.00 81.67           H  
ATOM    478 HG13 ILE A  30       3.912   0.752 -18.522  1.00 81.67           H  
ATOM    479 HG12 ILE A  30       5.650   0.640 -18.681  1.00 81.67           H  
ATOM    480 HG21 ILE A  30       6.649   3.319 -18.805  1.00 81.67           H  
ATOM    481 HG22 ILE A  30       6.535   3.832 -17.104  1.00 81.67           H  
ATOM    482 HG23 ILE A  30       7.113   2.197 -17.504  1.00 81.67           H  
ATOM    483 HD11 ILE A  30       4.592   1.016 -20.885  1.00 81.67           H  
ATOM    484 HD12 ILE A  30       3.849   2.518 -20.285  1.00 81.67           H  
ATOM    485 HD13 ILE A  30       5.617   2.404 -20.447  1.00 81.67           H  
ATOM    486  N   ALA A  31       4.180   4.129 -15.157  1.00 77.08           N  
ATOM    487  CA  ALA A  31       4.455   5.239 -14.245  1.00 77.08           C  
ATOM    488  C   ALA A  31       4.478   4.796 -12.777  1.00 77.08           C  
ATOM    489  O   ALA A  31       5.269   5.308 -11.986  1.00 77.08           O  
ATOM    490  CB  ALA A  31       3.385   6.317 -14.454  1.00 77.08           C  
ATOM    491  H   ALA A  31       3.348   4.208 -15.724  1.00 77.08           H  
ATOM    492  HA  ALA A  31       5.428   5.662 -14.495  1.00 77.08           H  
ATOM    493  HB1 ALA A  31       3.575   7.154 -13.781  1.00 77.08           H  
ATOM    494  HB2 ALA A  31       3.418   6.667 -15.486  1.00 77.08           H  
ATOM    495  HB3 ALA A  31       2.401   5.899 -14.244  1.00 77.08           H  
ATOM    496  N   ARG A  32       3.620   3.834 -12.421  1.00 70.18           N  
ATOM    497  CA  ARG A  32       3.498   3.296 -11.061  1.00 70.18           C  
ATOM    498  C   ARG A  32       4.222   1.969 -10.862  1.00 70.18           C  
ATOM    499  O   ARG A  32       4.144   1.409  -9.773  1.00 70.18           O  
ATOM    500  CB  ARG A  32       2.018   3.198 -10.681  1.00 70.18           C  
ATOM    501  CG  ARG A  32       1.369   4.585 -10.644  1.00 70.18           C  
ATOM    502  CD  ARG A  32      -0.095   4.445 -10.242  1.00 70.18           C  
ATOM    503  NE  ARG A  32      -0.756   5.760 -10.171  1.00 70.18           N  
ATOM    504  NH1 ARG A  32      -2.895   4.981 -10.353  1.00 70.18           N  
ATOM    505  NH2 ARG A  32      -2.531   7.184 -10.338  1.00 70.18           N1+
ATOM    506  CZ  ARG A  32      -2.053   5.972 -10.278  1.00 70.18           C  
ATOM    507  H   ARG A  32       3.001   3.430 -13.109  1.00 70.18           H  
ATOM    508  HA  ARG A  32       3.957   4.018 -10.386  1.00 70.18           H  
ATOM    509  HB3 ARG A  32       1.925   2.728  -9.702  1.00 70.18           H  
ATOM    510  HB2 ARG A  32       1.498   2.573 -11.407  1.00 70.18           H  
ATOM    511  HG3 ARG A  32       1.432   5.042 -11.632  1.00 70.18           H  
ATOM    512  HG2 ARG A  32       1.888   5.210  -9.917  1.00 70.18           H  
ATOM    513  HD3 ARG A  32      -0.159   3.954  -9.270  1.00 70.18           H  
ATOM    514  HD2 ARG A  32      -0.612   3.818 -10.967  1.00 70.18           H  
ATOM    515  HE  ARG A  32      -0.127   6.537 -10.027  1.00 70.18           H  
ATOM    516 HH12 ARG A  32      -3.885   5.164 -10.435  1.00 70.18           H  
ATOM    517 HH11 ARG A  32      -2.558   4.029 -10.329  1.00 70.18           H  
ATOM    518 HH22 ARG A  32      -3.527   7.330 -10.420  1.00 70.18           H  
ATOM    519 HH21 ARG A  32      -1.905   7.976 -10.303  1.00 70.18           H  
ATOM    520  N   SER A  33       4.929   1.485 -11.879  1.00 80.41           N  
ATOM    521  CA  SER A  33       5.697   0.249 -11.785  1.00 80.41           C  
ATOM    522  C   SER A  33       6.811   0.340 -10.740  1.00 80.41           C  
ATOM    523  O   SER A  33       7.324   1.414 -10.406  1.00 80.41           O  
ATOM    524  CB  SER A  33       6.281  -0.146 -13.143  1.00 80.41           C  
ATOM    525  OG  SER A  33       7.262   0.787 -13.559  1.00 80.41           O  
ATOM    526  H   SER A  33       4.949   1.979 -12.760  1.00 80.41           H  
ATOM    527  HA  SER A  33       5.015  -0.542 -11.475  1.00 80.41           H  
ATOM    528  HB3 SER A  33       5.482  -0.188 -13.883  1.00 80.41           H  
ATOM    529  HB2 SER A  33       6.730  -1.137 -13.070  1.00 80.41           H  
ATOM    530  HG  SER A  33       6.831   1.563 -13.925  1.00 80.41           H  
ATOM    531  N   SER A  34       7.215  -0.824 -10.249  1.00 81.96           N  
ATOM    532  CA  SER A  34       8.328  -1.015  -9.322  1.00 81.96           C  
ATOM    533  C   SER A  34       9.694  -1.097 -10.018  1.00 81.96           C  
ATOM    534  O   SER A  34      10.714  -1.185  -9.338  1.00 81.96           O  
ATOM    535  CB  SER A  34       8.059  -2.284  -8.507  1.00 81.96           C  
ATOM    536  OG  SER A  34       7.626  -3.320  -9.368  1.00 81.96           O  
ATOM    537  H   SER A  34       6.740  -1.675 -10.513  1.00 81.96           H  
ATOM    538  HA  SER A  34       8.347  -0.169  -8.635  1.00 81.96           H  
ATOM    539  HB3 SER A  34       7.286  -2.082  -7.765  1.00 81.96           H  
ATOM    540  HB2 SER A  34       8.974  -2.591  -8.000  1.00 81.96           H  
ATOM    541  HG  SER A  34       8.018  -3.200 -10.236  1.00 81.96           H  
ATOM    542  N   TYR A  35       9.757  -1.031 -11.357  1.00 82.56           N  
ATOM    543  CA  TYR A  35      10.995  -1.262 -12.114  1.00 82.56           C  
ATOM    544  C   TYR A  35      12.142  -0.317 -11.724  1.00 82.56           C  
ATOM    545  O   TYR A  35      13.292  -0.748 -11.704  1.00 82.56           O  
ATOM    546  CB  TYR A  35      10.736  -1.135 -13.619  1.00 82.56           C  
ATOM    547  CG  TYR A  35       9.807  -2.173 -14.226  1.00 82.56           C  
ATOM    548  CD1 TYR A  35      10.125  -3.544 -14.156  1.00 82.56           C  
ATOM    549  CD2 TYR A  35       8.630  -1.769 -14.884  1.00 82.56           C  
ATOM    550  CE1 TYR A  35       9.245  -4.499 -14.702  1.00 82.56           C  
ATOM    551  CE2 TYR A  35       7.721  -2.719 -15.383  1.00 82.56           C  
ATOM    552  OH  TYR A  35       7.170  -5.023 -15.772  1.00 82.56           O  
ATOM    553  CZ  TYR A  35       8.030  -4.092 -15.289  1.00 82.56           C  
ATOM    554  H   TYR A  35       8.928  -0.813 -11.891  1.00 82.56           H  
ATOM    555  HA  TYR A  35      11.322  -2.283 -11.916  1.00 82.56           H  
ATOM    556  HB3 TYR A  35      11.688  -1.151 -14.150  1.00 82.56           H  
ATOM    557  HB2 TYR A  35      10.352  -0.139 -13.835  1.00 82.56           H  
ATOM    558  HD1 TYR A  35      11.043  -3.862 -13.685  1.00 82.56           H  
ATOM    559  HD2 TYR A  35       8.415  -0.718 -15.010  1.00 82.56           H  
ATOM    560  HE1 TYR A  35       9.500  -5.548 -14.672  1.00 82.56           H  
ATOM    561  HE2 TYR A  35       6.795  -2.394 -15.835  1.00 82.56           H  
ATOM    562  HH  TYR A  35       6.511  -4.596 -16.324  1.00 82.56           H  
ATOM    563  N   ALA A  36      11.860   0.950 -11.397  1.00 88.80           N  
ATOM    564  CA  ALA A  36      12.895   1.877 -10.924  1.00 88.80           C  
ATOM    565  C   ALA A  36      13.513   1.410  -9.598  1.00 88.80           C  
ATOM    566  O   ALA A  36      14.735   1.319  -9.492  1.00 88.80           O  
ATOM    567  CB  ALA A  36      12.307   3.284 -10.790  1.00 88.80           C  
ATOM    568  H   ALA A  36      10.913   1.292 -11.472  1.00 88.80           H  
ATOM    569  HA  ALA A  36      13.687   1.911 -11.673  1.00 88.80           H  
ATOM    570  HB1 ALA A  36      13.079   3.969 -10.438  1.00 88.80           H  
ATOM    571  HB2 ALA A  36      11.939   3.619 -11.759  1.00 88.80           H  
ATOM    572  HB3 ALA A  36      11.484   3.267 -10.075  1.00 88.80           H  
ATOM    573  N   ASP A  37      12.682   1.039  -8.620  1.00 92.81           N  
ATOM    574  CA  ASP A  37      13.150   0.508  -7.336  1.00 92.81           C  
ATOM    575  C   ASP A  37      13.945  -0.791  -7.519  1.00 92.81           C  
ATOM    576  O   ASP A  37      15.041  -0.934  -6.990  1.00 92.81           O  
ATOM    577  CB  ASP A  37      11.945   0.267  -6.424  1.00 92.81           C  
ATOM    578  CG  ASP A  37      12.384  -0.183  -5.031  1.00 92.81           C  
ATOM    579  OD1 ASP A  37      13.199   0.531  -4.414  1.00 92.81           O  
ATOM    580  OD2 ASP A  37      11.914  -1.259  -4.588  1.00 92.81           O1-
ATOM    581  H   ASP A  37      11.684   1.120  -8.749  1.00 92.81           H  
ATOM    582  HA  ASP A  37      13.798   1.249  -6.868  1.00 92.81           H  
ATOM    583  HB3 ASP A  37      11.303  -0.495  -6.866  1.00 92.81           H  
ATOM    584  HB2 ASP A  37      11.363   1.185  -6.342  1.00 92.81           H  
ATOM    585  N   MET A  38      13.446  -1.701  -8.357  1.00 94.18           N  
ATOM    586  CA  MET A  38      14.119  -2.958  -8.701  1.00 94.18           C  
ATOM    587  C   MET A  38      15.518  -2.752  -9.305  1.00 94.18           C  
ATOM    588  O   MET A  38      16.434  -3.531  -9.035  1.00 94.18           O  
ATOM    589  CB  MET A  38      13.251  -3.707  -9.714  1.00 94.18           C  
ATOM    590  CG  MET A  38      11.961  -4.271  -9.118  1.00 94.18           C  
ATOM    591  SD  MET A  38      10.957  -5.091 -10.379  1.00 94.18           S  
ATOM    592  CE  MET A  38       9.645  -5.790  -9.343  1.00 94.18           C  
ATOM    593  H   MET A  38      12.552  -1.544  -8.799  1.00 94.18           H  
ATOM    594  HA  MET A  38      14.211  -3.565  -7.800  1.00 94.18           H  
ATOM    595  HB3 MET A  38      13.830  -4.517 -10.157  1.00 94.18           H  
ATOM    596  HB2 MET A  38      13.006  -3.042 -10.542  1.00 94.18           H  
ATOM    597  HG3 MET A  38      11.386  -3.463  -8.666  1.00 94.18           H  
ATOM    598  HG2 MET A  38      12.206  -4.983  -8.330  1.00 94.18           H  
ATOM    599  HE1 MET A  38       8.937  -6.333  -9.969  1.00 94.18           H  
ATOM    600  HE2 MET A  38      10.082  -6.473  -8.614  1.00 94.18           H  
ATOM    601  HE3 MET A  38       9.126  -4.986  -8.821  1.00 94.18           H  
ATOM    602  N   LEU A  39      15.704  -1.715 -10.125  1.00 94.92           N  
ATOM    603  CA  LEU A  39      17.009  -1.362 -10.691  1.00 94.92           C  
ATOM    604  C   LEU A  39      17.935  -0.702  -9.654  1.00 94.92           C  
ATOM    605  O   LEU A  39      19.146  -0.921  -9.693  1.00 94.92           O  
ATOM    606  CB  LEU A  39      16.801  -0.447 -11.909  1.00 94.92           C  
ATOM    607  CG  LEU A  39      16.186  -1.119 -13.149  1.00 94.92           C  
ATOM    608  CD1 LEU A  39      15.873  -0.048 -14.197  1.00 94.92           C  
ATOM    609  CD2 LEU A  39      17.129  -2.146 -13.781  1.00 94.92           C  
ATOM    610  H   LEU A  39      14.923  -1.130 -10.384  1.00 94.92           H  
ATOM    611  HA  LEU A  39      17.487  -2.279 -11.036  1.00 94.92           H  
ATOM    612  HB3 LEU A  39      17.752   0.010 -12.182  1.00 94.92           H  
ATOM    613  HB2 LEU A  39      16.186   0.404 -11.619  1.00 94.92           H  
ATOM    614  HG  LEU A  39      15.260  -1.617 -12.862  1.00 94.92           H  
ATOM    615 HD11 LEU A  39      15.437  -0.518 -15.079  1.00 94.92           H  
ATOM    616 HD12 LEU A  39      15.167   0.671 -13.782  1.00 94.92           H  
ATOM    617 HD13 LEU A  39      16.792   0.466 -14.477  1.00 94.92           H  
ATOM    618 HD21 LEU A  39      16.650  -2.592 -14.653  1.00 94.92           H  
ATOM    619 HD22 LEU A  39      18.052  -1.652 -14.088  1.00 94.92           H  
ATOM    620 HD23 LEU A  39      17.359  -2.925 -13.054  1.00 94.92           H  
ATOM    621  N   HIS A  40      17.383   0.061  -8.705  1.00 94.62           N  
ATOM    622  CA  HIS A  40      18.137   0.643  -7.584  1.00 94.62           C  
ATOM    623  C   HIS A  40      18.433  -0.347  -6.452  1.00 94.62           C  
ATOM    624  O   HIS A  40      19.289  -0.073  -5.606  1.00 94.62           O  
ATOM    625  CB  HIS A  40      17.411   1.881  -7.051  1.00 94.62           C  
ATOM    626  CG  HIS A  40      17.637   3.103  -7.898  1.00 94.62           C  
ATOM    627  CD2 HIS A  40      16.709   3.713  -8.684  1.00 94.62           C  
ATOM    628  ND1 HIS A  40      18.849   3.795  -8.006  1.00 94.62           N  
ATOM    629  CE1 HIS A  40      18.619   4.789  -8.878  1.00 94.62           C  
ATOM    630  NE2 HIS A  40      17.345   4.762  -9.301  1.00 94.62           N  
ATOM    631  H   HIS A  40      16.394   0.265  -8.733  1.00 94.62           H  
ATOM    632  HA  HIS A  40      19.096   0.977  -7.980  1.00 94.62           H  
ATOM    633  HB3 HIS A  40      17.739   2.082  -6.031  1.00 94.62           H  
ATOM    634  HB2 HIS A  40      16.342   1.676  -6.989  1.00 94.62           H  
ATOM    635  HD2 HIS A  40      15.698   3.336  -8.718  1.00 94.62           H  
ATOM    636  HE1 HIS A  40      19.414   5.470  -9.143  1.00 94.62           H  
ATOM    637  HE2 HIS A  40      16.839   5.349  -9.949  1.00 94.62           H  
ATOM    638  N   ASP A  41      17.781  -1.507  -6.439  1.00 96.20           N  
ATOM    639  CA  ASP A  41      18.030  -2.559  -5.464  1.00 96.20           C  
ATOM    640  C   ASP A  41      19.359  -3.276  -5.723  1.00 96.20           C  
ATOM    641  O   ASP A  41      19.475  -4.293  -6.421  1.00 96.20           O  
ATOM    642  CB  ASP A  41      16.865  -3.523  -5.422  1.00 96.20           C  
ATOM    643  CG  ASP A  41      17.019  -4.521  -4.281  1.00 96.20           C  
ATOM    644  OD1 ASP A  41      18.126  -4.772  -3.743  1.00 96.20           O  
ATOM    645  OD2 ASP A  41      15.981  -5.133  -4.009  1.00 96.20           O1-
ATOM    646  H   ASP A  41      17.070  -1.695  -7.132  1.00 96.20           H  
ATOM    647  HA  ASP A  41      18.099  -2.086  -4.485  1.00 96.20           H  
ATOM    648  HB3 ASP A  41      16.804  -4.060  -6.368  1.00 96.20           H  
ATOM    649  HB2 ASP A  41      15.937  -2.966  -5.294  1.00 96.20           H  
ATOM    650  N   LYS A  42      20.397  -2.718  -5.105  1.00 95.48           N  
ATOM    651  CA  LYS A  42      21.761  -3.210  -5.226  1.00 95.48           C  
ATOM    652  C   LYS A  42      21.919  -4.637  -4.705  1.00 95.48           C  
ATOM    653  O   LYS A  42      22.671  -5.401  -5.313  1.00 95.48           O  
ATOM    654  CB  LYS A  42      22.690  -2.227  -4.497  1.00 95.48           C  
ATOM    655  CG  LYS A  42      24.183  -2.508  -4.715  1.00 95.48           C  
ATOM    656  CD  LYS A  42      24.571  -2.400  -6.193  1.00 95.48           C  
ATOM    657  CE  LYS A  42      26.084  -2.531  -6.357  1.00 95.48           C  
ATOM    658  NZ  LYS A  42      26.444  -2.445  -7.788  1.00 95.48           N1+
ATOM    659  H   LYS A  42      20.259  -1.910  -4.515  1.00 95.48           H  
ATOM    660  HA  LYS A  42      22.028  -3.206  -6.283  1.00 95.48           H  
ATOM    661  HB3 LYS A  42      22.470  -2.246  -3.430  1.00 95.48           H  
ATOM    662  HB2 LYS A  42      22.463  -1.210  -4.817  1.00 95.48           H  
ATOM    663  HG3 LYS A  42      24.421  -3.507  -4.349  1.00 95.48           H  
ATOM    664  HG2 LYS A  42      24.774  -1.801  -4.132  1.00 95.48           H  
ATOM    665  HD3 LYS A  42      24.245  -1.437  -6.585  1.00 95.48           H  
ATOM    666  HD2 LYS A  42      24.075  -3.190  -6.757  1.00 95.48           H  
ATOM    667  HE3 LYS A  42      26.411  -3.490  -5.957  1.00 95.48           H  
ATOM    668  HE2 LYS A  42      26.579  -1.729  -5.809  1.00 95.48           H  
ATOM    669  HZ1 LYS A  42      25.814  -3.019  -8.329  1.00 95.48           H  
ATOM    670  HZ2 LYS A  42      26.373  -1.486  -8.096  1.00 95.48           H  
ATOM    671  HZ3 LYS A  42      27.391  -2.770  -7.917  1.00 95.48           H  
ATOM    672  N   ASP A  43      21.247  -5.005  -3.611  1.00 95.85           N  
ATOM    673  CA  ASP A  43      21.384  -6.349  -3.040  1.00 95.85           C  
ATOM    674  C   ASP A  43      20.852  -7.387  -4.006  1.00 95.85           C  
ATOM    675  O   ASP A  43      21.582  -8.288  -4.418  1.00 95.85           O  
ATOM    676  CB  ASP A  43      20.625  -6.522  -1.720  1.00 95.85           C  
ATOM    677  CG  ASP A  43      21.089  -7.810  -1.028  1.00 95.85           C  
ATOM    678  OD1 ASP A  43      22.298  -7.928  -0.729  1.00 95.85           O  
ATOM    679  OD2 ASP A  43      20.318  -8.789  -0.895  1.00 95.85           O1-
ATOM    680  H   ASP A  43      20.626  -4.351  -3.157  1.00 95.85           H  
ATOM    681  HA  ASP A  43      22.441  -6.546  -2.863  1.00 95.85           H  
ATOM    682  HB3 ASP A  43      19.556  -6.583  -1.922  1.00 95.85           H  
ATOM    683  HB2 ASP A  43      20.825  -5.669  -1.072  1.00 95.85           H  
ATOM    684  N   ARG A  44      19.598  -7.207  -4.429  1.00 97.76           N  
ATOM    685  CA  ARG A  44      18.940  -8.070  -5.402  1.00 97.76           C  
ATOM    686  C   ARG A  44      19.837  -8.272  -6.612  1.00 97.76           C  
ATOM    687  O   ARG A  44      20.167  -9.410  -6.950  1.00 97.76           O  
ATOM    688  CB  ARG A  44      17.629  -7.389  -5.782  1.00 97.76           C  
ATOM    689  CG  ARG A  44      16.846  -8.110  -6.876  1.00 97.76           C  
ATOM    690  CD  ARG A  44      15.751  -7.184  -7.409  1.00 97.76           C  
ATOM    691  NE  ARG A  44      15.836  -7.060  -8.875  1.00 97.76           N  
ATOM    692  NH1 ARG A  44      13.589  -7.007  -9.220  1.00 97.76           N  
ATOM    693  NH2 ARG A  44      14.937  -7.234 -10.968  1.00 97.76           N1+
ATOM    694  CZ  ARG A  44      14.796  -7.095  -9.683  1.00 97.76           C  
ATOM    695  H   ARG A  44      19.050  -6.438  -4.072  1.00 97.76           H  
ATOM    696  HA  ARG A  44      18.727  -9.036  -4.944  1.00 97.76           H  
ATOM    697  HB3 ARG A  44      17.832  -6.365  -6.098  1.00 97.76           H  
ATOM    698  HB2 ARG A  44      17.003  -7.290  -4.895  1.00 97.76           H  
ATOM    699  HG3 ARG A  44      16.391  -9.010  -6.464  1.00 97.76           H  
ATOM    700  HG2 ARG A  44      17.521  -8.379  -7.688  1.00 97.76           H  
ATOM    701  HD3 ARG A  44      15.856  -6.199  -6.955  1.00 97.76           H  
ATOM    702  HD2 ARG A  44      14.774  -7.582  -7.134  1.00 97.76           H  
ATOM    703  HE  ARG A  44      16.765  -6.942  -9.253  1.00 97.76           H  
ATOM    704 HH12 ARG A  44      12.802  -7.035  -9.852  1.00 97.76           H  
ATOM    705 HH11 ARG A  44      13.435  -6.910  -8.226  1.00 97.76           H  
ATOM    706 HH22 ARG A  44      14.123  -7.258 -11.565  1.00 97.76           H  
ATOM    707 HH21 ARG A  44      15.860  -7.319 -11.368  1.00 97.76           H  
ATOM    708  N   ASN A  45      20.279  -7.179  -7.227  1.00 98.03           N  
ATOM    709  CA  ASN A  45      21.023  -7.230  -8.479  1.00 98.03           C  
ATOM    710  C   ASN A  45      22.380  -7.934  -8.306  1.00 98.03           C  
ATOM    711  O   ASN A  45      22.724  -8.806  -9.108  1.00 98.03           O  
ATOM    712  CB  ASN A  45      21.092  -5.799  -9.048  1.00 98.03           C  
ATOM    713  CG  ASN A  45      19.699  -5.283  -9.408  1.00 98.03           C  
ATOM    714  ND2 ASN A  45      19.482  -3.993  -9.446  1.00 98.03           N  
ATOM    715  OD1 ASN A  45      18.783  -6.053  -9.674  1.00 98.03           O  
ATOM    716  H   ASN A  45      20.103  -6.269  -6.827  1.00 98.03           H  
ATOM    717  HA  ASN A  45      20.437  -7.827  -9.178  1.00 98.03           H  
ATOM    718  HB3 ASN A  45      21.723  -5.792  -9.937  1.00 98.03           H  
ATOM    719  HB2 ASN A  45      21.545  -5.137  -8.310  1.00 98.03           H  
ATOM    720 HD22 ASN A  45      18.565  -3.642  -9.683  1.00 98.03           H  
ATOM    721 HD21 ASN A  45      20.232  -3.348  -9.239  1.00 98.03           H  
ATOM    722  N   VAL A  46      23.112  -7.668  -7.217  1.00 97.86           N  
ATOM    723  CA  VAL A  46      24.377  -8.361  -6.911  1.00 97.86           C  
ATOM    724  C   VAL A  46      24.156  -9.853  -6.640  1.00 97.86           C  
ATOM    725  O   VAL A  46      24.907 -10.685  -7.162  1.00 97.86           O  
ATOM    726  CB  VAL A  46      25.099  -7.676  -5.731  1.00 97.86           C  
ATOM    727  CG1 VAL A  46      26.287  -8.494  -5.200  1.00 97.86           C  
ATOM    728  CG2 VAL A  46      25.657  -6.313  -6.166  1.00 97.86           C  
ATOM    729  H   VAL A  46      22.804  -6.965  -6.561  1.00 97.86           H  
ATOM    730  HA  VAL A  46      25.021  -8.275  -7.787  1.00 97.86           H  
ATOM    731  HB  VAL A  46      24.386  -7.523  -4.921  1.00 97.86           H  
ATOM    732 HG11 VAL A  46      26.754  -7.962  -4.371  1.00 97.86           H  
ATOM    733 HG12 VAL A  46      25.934  -9.466  -4.854  1.00 97.86           H  
ATOM    734 HG13 VAL A  46      27.017  -8.636  -5.997  1.00 97.86           H  
ATOM    735 HG21 VAL A  46      26.164  -5.842  -5.323  1.00 97.86           H  
ATOM    736 HG22 VAL A  46      26.365  -6.453  -6.982  1.00 97.86           H  
ATOM    737 HG23 VAL A  46      24.839  -5.675  -6.500  1.00 97.86           H  
ATOM    738  N   LYS A  47      23.137 -10.223  -5.855  1.00 98.16           N  
ATOM    739  CA  LYS A  47      22.862 -11.622  -5.482  1.00 98.16           C  
ATOM    740  C   LYS A  47      22.409 -12.449  -6.686  1.00 98.16           C  
ATOM    741  O   LYS A  47      22.937 -13.545  -6.885  1.00 98.16           O  
ATOM    742  CB  LYS A  47      21.823 -11.671  -4.348  1.00 98.16           C  
ATOM    743  CG  LYS A  47      22.272 -11.006  -3.038  1.00 98.16           C  
ATOM    744  CD  LYS A  47      23.403 -11.711  -2.282  1.00 98.16           C  
ATOM    745  CE  LYS A  47      23.865 -10.846  -1.097  1.00 98.16           C  
ATOM    746  NZ  LYS A  47      22.753 -10.474  -0.185  1.00 98.16           N1+
ATOM    747  H   LYS A  47      22.507  -9.527  -5.484  1.00 98.16           H  
ATOM    748  HA  LYS A  47      23.788 -12.057  -5.107  1.00 98.16           H  
ATOM    749  HB3 LYS A  47      21.552 -12.708  -4.151  1.00 98.16           H  
ATOM    750  HB2 LYS A  47      20.896 -11.209  -4.688  1.00 98.16           H  
ATOM    751  HG3 LYS A  47      21.412 -10.896  -2.377  1.00 98.16           H  
ATOM    752  HG2 LYS A  47      22.562  -9.974  -3.239  1.00 98.16           H  
ATOM    753  HD3 LYS A  47      24.242 -11.879  -2.958  1.00 98.16           H  
ATOM    754  HD2 LYS A  47      23.048 -12.673  -1.913  1.00 98.16           H  
ATOM    755  HE3 LYS A  47      24.343  -9.941  -1.473  1.00 98.16           H  
ATOM    756  HE2 LYS A  47      24.631 -11.380  -0.535  1.00 98.16           H  
ATOM    757  HZ1 LYS A  47      22.190 -11.289   0.011  1.00 98.16           H  
ATOM    758  HZ2 LYS A  47      23.132 -10.112   0.679  1.00 98.16           H  
ATOM    759  HZ3 LYS A  47      22.180  -9.767  -0.623  1.00 98.16           H  
ATOM    760  N   TYR A  48      21.525 -11.913  -7.533  1.00 98.71           N  
ATOM    761  CA  TYR A  48      21.156 -12.556  -8.799  1.00 98.71           C  
ATOM    762  C   TYR A  48      22.375 -12.749  -9.697  1.00 98.71           C  
ATOM    763  O   TYR A  48      22.602 -13.851 -10.193  1.00 98.71           O  
ATOM    764  CB  TYR A  48      20.089 -11.747  -9.547  1.00 98.71           C  
ATOM    765  CG  TYR A  48      18.682 -12.188  -9.217  1.00 98.71           C  
ATOM    766  CD1 TYR A  48      18.143 -13.332  -9.840  1.00 98.71           C  
ATOM    767  CD2 TYR A  48      17.918 -11.472  -8.279  1.00 98.71           C  
ATOM    768  CE1 TYR A  48      16.849 -13.768  -9.503  1.00 98.71           C  
ATOM    769  CE2 TYR A  48      16.623 -11.898  -7.948  1.00 98.71           C  
ATOM    770  OH  TYR A  48      14.863 -13.479  -8.192  1.00 98.71           O  
ATOM    771  CZ  TYR A  48      16.093 -13.053  -8.552  1.00 98.71           C  
ATOM    772  H   TYR A  48      21.083 -11.032  -7.311  1.00 98.71           H  
ATOM    773  HA  TYR A  48      20.742 -13.538  -8.573  1.00 98.71           H  
ATOM    774  HB3 TYR A  48      20.254 -11.836 -10.621  1.00 98.71           H  
ATOM    775  HB2 TYR A  48      20.203 -10.690  -9.308  1.00 98.71           H  
ATOM    776  HD1 TYR A  48      18.723 -13.871 -10.575  1.00 98.71           H  
ATOM    777  HD2 TYR A  48      18.327 -10.590  -7.810  1.00 98.71           H  
ATOM    778  HE1 TYR A  48      16.437 -14.649  -9.973  1.00 98.71           H  
ATOM    779  HE2 TYR A  48      16.038 -11.340  -7.232  1.00 98.71           H  
ATOM    780  HH  TYR A  48      14.478 -13.989  -8.908  1.00 98.71           H  
ATOM    781  N   TYR A  49      23.214 -11.724  -9.856  1.00 98.63           N  
ATOM    782  CA  TYR A  49      24.393 -11.828 -10.712  1.00 98.63           C  
ATOM    783  C   TYR A  49      25.378 -12.895 -10.203  1.00 98.63           C  
ATOM    784  O   TYR A  49      25.916 -13.678 -10.992  1.00 98.63           O  
ATOM    785  CB  TYR A  49      25.059 -10.451 -10.819  1.00 98.63           C  
ATOM    786  CG  TYR A  49      25.905 -10.171 -12.050  1.00 98.63           C  
ATOM    787  CD1 TYR A  49      26.284  -8.835 -12.272  1.00 98.63           C  
ATOM    788  CD2 TYR A  49      26.229 -11.157 -13.011  1.00 98.63           C  
ATOM    789  CE1 TYR A  49      26.958  -8.471 -13.447  1.00 98.63           C  
ATOM    790  CE2 TYR A  49      26.927 -10.803 -14.181  1.00 98.63           C  
ATOM    791  OH  TYR A  49      27.963  -9.082 -15.509  1.00 98.63           O  
ATOM    792  CZ  TYR A  49      27.273  -9.452 -14.403  1.00 98.63           C  
ATOM    793  H   TYR A  49      23.041 -10.850  -9.380  1.00 98.63           H  
ATOM    794  HA  TYR A  49      24.062 -12.121 -11.708  1.00 98.63           H  
ATOM    795  HB3 TYR A  49      25.658 -10.273  -9.926  1.00 98.63           H  
ATOM    796  HB2 TYR A  49      24.297  -9.677 -10.725  1.00 98.63           H  
ATOM    797  HD1 TYR A  49      26.057  -8.080 -11.534  1.00 98.63           H  
ATOM    798  HD2 TYR A  49      25.941 -12.185 -12.848  1.00 98.63           H  
ATOM    799  HE1 TYR A  49      27.233  -7.441 -13.615  1.00 98.63           H  
ATOM    800  HE2 TYR A  49      27.194 -11.562 -14.902  1.00 98.63           H  
ATOM    801  HH  TYR A  49      27.741  -9.668 -16.236  1.00 98.63           H  
ATOM    802  N   GLN A  50      25.595 -12.983  -8.887  1.00 98.69           N  
ATOM    803  CA  GLN A  50      26.414 -14.036  -8.278  1.00 98.69           C  
ATOM    804  C   GLN A  50      25.822 -15.436  -8.522  1.00 98.69           C  
ATOM    805  O   GLN A  50      26.554 -16.335  -8.947  1.00 98.69           O  
ATOM    806  CB  GLN A  50      26.570 -13.773  -6.775  1.00 98.69           C  
ATOM    807  CG  GLN A  50      27.482 -12.581  -6.446  1.00 98.69           C  
ATOM    808  CD  GLN A  50      27.482 -12.242  -4.956  1.00 98.69           C  
ATOM    809  NE2 GLN A  50      26.832 -12.857  -4.130  1.00 98.69           N  
ATOM    810  OE1 GLN A  50      28.243 -11.256  -4.539  1.00 98.69           O  
ATOM    811  H   GLN A  50      25.187 -12.303  -8.261  1.00 98.69           H  
ATOM    812  HA  GLN A  50      27.404 -14.003  -8.733  1.00 98.69           H  
ATOM    813  HB3 GLN A  50      26.956 -14.669  -6.289  1.00 98.69           H  
ATOM    814  HB2 GLN A  50      25.587 -13.609  -6.333  1.00 98.69           H  
ATOM    815  HG3 GLN A  50      27.160 -11.710  -7.016  1.00 98.69           H  
ATOM    816  HG2 GLN A  50      28.500 -12.805  -6.767  1.00 98.69           H  
ATOM    817 HE22 GLN A  50      26.870 -12.589  -3.157  1.00 98.69           H  
ATOM    818 HE21 GLN A  50      26.255 -13.634  -4.417  1.00 98.69           H  
ATOM    819  N   GLY A  51      24.512 -15.613  -8.313  1.00 98.77           N  
ATOM    820  CA  GLY A  51      23.807 -16.875  -8.566  1.00 98.77           C  
ATOM    821  C   GLY A  51      23.873 -17.316 -10.025  1.00 98.77           C  
ATOM    822  O   GLY A  51      24.248 -18.453 -10.318  1.00 98.77           O  
ATOM    823  H   GLY A  51      23.949 -14.852  -7.962  1.00 98.77           H  
ATOM    824  HA3 GLY A  51      22.764 -16.773  -8.265  1.00 98.77           H  
ATOM    825  HA2 GLY A  51      24.226 -17.657  -7.932  1.00 98.77           H  
ATOM    826  N   ILE A  52      23.601 -16.392 -10.952  1.00 98.88           N  
ATOM    827  CA  ILE A  52      23.674 -16.613 -12.402  1.00 98.88           C  
ATOM    828  C   ILE A  52      25.090 -17.026 -12.814  1.00 98.88           C  
ATOM    829  O   ILE A  52      25.255 -18.020 -13.522  1.00 98.88           O  
ATOM    830  CB  ILE A  52      23.191 -15.350 -13.155  1.00 98.88           C  
ATOM    831  CG1 ILE A  52      21.664 -15.171 -12.993  1.00 98.88           C  
ATOM    832  CG2 ILE A  52      23.541 -15.420 -14.651  1.00 98.88           C  
ATOM    833  CD1 ILE A  52      21.143 -13.801 -13.448  1.00 98.88           C  
ATOM    834  H   ILE A  52      23.322 -15.463 -10.672  1.00 98.88           H  
ATOM    835  HA  ILE A  52      22.999 -17.431 -12.651  1.00 98.88           H  
ATOM    836  HB  ILE A  52      23.688 -14.480 -12.725  1.00 98.88           H  
ATOM    837 HG13 ILE A  52      21.390 -15.334 -11.951  1.00 98.88           H  
ATOM    838 HG12 ILE A  52      21.148 -15.956 -13.546  1.00 98.88           H  
ATOM    839 HG21 ILE A  52      23.188 -14.517 -15.150  1.00 98.88           H  
ATOM    840 HG22 ILE A  52      24.622 -15.499 -14.768  1.00 98.88           H  
ATOM    841 HG23 ILE A  52      23.062 -16.292 -15.096  1.00 98.88           H  
ATOM    842 HD11 ILE A  52      20.064 -13.755 -13.302  1.00 98.88           H  
ATOM    843 HD12 ILE A  52      21.622 -13.017 -12.862  1.00 98.88           H  
ATOM    844 HD13 ILE A  52      21.373 -13.657 -14.504  1.00 98.88           H  
ATOM    845  N   ARG A  53      26.131 -16.328 -12.332  1.00 98.74           N  
ATOM    846  CA  ARG A  53      27.532 -16.702 -12.606  1.00 98.74           C  
ATOM    847  C   ARG A  53      27.849 -18.117 -12.133  1.00 98.74           C  
ATOM    848  O   ARG A  53      28.466 -18.879 -12.878  1.00 98.74           O  
ATOM    849  CB  ARG A  53      28.497 -15.696 -11.966  1.00 98.74           C  
ATOM    850  CG  ARG A  53      28.578 -14.380 -12.749  1.00 98.74           C  
ATOM    851  CD  ARG A  53      29.481 -13.401 -11.995  1.00 98.74           C  
ATOM    852  NE  ARG A  53      29.484 -12.070 -12.623  1.00 98.74           N  
ATOM    853  NH1 ARG A  53      31.314 -11.215 -11.534  1.00 98.74           N  
ATOM    854  NH2 ARG A  53      30.161  -9.926 -12.946  1.00 98.74           N1+
ATOM    855  CZ  ARG A  53      30.320 -11.081 -12.369  1.00 98.74           C  
ATOM    856  H   ARG A  53      25.970 -15.513 -11.759  1.00 98.74           H  
ATOM    857  HA  ARG A  53      27.682 -16.669 -13.685  1.00 98.74           H  
ATOM    858  HB3 ARG A  53      29.491 -16.139 -11.899  1.00 98.74           H  
ATOM    859  HB2 ARG A  53      28.181 -15.490 -10.944  1.00 98.74           H  
ATOM    860  HG3 ARG A  53      27.580 -13.953 -12.845  1.00 98.74           H  
ATOM    861  HG2 ARG A  53      28.996 -14.571 -13.738  1.00 98.74           H  
ATOM    862  HD3 ARG A  53      30.498 -13.792 -11.969  1.00 98.74           H  
ATOM    863  HD2 ARG A  53      29.140 -13.315 -10.963  1.00 98.74           H  
ATOM    864  HE  ARG A  53      28.754 -11.949 -13.311  1.00 98.74           H  
ATOM    865 HH12 ARG A  53      31.936 -10.438 -11.361  1.00 98.74           H  
ATOM    866 HH11 ARG A  53      31.461 -12.095 -11.060  1.00 98.74           H  
ATOM    867 HH22 ARG A  53      30.802  -9.171 -12.750  1.00 98.74           H  
ATOM    868 HH21 ARG A  53      29.396  -9.784 -13.591  1.00 98.74           H  
ATOM    869  N   ALA A  54      27.414 -18.481 -10.929  1.00 98.65           N  
ATOM    870  CA  ALA A  54      27.635 -19.817 -10.387  1.00 98.65           C  
ATOM    871  C   ALA A  54      26.900 -20.894 -11.205  1.00 98.65           C  
ATOM    872  O   ALA A  54      27.504 -21.903 -11.569  1.00 98.65           O  
ATOM    873  CB  ALA A  54      27.227 -19.817  -8.908  1.00 98.65           C  
ATOM    874  H   ALA A  54      26.910 -17.821 -10.353  1.00 98.65           H  
ATOM    875  HA  ALA A  54      28.703 -20.027 -10.440  1.00 98.65           H  
ATOM    876  HB1 ALA A  54      27.386 -20.810  -8.487  1.00 98.65           H  
ATOM    877  HB2 ALA A  54      27.831 -19.091  -8.364  1.00 98.65           H  
ATOM    878  HB3 ALA A  54      26.174 -19.551  -8.821  1.00 98.65           H  
ATOM    879  N   ALA A  55      25.629 -20.667 -11.551  1.00 98.78           N  
ATOM    880  CA  ALA A  55      24.824 -21.589 -12.355  1.00 98.78           C  
ATOM    881  C   ALA A  55      25.398 -21.802 -13.763  1.00 98.78           C  
ATOM    882  O   ALA A  55      25.575 -22.945 -14.193  1.00 98.78           O  
ATOM    883  CB  ALA A  55      23.387 -21.057 -12.403  1.00 98.78           C  
ATOM    884  H   ALA A  55      25.169 -19.818 -11.256  1.00 98.78           H  
ATOM    885  HA  ALA A  55      24.809 -22.554 -11.848  1.00 98.78           H  
ATOM    886  HB1 ALA A  55      22.770 -21.730 -12.998  1.00 98.78           H  
ATOM    887  HB2 ALA A  55      22.987 -20.996 -11.391  1.00 98.78           H  
ATOM    888  HB3 ALA A  55      23.382 -20.065 -12.855  1.00 98.78           H  
ATOM    889  N   VAL A  56      25.758 -20.716 -14.458  1.00 98.80           N  
ATOM    890  CA  VAL A  56      26.381 -20.793 -15.787  1.00 98.80           C  
ATOM    891  C   VAL A  56      27.713 -21.535 -15.706  1.00 98.80           C  
ATOM    892  O   VAL A  56      27.914 -22.471 -16.479  1.00 98.80           O  
ATOM    893  CB  VAL A  56      26.532 -19.399 -16.425  1.00 98.80           C  
ATOM    894  CG1 VAL A  56      27.301 -19.465 -17.750  1.00 98.80           C  
ATOM    895  CG2 VAL A  56      25.162 -18.784 -16.745  1.00 98.80           C  
ATOM    896  H   VAL A  56      25.604 -19.796 -14.073  1.00 98.80           H  
ATOM    897  HA  VAL A  56      25.719 -21.377 -16.426  1.00 98.80           H  
ATOM    898  HB  VAL A  56      27.065 -18.746 -15.735  1.00 98.80           H  
ATOM    899 HG11 VAL A  56      27.387 -18.463 -18.171  1.00 98.80           H  
ATOM    900 HG12 VAL A  56      28.297 -19.871 -17.574  1.00 98.80           H  
ATOM    901 HG13 VAL A  56      26.766 -20.107 -18.450  1.00 98.80           H  
ATOM    902 HG21 VAL A  56      25.301 -17.801 -17.195  1.00 98.80           H  
ATOM    903 HG22 VAL A  56      24.627 -19.429 -17.442  1.00 98.80           H  
ATOM    904 HG23 VAL A  56      24.584 -18.684 -15.827  1.00 98.80           H  
ATOM    905  N   SER A  57      28.582 -21.209 -14.738  1.00 98.54           N  
ATOM    906  CA  SER A  57      29.850 -21.929 -14.543  1.00 98.54           C  
ATOM    907  C   SER A  57      29.617 -23.428 -14.373  1.00 98.54           C  
ATOM    908  O   SER A  57      30.205 -24.211 -15.111  1.00 98.54           O  
ATOM    909  CB  SER A  57      30.628 -21.402 -13.335  1.00 98.54           C  
ATOM    910  OG  SER A  57      31.962 -21.891 -13.333  1.00 98.54           O  
ATOM    911  H   SER A  57      28.376 -20.444 -14.111  1.00 98.54           H  
ATOM    912  HA  SER A  57      30.464 -21.781 -15.432  1.00 98.54           H  
ATOM    913  HB3 SER A  57      30.127 -21.711 -12.417  1.00 98.54           H  
ATOM    914  HB2 SER A  57      30.641 -20.312 -13.358  1.00 98.54           H  
ATOM    915  HG  SER A  57      31.952 -22.850 -13.338  1.00 98.54           H  
ATOM    916  N   ARG A  58      28.689 -23.844 -13.496  1.00 98.57           N  
ATOM    917  CA  ARG A  58      28.384 -25.267 -13.269  1.00 98.57           C  
ATOM    918  C   ARG A  58      27.971 -25.999 -14.550  1.00 98.57           C  
ATOM    919  O   ARG A  58      28.398 -27.135 -14.746  1.00 98.57           O  
ATOM    920  CB  ARG A  58      27.298 -25.418 -12.188  1.00 98.57           C  
ATOM    921  CG  ARG A  58      27.816 -25.153 -10.765  1.00 98.57           C  
ATOM    922  CD  ARG A  58      26.794 -25.551  -9.686  1.00 98.57           C  
ATOM    923  NE  ARG A  58      25.507 -24.846  -9.818  1.00 98.57           N  
ATOM    924  NH1 ARG A  58      25.884 -23.041  -8.431  1.00 98.57           N  
ATOM    925  NH2 ARG A  58      23.941 -23.269  -9.531  1.00 98.57           N1+
ATOM    926  CZ  ARG A  58      25.133 -23.711  -9.261  1.00 98.57           C  
ATOM    927  H   ARG A  58      28.165 -23.168 -12.958  1.00 98.57           H  
ATOM    928  HA  ARG A  58      29.291 -25.742 -12.895  1.00 98.57           H  
ATOM    929  HB3 ARG A  58      26.876 -26.422 -12.238  1.00 98.57           H  
ATOM    930  HB2 ARG A  58      26.474 -24.740 -12.406  1.00 98.57           H  
ATOM    931  HG3 ARG A  58      28.060 -24.096 -10.659  1.00 98.57           H  
ATOM    932  HG2 ARG A  58      28.743 -25.705 -10.607  1.00 98.57           H  
ATOM    933  HD3 ARG A  58      27.214 -25.356  -8.700  1.00 98.57           H  
ATOM    934  HD2 ARG A  58      26.623 -26.627  -9.729  1.00 98.57           H  
ATOM    935  HE  ARG A  58      24.872 -25.344 -10.425  1.00 98.57           H  
ATOM    936 HH12 ARG A  58      25.549 -22.176  -8.032  1.00 98.57           H  
ATOM    937 HH11 ARG A  58      26.801 -23.388  -8.187  1.00 98.57           H  
ATOM    938 HH22 ARG A  58      23.619 -22.403  -9.122  1.00 98.57           H  
ATOM    939 HH21 ARG A  58      23.336 -23.792 -10.148  1.00 98.57           H  
ATOM    940  N   VAL A  59      27.179 -25.383 -15.433  1.00 98.58           N  
ATOM    941  CA  VAL A  59      26.804 -25.988 -16.730  1.00 98.58           C  
ATOM    942  C   VAL A  59      28.002 -26.062 -17.681  1.00 98.58           C  
ATOM    943  O   VAL A  59      28.236 -27.102 -18.307  1.00 98.58           O  
ATOM    944  CB  VAL A  59      25.638 -25.226 -17.395  1.00 98.58           C  
ATOM    945  CG1 VAL A  59      25.291 -25.800 -18.774  1.00 98.58           C  
ATOM    946  CG2 VAL A  59      24.358 -25.329 -16.565  1.00 98.58           C  
ATOM    947  H   VAL A  59      26.810 -24.466 -15.227  1.00 98.58           H  
ATOM    948  HA  VAL A  59      26.469 -27.007 -16.537  1.00 98.58           H  
ATOM    949  HB  VAL A  59      25.911 -24.177 -17.502  1.00 98.58           H  
ATOM    950 HG11 VAL A  59      24.465 -25.234 -19.206  1.00 98.58           H  
ATOM    951 HG12 VAL A  59      26.161 -25.727 -19.427  1.00 98.58           H  
ATOM    952 HG13 VAL A  59      25.000 -26.845 -18.671  1.00 98.58           H  
ATOM    953 HG21 VAL A  59      23.557 -24.782 -17.062  1.00 98.58           H  
ATOM    954 HG22 VAL A  59      24.073 -26.376 -16.463  1.00 98.58           H  
ATOM    955 HG23 VAL A  59      24.530 -24.903 -15.577  1.00 98.58           H  
ATOM    956  N   LYS A  60      28.791 -24.987 -17.782  1.00 98.38           N  
ATOM    957  CA  LYS A  60      29.967 -24.937 -18.665  1.00 98.38           C  
ATOM    958  C   LYS A  60      31.071 -25.896 -18.209  1.00 98.38           C  
ATOM    959  O   LYS A  60      31.666 -26.558 -19.057  1.00 98.38           O  
ATOM    960  CB  LYS A  60      30.490 -23.493 -18.775  1.00 98.38           C  
ATOM    961  CG  LYS A  60      29.496 -22.481 -19.380  1.00 98.38           C  
ATOM    962  CD  LYS A  60      29.001 -22.779 -20.798  1.00 98.38           C  
ATOM    963  CE  LYS A  60      30.089 -22.599 -21.854  1.00 98.38           C  
ATOM    964  NZ  LYS A  60      29.535 -22.894 -23.196  1.00 98.38           N1+
ATOM    965  H   LYS A  60      28.590 -24.160 -17.237  1.00 98.38           H  
ATOM    966  HA  LYS A  60      29.647 -25.250 -19.660  1.00 98.38           H  
ATOM    967  HB3 LYS A  60      31.411 -23.486 -19.358  1.00 98.38           H  
ATOM    968  HB2 LYS A  60      30.802 -23.147 -17.790  1.00 98.38           H  
ATOM    969  HG3 LYS A  60      29.938 -21.485 -19.356  1.00 98.38           H  
ATOM    970  HG2 LYS A  60      28.639 -22.378 -18.715  1.00 98.38           H  
ATOM    971  HD3 LYS A  60      28.158 -22.128 -21.031  1.00 98.38           H  
ATOM    972  HD2 LYS A  60      28.620 -23.799 -20.841  1.00 98.38           H  
ATOM    973  HE3 LYS A  60      30.915 -23.278 -21.645  1.00 98.38           H  
ATOM    974  HE2 LYS A  60      30.452 -21.571 -21.830  1.00 98.38           H  
ATOM    975  HZ1 LYS A  60      28.771 -22.264 -23.392  1.00 98.38           H  
ATOM    976  HZ2 LYS A  60      30.257 -22.774 -23.892  1.00 98.38           H  
ATOM    977  HZ3 LYS A  60      29.200 -23.847 -23.220  1.00 98.38           H  
ATOM    978  N   ASP A  61      31.277 -26.052 -16.904  1.00 98.09           N  
ATOM    979  CA  ASP A  61      32.238 -26.988 -16.302  1.00 98.09           C  
ATOM    980  C   ASP A  61      31.868 -28.456 -16.576  1.00 98.09           C  
ATOM    981  O   ASP A  61      32.742 -29.319 -16.671  1.00 98.09           O  
ATOM    982  CB  ASP A  61      32.333 -26.728 -14.785  1.00 98.09           C  
ATOM    983  CG  ASP A  61      32.992 -25.387 -14.429  1.00 98.09           C  
ATOM    984  OD1 ASP A  61      33.839 -24.926 -15.226  1.00 98.09           O  
ATOM    985  OD2 ASP A  61      32.666 -24.844 -13.346  1.00 98.09           O1-
ATOM    986  H   ASP A  61      30.750 -25.503 -16.240  1.00 98.09           H  
ATOM    987  HA  ASP A  61      33.218 -26.797 -16.741  1.00 98.09           H  
ATOM    988  HB3 ASP A  61      32.887 -27.540 -14.313  1.00 98.09           H  
ATOM    989  HB2 ASP A  61      31.335 -26.769 -14.348  1.00 98.09           H  
ATOM    990  N   ARG A  62      30.576 -28.747 -16.799  1.00 97.86           N  
ATOM    991  CA  ARG A  62      30.097 -30.052 -17.297  1.00 97.86           C  
ATOM    992  C   ARG A  62      30.311 -30.251 -18.805  1.00 97.86           C  
ATOM    993  O   ARG A  62      29.926 -31.290 -19.338  1.00 97.86           O  
ATOM    994  CB  ARG A  62      28.619 -30.255 -16.916  1.00 97.86           C  
ATOM    995  CG  ARG A  62      28.419 -30.413 -15.405  1.00 97.86           C  
ATOM    996  CD  ARG A  62      26.960 -30.741 -15.059  1.00 97.86           C  
ATOM    997  NE  ARG A  62      25.992 -29.688 -15.444  1.00 97.86           N  
ATOM    998  NH1 ARG A  62      25.868 -28.564 -13.427  1.00 97.86           N  
ATOM    999  NH2 ARG A  62      24.309 -28.235 -14.904  1.00 97.86           N1+
ATOM   1000  CZ  ARG A  62      25.415 -28.836 -14.611  1.00 97.86           C  
ATOM   1001  H   ARG A  62      29.864 -28.052 -16.625  1.00 97.86           H  
ATOM   1002  HA  ARG A  62      30.672 -30.823 -16.785  1.00 97.86           H  
ATOM   1003  HB3 ARG A  62      28.231 -31.137 -17.427  1.00 97.86           H  
ATOM   1004  HB2 ARG A  62      28.033 -29.409 -17.273  1.00 97.86           H  
ATOM   1005  HG3 ARG A  62      28.713 -29.492 -14.902  1.00 97.86           H  
ATOM   1006  HG2 ARG A  62      29.067 -31.208 -15.034  1.00 97.86           H  
ATOM   1007  HD3 ARG A  62      26.877 -30.934 -13.990  1.00 97.86           H  
ATOM   1008  HD2 ARG A  62      26.679 -31.681 -15.533  1.00 97.86           H  
ATOM   1009  HE  ARG A  62      25.781 -29.650 -16.431  1.00 97.86           H  
ATOM   1010 HH12 ARG A  62      25.380 -27.904 -12.839  1.00 97.86           H  
ATOM   1011 HH11 ARG A  62      26.709 -29.013 -13.093  1.00 97.86           H  
ATOM   1012 HH22 ARG A  62      23.895 -27.590 -14.246  1.00 97.86           H  
ATOM   1013 HH21 ARG A  62      23.860 -28.409 -15.792  1.00 97.86           H  
ATOM   1014  N   GLY A  63      30.893 -29.277 -19.508  1.00 97.76           N  
ATOM   1015  CA  GLY A  63      31.092 -29.315 -20.959  1.00 97.76           C  
ATOM   1016  C   GLY A  63      29.799 -29.163 -21.766  1.00 97.76           C  
ATOM   1017  O   GLY A  63      29.759 -29.543 -22.936  1.00 97.76           O  
ATOM   1018  H   GLY A  63      31.229 -28.448 -19.041  1.00 97.76           H  
ATOM   1019  HA3 GLY A  63      31.582 -30.249 -21.233  1.00 97.76           H  
ATOM   1020  HA2 GLY A  63      31.792 -28.531 -21.249  1.00 97.76           H  
ATOM   1021  N   GLN A  64      28.733 -28.645 -21.151  1.00 98.13           N  
ATOM   1022  CA  GLN A  64      27.423 -28.476 -21.776  1.00 98.13           C  
ATOM   1023  C   GLN A  64      27.248 -27.052 -22.323  1.00 98.13           C  
ATOM   1024  O   GLN A  64      27.934 -26.107 -21.924  1.00 98.13           O  
ATOM   1025  CB  GLN A  64      26.326 -28.856 -20.766  1.00 98.13           C  
ATOM   1026  CG  GLN A  64      26.346 -30.354 -20.417  1.00 98.13           C  
ATOM   1027  CD  GLN A  64      25.381 -30.727 -19.291  1.00 98.13           C  
ATOM   1028  NE2 GLN A  64      25.040 -29.949 -18.412  1.00 98.13           N  
ATOM   1029  OE1 GLN A  64      24.931 -31.961 -19.238  1.00 98.13           O  
ATOM   1030  H   GLN A  64      28.803 -28.339 -20.191  1.00 98.13           H  
ATOM   1031  HA  GLN A  64      27.360 -29.168 -22.615  1.00 98.13           H  
ATOM   1032  HB3 GLN A  64      25.351 -28.592 -21.175  1.00 98.13           H  
ATOM   1033  HB2 GLN A  64      26.453 -28.270 -19.856  1.00 98.13           H  
ATOM   1034  HG3 GLN A  64      27.358 -30.647 -20.137  1.00 98.13           H  
ATOM   1035  HG2 GLN A  64      26.107 -30.937 -21.306  1.00 98.13           H  
ATOM   1036 HE22 GLN A  64      24.399 -30.250 -17.693  1.00 98.13           H  
ATOM   1037 HE21 GLN A  64      25.400 -29.005 -18.406  1.00 98.13           H  
ATOM   1038  N   LYS A  65      26.310 -26.892 -23.259  1.00 98.11           N  
ATOM   1039  CA  LYS A  65      25.856 -25.574 -23.713  1.00 98.11           C  
ATOM   1040  C   LYS A  65      24.942 -24.981 -22.636  1.00 98.11           C  
ATOM   1041  O   LYS A  65      23.991 -25.645 -22.242  1.00 98.11           O  
ATOM   1042  CB  LYS A  65      25.158 -25.724 -25.075  1.00 98.11           C  
ATOM   1043  CG  LYS A  65      24.942 -24.359 -25.733  1.00 98.11           C  
ATOM   1044  CD  LYS A  65      24.263 -24.448 -27.103  1.00 98.11           C  
ATOM   1045  CE  LYS A  65      24.146 -23.025 -27.667  1.00 98.11           C  
ATOM   1046  NZ  LYS A  65      23.361 -22.968 -28.923  1.00 98.11           N1+
ATOM   1047  H   LYS A  65      25.881 -27.700 -23.687  1.00 98.11           H  
ATOM   1048  HA  LYS A  65      26.724 -24.926 -23.833  1.00 98.11           H  
ATOM   1049  HB3 LYS A  65      24.196 -26.217 -24.938  1.00 98.11           H  
ATOM   1050  HB2 LYS A  65      25.767 -26.349 -25.728  1.00 98.11           H  
ATOM   1051  HG3 LYS A  65      25.901 -23.851 -25.837  1.00 98.11           H  
ATOM   1052  HG2 LYS A  65      24.345 -23.730 -25.073  1.00 98.11           H  
ATOM   1053  HD3 LYS A  65      23.267 -24.875 -26.987  1.00 98.11           H  
ATOM   1054  HD2 LYS A  65      24.874 -25.054 -27.772  1.00 98.11           H  
ATOM   1055  HE3 LYS A  65      25.143 -22.623 -27.845  1.00 98.11           H  
ATOM   1056  HE2 LYS A  65      23.685 -22.377 -26.922  1.00 98.11           H  
ATOM   1057  HZ1 LYS A  65      22.426 -23.309 -28.752  1.00 98.11           H  
ATOM   1058  HZ2 LYS A  65      23.316 -22.013 -29.249  1.00 98.11           H  
ATOM   1059  HZ3 LYS A  65      23.805 -23.542 -29.625  1.00 98.11           H  
ATOM   1060  N   ALA A  66      25.215 -23.767 -22.171  1.00 98.71           N  
ATOM   1061  CA  ALA A  66      24.386 -23.064 -21.197  1.00 98.71           C  
ATOM   1062  C   ALA A  66      23.252 -22.329 -21.921  1.00 98.71           C  
ATOM   1063  O   ALA A  66      23.486 -21.323 -22.596  1.00 98.71           O  
ATOM   1064  CB  ALA A  66      25.282 -22.142 -20.362  1.00 98.71           C  
ATOM   1065  H   ALA A  66      26.038 -23.276 -22.491  1.00 98.71           H  
ATOM   1066  HA  ALA A  66      23.942 -23.803 -20.530  1.00 98.71           H  
ATOM   1067  HB1 ALA A  66      24.675 -21.610 -19.630  1.00 98.71           H  
ATOM   1068  HB2 ALA A  66      26.035 -22.738 -19.846  1.00 98.71           H  
ATOM   1069  HB3 ALA A  66      25.774 -21.423 -21.017  1.00 98.71           H  
ATOM   1070  N   LEU A  67      22.041 -22.874 -21.810  1.00 98.76           N  
ATOM   1071  CA  LEU A  67      20.814 -22.327 -22.379  1.00 98.76           C  
ATOM   1072  C   LEU A  67      19.936 -21.822 -21.241  1.00 98.76           C  
ATOM   1073  O   LEU A  67      19.473 -22.611 -20.417  1.00 98.76           O  
ATOM   1074  CB  LEU A  67      20.079 -23.400 -23.198  1.00 98.76           C  
ATOM   1075  CG  LEU A  67      20.849 -23.932 -24.414  1.00 98.76           C  
ATOM   1076  CD1 LEU A  67      19.975 -24.948 -25.146  1.00 98.76           C  
ATOM   1077  CD2 LEU A  67      21.217 -22.826 -25.407  1.00 98.76           C  
ATOM   1078  H   LEU A  67      21.920 -23.737 -21.299  1.00 98.76           H  
ATOM   1079  HA  LEU A  67      21.066 -21.491 -23.031  1.00 98.76           H  
ATOM   1080  HB3 LEU A  67      19.116 -23.007 -23.525  1.00 98.76           H  
ATOM   1081  HB2 LEU A  67      19.814 -24.233 -22.546  1.00 98.76           H  
ATOM   1082  HG  LEU A  67      21.760 -24.424 -24.073  1.00 98.76           H  
ATOM   1083 HD11 LEU A  67      20.513 -25.333 -26.013  1.00 98.76           H  
ATOM   1084 HD12 LEU A  67      19.733 -25.772 -24.474  1.00 98.76           H  
ATOM   1085 HD13 LEU A  67      19.055 -24.466 -25.475  1.00 98.76           H  
ATOM   1086 HD21 LEU A  67      21.760 -23.257 -26.248  1.00 98.76           H  
ATOM   1087 HD22 LEU A  67      20.308 -22.346 -25.770  1.00 98.76           H  
ATOM   1088 HD23 LEU A  67      21.845 -22.086 -24.910  1.00 98.76           H  
ATOM   1089  N   VAL A  68      19.721 -20.513 -21.210  1.00 98.90           N  
ATOM   1090  CA  VAL A  68      19.022 -19.830 -20.121  1.00 98.90           C  
ATOM   1091  C   VAL A  68      17.588 -19.530 -20.539  1.00 98.90           C  
ATOM   1092  O   VAL A  68      17.348 -19.094 -21.664  1.00 98.90           O  
ATOM   1093  CB  VAL A  68      19.784 -18.562 -19.706  1.00 98.90           C  
ATOM   1094  CG1 VAL A  68      19.094 -17.809 -18.565  1.00 98.90           C  
ATOM   1095  CG2 VAL A  68      21.213 -18.907 -19.255  1.00 98.90           C  
ATOM   1096  H   VAL A  68      20.047 -19.930 -21.968  1.00 98.90           H  
ATOM   1097  HA  VAL A  68      18.992 -20.503 -19.264  1.00 98.90           H  
ATOM   1098  HB  VAL A  68      19.846 -17.899 -20.569  1.00 98.90           H  
ATOM   1099 HG11 VAL A  68      19.674 -16.921 -18.311  1.00 98.90           H  
ATOM   1100 HG12 VAL A  68      18.093 -17.511 -18.878  1.00 98.90           H  
ATOM   1101 HG13 VAL A  68      19.023 -18.457 -17.691  1.00 98.90           H  
ATOM   1102 HG21 VAL A  68      21.734 -17.994 -18.966  1.00 98.90           H  
ATOM   1103 HG22 VAL A  68      21.172 -19.586 -18.403  1.00 98.90           H  
ATOM   1104 HG23 VAL A  68      21.748 -19.385 -20.075  1.00 98.90           H  
ATOM   1105  N   LEU A  69      16.645 -19.763 -19.634  1.00 98.90           N  
ATOM   1106  CA  LEU A  69      15.269 -19.294 -19.719  1.00 98.90           C  
ATOM   1107  C   LEU A  69      15.050 -18.271 -18.611  1.00 98.90           C  
ATOM   1108  O   LEU A  69      15.118 -18.634 -17.442  1.00 98.90           O  
ATOM   1109  CB  LEU A  69      14.332 -20.500 -19.577  1.00 98.90           C  
ATOM   1110  CG  LEU A  69      12.842 -20.140 -19.649  1.00 98.90           C  
ATOM   1111  CD1 LEU A  69      12.485 -19.597 -21.030  1.00 98.90           C  
ATOM   1112  CD2 LEU A  69      12.024 -21.405 -19.406  1.00 98.90           C  
ATOM   1113  H   LEU A  69      16.860 -20.303 -18.808  1.00 98.90           H  
ATOM   1114  HA  LEU A  69      15.107 -18.821 -20.687  1.00 98.90           H  
ATOM   1115  HB3 LEU A  69      14.536 -21.007 -18.634  1.00 98.90           H  
ATOM   1116  HB2 LEU A  69      14.565 -21.232 -20.350  1.00 98.90           H  
ATOM   1117  HG  LEU A  69      12.605 -19.396 -18.889  1.00 98.90           H  
ATOM   1118 HD11 LEU A  69      11.424 -19.348 -21.060  1.00 98.90           H  
ATOM   1119 HD12 LEU A  69      13.074 -18.703 -21.233  1.00 98.90           H  
ATOM   1120 HD13 LEU A  69      12.701 -20.354 -21.785  1.00 98.90           H  
ATOM   1121 HD21 LEU A  69      10.962 -21.166 -19.454  1.00 98.90           H  
ATOM   1122 HD22 LEU A  69      12.264 -22.145 -20.169  1.00 98.90           H  
ATOM   1123 HD23 LEU A  69      12.261 -21.808 -18.422  1.00 98.90           H  
ATOM   1124  N   ASP A  70      14.812 -17.025 -18.991  1.00 98.87           N  
ATOM   1125  CA  ASP A  70      14.557 -15.898 -18.096  1.00 98.87           C  
ATOM   1126  C   ASP A  70      13.062 -15.552 -18.157  1.00 98.87           C  
ATOM   1127  O   ASP A  70      12.580 -15.107 -19.201  1.00 98.87           O  
ATOM   1128  CB  ASP A  70      15.481 -14.750 -18.518  1.00 98.87           C  
ATOM   1129  CG  ASP A  70      15.330 -13.473 -17.693  1.00 98.87           C  
ATOM   1130  OD1 ASP A  70      14.720 -13.528 -16.611  1.00 98.87           O  
ATOM   1131  OD2 ASP A  70      15.875 -12.441 -18.163  1.00 98.87           O1-
ATOM   1132  H   ASP A  70      14.797 -16.790 -19.973  1.00 98.87           H  
ATOM   1133  HA  ASP A  70      14.808 -16.195 -17.077  1.00 98.87           H  
ATOM   1134  HB3 ASP A  70      15.314 -14.522 -19.571  1.00 98.87           H  
ATOM   1135  HB2 ASP A  70      16.517 -15.087 -18.476  1.00 98.87           H  
ATOM   1136  N   ILE A  71      12.308 -15.847 -17.095  1.00 98.66           N  
ATOM   1137  CA  ILE A  71      10.853 -15.631 -17.044  1.00 98.66           C  
ATOM   1138  C   ILE A  71      10.540 -14.369 -16.243  1.00 98.66           C  
ATOM   1139  O   ILE A  71      10.905 -14.295 -15.071  1.00 98.66           O  
ATOM   1140  CB  ILE A  71      10.083 -16.843 -16.468  1.00 98.66           C  
ATOM   1141  CG1 ILE A  71      10.497 -18.169 -17.146  1.00 98.66           C  
ATOM   1142  CG2 ILE A  71       8.579 -16.573 -16.645  1.00 98.66           C  
ATOM   1143  CD1 ILE A  71       9.733 -19.409 -16.662  1.00 98.66           C  
ATOM   1144  H   ILE A  71      12.733 -16.240 -16.267  1.00 98.66           H  
ATOM   1145  HA  ILE A  71      10.505 -15.471 -18.065  1.00 98.66           H  
ATOM   1146  HB  ILE A  71      10.299 -16.916 -15.402  1.00 98.66           H  
ATOM   1147 HG13 ILE A  71      11.567 -18.327 -17.006  1.00 98.66           H  
ATOM   1148 HG12 ILE A  71      10.382 -18.074 -18.226  1.00 98.66           H  
ATOM   1149 HG21 ILE A  71       8.010 -17.413 -16.246  1.00 98.66           H  
ATOM   1150 HG22 ILE A  71       8.307 -15.664 -16.109  1.00 98.66           H  
ATOM   1151 HG23 ILE A  71       8.353 -16.452 -17.704  1.00 98.66           H  
ATOM   1152 HD11 ILE A  71      10.093 -20.289 -17.195  1.00 98.66           H  
ATOM   1153 HD12 ILE A  71       9.895 -19.542 -15.592  1.00 98.66           H  
ATOM   1154 HD13 ILE A  71       8.668 -19.279 -16.855  1.00 98.66           H  
ATOM   1155  N   GLY A  72       9.806 -13.436 -16.859  1.00 97.43           N  
ATOM   1156  CA  GLY A  72       9.577 -12.105 -16.292  1.00 97.43           C  
ATOM   1157  C   GLY A  72      10.812 -11.232 -16.483  1.00 97.43           C  
ATOM   1158  O   GLY A  72      11.358 -10.695 -15.528  1.00 97.43           O  
ATOM   1159  H   GLY A  72       9.382 -13.636 -17.753  1.00 97.43           H  
ATOM   1160  HA3 GLY A  72       9.358 -12.196 -15.228  1.00 97.43           H  
ATOM   1161  HA2 GLY A  72       8.725 -11.641 -16.788  1.00 97.43           H  
ATOM   1162  N   THR A  73      11.319 -11.158 -17.719  1.00 98.17           N  
ATOM   1163  CA  THR A  73      12.635 -10.556 -17.977  1.00 98.17           C  
ATOM   1164  C   THR A  73      12.676  -9.047 -17.704  1.00 98.17           C  
ATOM   1165  O   THR A  73      13.763  -8.490 -17.515  1.00 98.17           O  
ATOM   1166  CB  THR A  73      13.121 -10.893 -19.395  1.00 98.17           C  
ATOM   1167  CG2 THR A  73      12.415 -10.143 -20.531  1.00 98.17           C  
ATOM   1168  OG1 THR A  73      14.501 -10.661 -19.523  1.00 98.17           O  
ATOM   1169  H   THR A  73      10.795 -11.522 -18.502  1.00 98.17           H  
ATOM   1170  HA  THR A  73      13.336 -11.021 -17.285  1.00 98.17           H  
ATOM   1171  HB  THR A  73      12.953 -11.958 -19.553  1.00 98.17           H  
ATOM   1172 HG21 THR A  73      12.834 -10.455 -21.488  1.00 98.17           H  
ATOM   1173 HG22 THR A  73      11.349 -10.371 -20.510  1.00 98.17           H  
ATOM   1174 HG23 THR A  73      12.560  -9.070 -20.405  1.00 98.17           H  
ATOM   1175  HG1 THR A  73      14.985 -11.320 -19.020  1.00 98.17           H  
ATOM   1176  N   GLY A  74      11.522  -8.365 -17.693  1.00 96.50           N  
ATOM   1177  CA  GLY A  74      11.433  -6.930 -17.464  1.00 96.50           C  
ATOM   1178  C   GLY A  74      12.303  -6.158 -18.454  1.00 96.50           C  
ATOM   1179  O   GLY A  74      12.018  -6.110 -19.645  1.00 96.50           O  
ATOM   1180  H   GLY A  74      10.649  -8.848 -17.850  1.00 96.50           H  
ATOM   1181  HA3 GLY A  74      11.754  -6.704 -16.447  1.00 96.50           H  
ATOM   1182  HA2 GLY A  74      10.396  -6.610 -17.565  1.00 96.50           H  
ATOM   1183  N   THR A  75      13.394  -5.559 -17.974  1.00 96.79           N  
ATOM   1184  CA  THR A  75      14.358  -4.801 -18.795  1.00 96.79           C  
ATOM   1185  C   THR A  75      15.346  -5.670 -19.584  1.00 96.79           C  
ATOM   1186  O   THR A  75      16.115  -5.139 -20.383  1.00 96.79           O  
ATOM   1187  CB  THR A  75      15.161  -3.834 -17.914  1.00 96.79           C  
ATOM   1188  CG2 THR A  75      14.280  -2.768 -17.265  1.00 96.79           C  
ATOM   1189  OG1 THR A  75      15.802  -4.545 -16.878  1.00 96.79           O  
ATOM   1190  H   THR A  75      13.604  -5.607 -16.988  1.00 96.79           H  
ATOM   1191  HA  THR A  75      13.791  -4.207 -19.511  1.00 96.79           H  
ATOM   1192  HB  THR A  75      15.917  -3.343 -18.526  1.00 96.79           H  
ATOM   1193 HG21 THR A  75      14.896  -2.110 -16.653  1.00 96.79           H  
ATOM   1194 HG22 THR A  75      13.785  -2.184 -18.041  1.00 96.79           H  
ATOM   1195 HG23 THR A  75      13.529  -3.249 -16.638  1.00 96.79           H  
ATOM   1196  HG1 THR A  75      16.599  -4.958 -17.218  1.00 96.79           H  
ATOM   1197  N   GLY A  76      15.375  -6.988 -19.364  1.00 98.24           N  
ATOM   1198  CA  GLY A  76      16.407  -7.880 -19.903  1.00 98.24           C  
ATOM   1199  C   GLY A  76      17.641  -8.028 -19.007  1.00 98.24           C  
ATOM   1200  O   GLY A  76      18.595  -8.703 -19.400  1.00 98.24           O  
ATOM   1201  H   GLY A  76      14.659  -7.422 -18.800  1.00 98.24           H  
ATOM   1202  HA3 GLY A  76      16.715  -7.525 -20.886  1.00 98.24           H  
ATOM   1203  HA2 GLY A  76      15.974  -8.864 -20.087  1.00 98.24           H  
ATOM   1204  N   LEU A  77      17.653  -7.408 -17.816  1.00 98.57           N  
ATOM   1205  CA  LEU A  77      18.824  -7.328 -16.933  1.00 98.57           C  
ATOM   1206  C   LEU A  77      19.436  -8.704 -16.622  1.00 98.57           C  
ATOM   1207  O   LEU A  77      20.640  -8.899 -16.802  1.00 98.57           O  
ATOM   1208  CB  LEU A  77      18.421  -6.589 -15.640  1.00 98.57           C  
ATOM   1209  CG  LEU A  77      19.565  -6.421 -14.620  1.00 98.57           C  
ATOM   1210  CD1 LEU A  77      20.672  -5.513 -15.161  1.00 98.57           C  
ATOM   1211  CD2 LEU A  77      19.033  -5.822 -13.322  1.00 98.57           C  
ATOM   1212  H   LEU A  77      16.818  -6.956 -17.474  1.00 98.57           H  
ATOM   1213  HA  LEU A  77      19.583  -6.731 -17.437  1.00 98.57           H  
ATOM   1214  HB3 LEU A  77      17.591  -7.114 -15.168  1.00 98.57           H  
ATOM   1215  HB2 LEU A  77      18.018  -5.609 -15.895  1.00 98.57           H  
ATOM   1216  HG  LEU A  77      19.990  -7.402 -14.406  1.00 98.57           H  
ATOM   1217 HD11 LEU A  77      21.461  -5.418 -14.415  1.00 98.57           H  
ATOM   1218 HD12 LEU A  77      21.085  -5.946 -16.072  1.00 98.57           H  
ATOM   1219 HD13 LEU A  77      20.260  -4.528 -15.381  1.00 98.57           H  
ATOM   1220 HD21 LEU A  77      19.852  -5.709 -12.611  1.00 98.57           H  
ATOM   1221 HD22 LEU A  77      18.592  -4.846 -13.525  1.00 98.57           H  
ATOM   1222 HD23 LEU A  77      18.275  -6.482 -12.900  1.00 98.57           H  
ATOM   1223  N   LEU A  78      18.616  -9.668 -16.194  1.00 98.70           N  
ATOM   1224  CA  LEU A  78      19.092 -10.996 -15.793  1.00 98.70           C  
ATOM   1225  C   LEU A  78      19.613 -11.803 -16.991  1.00 98.70           C  
ATOM   1226  O   LEU A  78      20.647 -12.468 -16.895  1.00 98.70           O  
ATOM   1227  CB  LEU A  78      17.972 -11.749 -15.054  1.00 98.70           C  
ATOM   1228  CG  LEU A  78      17.395 -11.038 -13.815  1.00 98.70           C  
ATOM   1229  CD1 LEU A  78      16.433 -11.971 -13.087  1.00 98.70           C  
ATOM   1230  CD2 LEU A  78      18.480 -10.607 -12.824  1.00 98.70           C  
ATOM   1231  H   LEU A  78      17.622  -9.498 -16.136  1.00 98.70           H  
ATOM   1232  HA  LEU A  78      19.919 -10.859 -15.096  1.00 98.70           H  
ATOM   1233  HB3 LEU A  78      18.331 -12.737 -14.768  1.00 98.70           H  
ATOM   1234  HB2 LEU A  78      17.164 -11.967 -15.753  1.00 98.70           H  
ATOM   1235  HG  LEU A  78      16.847 -10.154 -14.141  1.00 98.70           H  
ATOM   1236 HD11 LEU A  78      16.028 -11.463 -12.211  1.00 98.70           H  
ATOM   1237 HD12 LEU A  78      15.618 -12.247 -13.755  1.00 98.70           H  
ATOM   1238 HD13 LEU A  78      16.965 -12.868 -12.772  1.00 98.70           H  
ATOM   1239 HD21 LEU A  78      18.017 -10.112 -11.970  1.00 98.70           H  
ATOM   1240 HD22 LEU A  78      19.029 -11.484 -12.481  1.00 98.70           H  
ATOM   1241 HD23 LEU A  78      19.168  -9.918 -13.314  1.00 98.70           H  
ATOM   1242  N   SER A  79      18.969 -11.679 -18.153  1.00 98.85           N  
ATOM   1243  CA  SER A  79      19.471 -12.245 -19.410  1.00 98.85           C  
ATOM   1244  C   SER A  79      20.827 -11.652 -19.820  1.00 98.85           C  
ATOM   1245  O   SER A  79      21.721 -12.393 -20.235  1.00 98.85           O  
ATOM   1246  CB  SER A  79      18.449 -12.028 -20.525  1.00 98.85           C  
ATOM   1247  OG  SER A  79      17.348 -12.887 -20.344  1.00 98.85           O  
ATOM   1248  H   SER A  79      18.093 -11.178 -18.194  1.00 98.85           H  
ATOM   1249  HA  SER A  79      19.599 -13.318 -19.271  1.00 98.85           H  
ATOM   1250  HB3 SER A  79      18.915 -12.233 -21.489  1.00 98.85           H  
ATOM   1251  HB2 SER A  79      18.109 -10.993 -20.509  1.00 98.85           H  
ATOM   1252  HG  SER A  79      16.885 -12.648 -19.538  1.00 98.85           H  
ATOM   1253  N   MET A  80      21.032 -10.338 -19.664  1.00 98.83           N  
ATOM   1254  CA  MET A  80      22.333  -9.707 -19.932  1.00 98.83           C  
ATOM   1255  C   MET A  80      23.415 -10.197 -18.957  1.00 98.83           C  
ATOM   1256  O   MET A  80      24.507 -10.568 -19.396  1.00 98.83           O  
ATOM   1257  CB  MET A  80      22.221  -8.179 -19.898  1.00 98.83           C  
ATOM   1258  CG  MET A  80      21.357  -7.614 -21.031  1.00 98.83           C  
ATOM   1259  SD  MET A  80      21.434  -5.809 -21.187  1.00 98.83           S  
ATOM   1260  CE  MET A  80      20.565  -5.286 -19.678  1.00 98.83           C  
ATOM   1261  H   MET A  80      20.278  -9.743 -19.351  1.00 98.83           H  
ATOM   1262  HA  MET A  80      22.639  -9.995 -20.938  1.00 98.83           H  
ATOM   1263  HB3 MET A  80      23.218  -7.741 -19.951  1.00 98.83           H  
ATOM   1264  HB2 MET A  80      21.809  -7.867 -18.938  1.00 98.83           H  
ATOM   1265  HG3 MET A  80      20.322  -7.920 -20.882  1.00 98.83           H  
ATOM   1266  HG2 MET A  80      21.654  -8.071 -21.974  1.00 98.83           H  
ATOM   1267  HE1 MET A  80      20.533  -4.197 -19.636  1.00 98.83           H  
ATOM   1268  HE2 MET A  80      19.548  -5.679 -19.690  1.00 98.83           H  
ATOM   1269  HE3 MET A  80      21.092  -5.668 -18.804  1.00 98.83           H  
ATOM   1270  N   MET A  81      23.099 -10.306 -17.660  1.00 98.77           N  
ATOM   1271  CA  MET A  81      23.978 -10.924 -16.653  1.00 98.77           C  
ATOM   1272  C   MET A  81      24.353 -12.369 -17.010  1.00 98.77           C  
ATOM   1273  O   MET A  81      25.486 -12.802 -16.789  1.00 98.77           O  
ATOM   1274  CB  MET A  81      23.287 -10.940 -15.282  1.00 98.77           C  
ATOM   1275  CG  MET A  81      23.157  -9.564 -14.636  1.00 98.77           C  
ATOM   1276  SD  MET A  81      22.207  -9.636 -13.099  1.00 98.77           S  
ATOM   1277  CE  MET A  81      22.401  -7.921 -12.562  1.00 98.77           C  
ATOM   1278  H   MET A  81      22.214  -9.953 -17.324  1.00 98.77           H  
ATOM   1279  HA  MET A  81      24.892 -10.334 -16.577  1.00 98.77           H  
ATOM   1280  HB3 MET A  81      23.831 -11.604 -14.611  1.00 98.77           H  
ATOM   1281  HB2 MET A  81      22.298 -11.387 -15.381  1.00 98.77           H  
ATOM   1282  HG3 MET A  81      22.670  -8.881 -15.332  1.00 98.77           H  
ATOM   1283  HG2 MET A  81      24.150  -9.165 -14.430  1.00 98.77           H  
ATOM   1284  HE1 MET A  81      21.876  -7.774 -11.618  1.00 98.77           H  
ATOM   1285  HE2 MET A  81      23.460  -7.700 -12.426  1.00 98.77           H  
ATOM   1286  HE3 MET A  81      21.985  -7.254 -13.317  1.00 98.77           H  
ATOM   1287  N   ALA A  82      23.418 -13.133 -17.574  1.00 98.86           N  
ATOM   1288  CA  ALA A  82      23.672 -14.507 -17.982  1.00 98.86           C  
ATOM   1289  C   ALA A  82      24.628 -14.590 -19.180  1.00 98.86           C  
ATOM   1290  O   ALA A  82      25.547 -15.415 -19.184  1.00 98.86           O  
ATOM   1291  CB  ALA A  82      22.331 -15.188 -18.234  1.00 98.86           C  
ATOM   1292  H   ALA A  82      22.492 -12.764 -17.733  1.00 98.86           H  
ATOM   1293  HA  ALA A  82      24.148 -15.016 -17.144  1.00 98.86           H  
ATOM   1294  HB1 ALA A  82      22.499 -16.220 -18.541  1.00 98.86           H  
ATOM   1295  HB2 ALA A  82      21.738 -15.173 -17.320  1.00 98.86           H  
ATOM   1296  HB3 ALA A  82      21.796 -14.658 -19.022  1.00 98.86           H  
ATOM   1297  N   VAL A  83      24.482 -13.705 -20.171  1.00 98.79           N  
ATOM   1298  CA  VAL A  83      25.404 -13.651 -21.315  1.00 98.79           C  
ATOM   1299  C   VAL A  83      26.815 -13.248 -20.885  1.00 98.79           C  
ATOM   1300  O   VAL A  83      27.779 -13.879 -21.330  1.00 98.79           O  
ATOM   1301  CB  VAL A  83      24.878 -12.734 -22.435  1.00 98.79           C  
ATOM   1302  CG1 VAL A  83      25.901 -12.627 -23.573  1.00 98.79           C  
ATOM   1303  CG2 VAL A  83      23.602 -13.319 -23.047  1.00 98.79           C  
ATOM   1304  H   VAL A  83      23.719 -13.043 -20.149  1.00 98.79           H  
ATOM   1305  HA  VAL A  83      25.467 -14.659 -21.727  1.00 98.79           H  
ATOM   1306  HB  VAL A  83      24.672 -11.742 -22.031  1.00 98.79           H  
ATOM   1307 HG11 VAL A  83      25.510 -11.975 -24.354  1.00 98.79           H  
ATOM   1308 HG12 VAL A  83      26.833 -12.214 -23.187  1.00 98.79           H  
ATOM   1309 HG13 VAL A  83      26.088 -13.618 -23.988  1.00 98.79           H  
ATOM   1310 HG21 VAL A  83      23.242 -12.659 -23.837  1.00 98.79           H  
ATOM   1311 HG22 VAL A  83      23.817 -14.302 -23.466  1.00 98.79           H  
ATOM   1312 HG23 VAL A  83      22.838 -13.412 -22.276  1.00 98.79           H  
ATOM   1313  N   THR A  84      26.968 -12.266 -19.993  1.00 98.54           N  
ATOM   1314  CA  THR A  84      28.291 -11.885 -19.463  1.00 98.54           C  
ATOM   1315  C   THR A  84      28.909 -12.974 -18.585  1.00 98.54           C  
ATOM   1316  O   THR A  84      30.132 -13.111 -18.560  1.00 98.54           O  
ATOM   1317  CB  THR A  84      28.242 -10.582 -18.660  1.00 98.54           C  
ATOM   1318  CG2 THR A  84      27.805  -9.384 -19.495  1.00 98.54           C  
ATOM   1319  OG1 THR A  84      27.350 -10.733 -17.595  1.00 98.54           O  
ATOM   1320  H   THR A  84      26.162 -11.756 -19.660  1.00 98.54           H  
ATOM   1321  HA  THR A  84      28.956 -11.726 -20.312  1.00 98.54           H  
ATOM   1322  HB  THR A  84      29.235 -10.383 -18.257  1.00 98.54           H  
ATOM   1323 HG21 THR A  84      27.790  -8.491 -18.870  1.00 98.54           H  
ATOM   1324 HG22 THR A  84      28.505  -9.239 -20.318  1.00 98.54           H  
ATOM   1325 HG23 THR A  84      26.807  -9.564 -19.895  1.00 98.54           H  
ATOM   1326  HG1 THR A  84      26.475 -10.934 -17.935  1.00 98.54           H  
ATOM   1327  N   ALA A  85      28.091 -13.799 -17.920  1.00 98.62           N  
ATOM   1328  CA  ALA A  85      28.533 -14.989 -17.194  1.00 98.62           C  
ATOM   1329  C   ALA A  85      28.980 -16.151 -18.106  1.00 98.62           C  
ATOM   1330  O   ALA A  85      29.554 -17.123 -17.617  1.00 98.62           O  
ATOM   1331  CB  ALA A  85      27.408 -15.426 -16.252  1.00 98.62           C  
ATOM   1332  H   ALA A  85      27.098 -13.616 -17.899  1.00 98.62           H  
ATOM   1333  HA  ALA A  85      29.387 -14.704 -16.580  1.00 98.62           H  
ATOM   1334  HB1 ALA A  85      27.719 -16.313 -15.701  1.00 98.62           H  
ATOM   1335  HB2 ALA A  85      27.189 -14.621 -15.550  1.00 98.62           H  
ATOM   1336  HB3 ALA A  85      26.515 -15.654 -16.834  1.00 98.62           H  
ATOM   1337  N   GLY A  86      28.749 -16.061 -19.422  1.00 98.53           N  
ATOM   1338  CA  GLY A  86      29.170 -17.066 -20.400  1.00 98.53           C  
ATOM   1339  C   GLY A  86      28.053 -17.971 -20.923  1.00 98.53           C  
ATOM   1340  O   GLY A  86      28.360 -19.012 -21.513  1.00 98.53           O  
ATOM   1341  H   GLY A  86      28.256 -15.262 -19.794  1.00 98.53           H  
ATOM   1342  HA3 GLY A  86      29.960 -17.681 -19.969  1.00 98.53           H  
ATOM   1343  HA2 GLY A  86      29.655 -16.570 -21.241  1.00 98.53           H  
ATOM   1344  N   ALA A  87      26.780 -17.600 -20.735  1.00 98.72           N  
ATOM   1345  CA  ALA A  87      25.665 -18.300 -21.363  1.00 98.72           C  
ATOM   1346  C   ALA A  87      25.807 -18.289 -22.895  1.00 98.72           C  
ATOM   1347  O   ALA A  87      26.238 -17.304 -23.509  1.00 98.72           O  
ATOM   1348  CB  ALA A  87      24.326 -17.714 -20.907  1.00 98.72           C  
ATOM   1349  H   ALA A  87      26.567 -16.810 -20.141  1.00 98.72           H  
ATOM   1350  HA  ALA A  87      25.700 -19.339 -21.035  1.00 98.72           H  
ATOM   1351  HB1 ALA A  87      23.510 -18.252 -21.389  1.00 98.72           H  
ATOM   1352  HB2 ALA A  87      24.236 -17.811 -19.825  1.00 98.72           H  
ATOM   1353  HB3 ALA A  87      24.278 -16.660 -21.182  1.00 98.72           H  
ATOM   1354  N   ASP A  88      25.453 -19.407 -23.526  1.00 98.74           N  
ATOM   1355  CA  ASP A  88      25.544 -19.543 -24.976  1.00 98.74           C  
ATOM   1356  C   ASP A  88      24.328 -18.922 -25.676  1.00 98.74           C  
ATOM   1357  O   ASP A  88      24.465 -18.433 -26.798  1.00 98.74           O  
ATOM   1358  CB  ASP A  88      25.688 -21.019 -25.353  1.00 98.74           C  
ATOM   1359  CG  ASP A  88      26.979 -21.664 -24.840  1.00 98.74           C  
ATOM   1360  OD1 ASP A  88      28.034 -21.546 -25.498  1.00 98.74           O  
ATOM   1361  OD2 ASP A  88      26.941 -22.398 -23.828  1.00 98.74           O1-
ATOM   1362  H   ASP A  88      25.108 -20.197 -22.998  1.00 98.74           H  
ATOM   1363  HA  ASP A  88      26.437 -19.017 -25.312  1.00 98.74           H  
ATOM   1364  HB3 ASP A  88      25.638 -21.121 -26.437  1.00 98.74           H  
ATOM   1365  HB2 ASP A  88      24.830 -21.574 -24.974  1.00 98.74           H  
ATOM   1366  N   PHE A  89      23.152 -18.959 -25.038  1.00 98.77           N  
ATOM   1367  CA  PHE A  89      21.929 -18.303 -25.507  1.00 98.77           C  
ATOM   1368  C   PHE A  89      20.921 -18.125 -24.358  1.00 98.77           C  
ATOM   1369  O   PHE A  89      20.843 -18.989 -23.482  1.00 98.77           O  
ATOM   1370  CB  PHE A  89      21.300 -19.139 -26.634  1.00 98.77           C  
ATOM   1371  CG  PHE A  89      20.429 -18.328 -27.566  1.00 98.77           C  
ATOM   1372  CD1 PHE A  89      19.047 -18.216 -27.334  1.00 98.77           C  
ATOM   1373  CD2 PHE A  89      21.017 -17.646 -28.648  1.00 98.77           C  
ATOM   1374  CE1 PHE A  89      18.257 -17.420 -28.180  1.00 98.77           C  
ATOM   1375  CE2 PHE A  89      20.225 -16.856 -29.498  1.00 98.77           C  
ATOM   1376  CZ  PHE A  89      18.844 -16.743 -29.264  1.00 98.77           C  
ATOM   1377  H   PHE A  89      23.065 -19.466 -24.169  1.00 98.77           H  
ATOM   1378  HA  PHE A  89      22.188 -17.320 -25.901  1.00 98.77           H  
ATOM   1379  HB3 PHE A  89      20.711 -19.947 -26.200  1.00 98.77           H  
ATOM   1380  HB2 PHE A  89      22.089 -19.626 -27.207  1.00 98.77           H  
ATOM   1381  HD1 PHE A  89      18.594 -18.740 -26.506  1.00 98.77           H  
ATOM   1382  HD2 PHE A  89      22.079 -17.729 -28.826  1.00 98.77           H  
ATOM   1383  HE1 PHE A  89      17.197 -17.327 -27.999  1.00 98.77           H  
ATOM   1384  HE2 PHE A  89      20.678 -16.337 -30.330  1.00 98.77           H  
ATOM   1385  HZ  PHE A  89      18.234 -16.137 -29.917  1.00 98.77           H  
ATOM   1386  N   CYS A  90      20.125 -17.055 -24.395  1.00 98.79           N  
ATOM   1387  CA  CYS A  90      19.052 -16.771 -23.441  1.00 98.79           C  
ATOM   1388  C   CYS A  90      17.710 -16.582 -24.167  1.00 98.79           C  
ATOM   1389  O   CYS A  90      17.625 -15.861 -25.165  1.00 98.79           O  
ATOM   1390  CB  CYS A  90      19.391 -15.537 -22.587  1.00 98.79           C  
ATOM   1391  SG  CYS A  90      21.042 -15.673 -21.838  1.00 98.79           S  
ATOM   1392  H   CYS A  90      20.241 -16.365 -25.123  1.00 98.79           H  
ATOM   1393  HA  CYS A  90      18.958 -17.628 -22.774  1.00 98.79           H  
ATOM   1394  HB3 CYS A  90      18.645 -15.424 -21.801  1.00 98.79           H  
ATOM   1395  HB2 CYS A  90      19.347 -14.643 -23.208  1.00 98.79           H  
ATOM   1396  HG  CYS A  90      21.292 -14.582 -21.108  1.00 98.79           H  
ATOM   1397  N   TYR A  91      16.658 -17.210 -23.647  1.00 98.82           N  
ATOM   1398  CA  TYR A  91      15.266 -16.970 -24.020  1.00 98.82           C  
ATOM   1399  C   TYR A  91      14.619 -16.149 -22.910  1.00 98.82           C  
ATOM   1400  O   TYR A  91      14.449 -16.649 -21.803  1.00 98.82           O  
ATOM   1401  CB  TYR A  91      14.535 -18.303 -24.231  1.00 98.82           C  
ATOM   1402  CG  TYR A  91      15.155 -19.161 -25.310  1.00 98.82           C  
ATOM   1403  CD1 TYR A  91      14.915 -18.864 -26.665  1.00 98.82           C  
ATOM   1404  CD2 TYR A  91      16.011 -20.220 -24.956  1.00 98.82           C  
ATOM   1405  CE1 TYR A  91      15.563 -19.602 -27.672  1.00 98.82           C  
ATOM   1406  CE2 TYR A  91      16.648 -20.974 -25.958  1.00 98.82           C  
ATOM   1407  OH  TYR A  91      17.163 -21.282 -28.274  1.00 98.82           O  
ATOM   1408  CZ  TYR A  91      16.451 -20.642 -27.312  1.00 98.82           C  
ATOM   1409  H   TYR A  91      16.791 -17.915 -22.937  1.00 98.82           H  
ATOM   1410  HA  TYR A  91      15.239 -16.398 -24.948  1.00 98.82           H  
ATOM   1411  HB3 TYR A  91      13.492 -18.108 -24.478  1.00 98.82           H  
ATOM   1412  HB2 TYR A  91      14.517 -18.858 -23.293  1.00 98.82           H  
ATOM   1413  HD1 TYR A  91      14.234 -18.069 -26.931  1.00 98.82           H  
ATOM   1414  HD2 TYR A  91      16.179 -20.453 -23.915  1.00 98.82           H  
ATOM   1415  HE1 TYR A  91      15.381 -19.374 -28.711  1.00 98.82           H  
ATOM   1416  HE2 TYR A  91      17.284 -21.804 -25.687  1.00 98.82           H  
ATOM   1417  HH  TYR A  91      16.947 -20.911 -29.133  1.00 98.82           H  
ATOM   1418  N   ALA A  92      14.299 -14.897 -23.208  1.00 98.84           N  
ATOM   1419  CA  ALA A  92      13.800 -13.923 -22.251  1.00 98.84           C  
ATOM   1420  C   ALA A  92      12.302 -13.699 -22.486  1.00 98.84           C  
ATOM   1421  O   ALA A  92      11.912 -13.288 -23.577  1.00 98.84           O  
ATOM   1422  CB  ALA A  92      14.646 -12.662 -22.439  1.00 98.84           C  
ATOM   1423  H   ALA A  92      14.396 -14.563 -24.156  1.00 98.84           H  
ATOM   1424  HA  ALA A  92      13.950 -14.306 -21.241  1.00 98.84           H  
ATOM   1425  HB1 ALA A  92      14.313 -11.893 -21.742  1.00 98.84           H  
ATOM   1426  HB2 ALA A  92      15.694 -12.895 -22.249  1.00 98.84           H  
ATOM   1427  HB3 ALA A  92      14.535 -12.298 -23.461  1.00 98.84           H  
ATOM   1428  N   ILE A  93      11.453 -14.019 -21.515  1.00 98.80           N  
ATOM   1429  CA  ILE A  93       9.993 -13.972 -21.655  1.00 98.80           C  
ATOM   1430  C   ILE A  93       9.451 -12.775 -20.882  1.00 98.80           C  
ATOM   1431  O   ILE A  93       9.723 -12.641 -19.691  1.00 98.80           O  
ATOM   1432  CB  ILE A  93       9.342 -15.295 -21.194  1.00 98.80           C  
ATOM   1433  CG1 ILE A  93       9.882 -16.502 -21.994  1.00 98.80           C  
ATOM   1434  CG2 ILE A  93       7.814 -15.202 -21.368  1.00 98.80           C  
ATOM   1435  CD1 ILE A  93       9.472 -17.854 -21.399  1.00 98.80           C  
ATOM   1436  H   ILE A  93      11.804 -14.315 -20.615  1.00 98.80           H  
ATOM   1437  HA  ILE A  93       9.759 -13.829 -22.710  1.00 98.80           H  
ATOM   1438  HB  ILE A  93       9.566 -15.446 -20.138  1.00 98.80           H  
ATOM   1439 HG13 ILE A  93      10.969 -16.444 -22.046  1.00 98.80           H  
ATOM   1440 HG12 ILE A  93       9.533 -16.439 -23.024  1.00 98.80           H  
ATOM   1441 HG21 ILE A  93       7.353 -16.135 -21.043  1.00 98.80           H  
ATOM   1442 HG22 ILE A  93       7.429 -14.378 -20.766  1.00 98.80           H  
ATOM   1443 HG23 ILE A  93       7.577 -15.027 -22.417  1.00 98.80           H  
ATOM   1444 HD11 ILE A  93       9.884 -18.659 -22.008  1.00 98.80           H  
ATOM   1445 HD12 ILE A  93       9.856 -17.936 -20.382  1.00 98.80           H  
ATOM   1446 HD13 ILE A  93       8.385 -17.931 -21.384  1.00 98.80           H  
ATOM   1447  N   GLU A  94       8.652 -11.945 -21.549  1.00 98.36           N  
ATOM   1448  CA  GLU A  94       7.937 -10.820 -20.941  1.00 98.36           C  
ATOM   1449  C   GLU A  94       6.493 -10.787 -21.448  1.00 98.36           C  
ATOM   1450  O   GLU A  94       6.251 -10.734 -22.656  1.00 98.36           O  
ATOM   1451  CB  GLU A  94       8.678  -9.508 -21.246  1.00 98.36           C  
ATOM   1452  CG  GLU A  94       7.979  -8.262 -20.698  1.00 98.36           C  
ATOM   1453  CD  GLU A  94       7.650  -8.452 -19.220  1.00 98.36           C  
ATOM   1454  OE1 GLU A  94       6.446  -8.646 -18.941  1.00 98.36           O  
ATOM   1455  OE2 GLU A  94       8.613  -8.577 -18.436  1.00 98.36           O1-
ATOM   1456  H   GLU A  94       8.507 -12.071 -22.540  1.00 98.36           H  
ATOM   1457  HA  GLU A  94       7.921 -10.964 -19.860  1.00 98.36           H  
ATOM   1458  HB3 GLU A  94       8.805  -9.406 -22.324  1.00 98.36           H  
ATOM   1459  HB2 GLU A  94       9.690  -9.561 -20.844  1.00 98.36           H  
ATOM   1460  HG3 GLU A  94       7.059  -8.087 -21.255  1.00 98.36           H  
ATOM   1461  HG2 GLU A  94       8.632  -7.397 -20.816  1.00 98.36           H  
ATOM   1462  N   VAL A  95       5.522 -10.805 -20.538  1.00 96.26           N  
ATOM   1463  CA  VAL A  95       4.099 -10.759 -20.897  1.00 96.26           C  
ATOM   1464  C   VAL A  95       3.674  -9.337 -21.261  1.00 96.26           C  
ATOM   1465  O   VAL A  95       2.920  -9.132 -22.217  1.00 96.26           O  
ATOM   1466  CB  VAL A  95       3.240 -11.364 -19.772  1.00 96.26           C  
ATOM   1467  CG1 VAL A  95       3.274 -10.575 -18.457  1.00 96.26           C  
ATOM   1468  CG2 VAL A  95       1.784 -11.528 -20.222  1.00 96.26           C  
ATOM   1469  H   VAL A  95       5.751 -10.853 -19.556  1.00 96.26           H  
ATOM   1470  HA  VAL A  95       3.964 -11.379 -21.783  1.00 96.26           H  
ATOM   1471  HB  VAL A  95       3.631 -12.361 -19.564  1.00 96.26           H  
ATOM   1472 HG11 VAL A  95       2.643 -11.070 -17.719  1.00 96.26           H  
ATOM   1473 HG12 VAL A  95       4.298 -10.530 -18.087  1.00 96.26           H  
ATOM   1474 HG13 VAL A  95       2.906  -9.564 -18.630  1.00 96.26           H  
ATOM   1475 HG21 VAL A  95       1.198 -11.958 -19.410  1.00 96.26           H  
ATOM   1476 HG22 VAL A  95       1.374 -10.554 -20.490  1.00 96.26           H  
ATOM   1477 HG23 VAL A  95       1.743 -12.189 -21.088  1.00 96.26           H  
ATOM   1478  N   PHE A  96       4.209  -8.343 -20.557  1.00 93.31           N  
ATOM   1479  CA  PHE A  96       3.826  -6.957 -20.701  1.00 93.31           C  
ATOM   1480  C   PHE A  96       4.510  -6.324 -21.913  1.00 93.31           C  
ATOM   1481  O   PHE A  96       5.704  -6.014 -21.917  1.00 93.31           O  
ATOM   1482  CB  PHE A  96       4.107  -6.216 -19.394  1.00 93.31           C  
ATOM   1483  CG  PHE A  96       3.606  -4.792 -19.420  1.00 93.31           C  
ATOM   1484  CD1 PHE A  96       4.452  -3.740 -19.044  1.00 93.31           C  
ATOM   1485  CD2 PHE A  96       2.272  -4.521 -19.758  1.00 93.31           C  
ATOM   1486  CE1 PHE A  96       3.994  -2.411 -19.056  1.00 93.31           C  
ATOM   1487  CE2 PHE A  96       1.803  -3.204 -19.739  1.00 93.31           C  
ATOM   1488  CZ  PHE A  96       2.661  -2.141 -19.406  1.00 93.31           C  
ATOM   1489  H   PHE A  96       4.927  -8.538 -19.874  1.00 93.31           H  
ATOM   1490  HA  PHE A  96       2.750  -6.926 -20.874  1.00 93.31           H  
ATOM   1491  HB3 PHE A  96       5.180  -6.219 -19.199  1.00 93.31           H  
ATOM   1492  HB2 PHE A  96       3.639  -6.750 -18.567  1.00 93.31           H  
ATOM   1493  HD1 PHE A  96       5.468  -3.947 -18.740  1.00 93.31           H  
ATOM   1494  HD2 PHE A  96       1.609  -5.329 -20.031  1.00 93.31           H  
ATOM   1495  HE1 PHE A  96       4.666  -1.606 -18.796  1.00 93.31           H  
ATOM   1496  HE2 PHE A  96       0.772  -2.994 -19.983  1.00 93.31           H  
ATOM   1497  HZ  PHE A  96       2.302  -1.122 -19.419  1.00 93.31           H  
ATOM   1498  N   LYS A  97       3.734  -6.128 -22.983  1.00 94.10           N  
ATOM   1499  CA  LYS A  97       4.251  -5.713 -24.293  1.00 94.10           C  
ATOM   1500  C   LYS A  97       5.167  -4.474 -24.250  1.00 94.10           C  
ATOM   1501  O   LYS A  97       6.232  -4.542 -24.869  1.00 94.10           O  
ATOM   1502  CB  LYS A  97       3.090  -5.568 -25.289  1.00 94.10           C  
ATOM   1503  CG  LYS A  97       3.655  -5.231 -26.667  1.00 94.10           C  
ATOM   1504  CD  LYS A  97       2.590  -4.917 -27.716  1.00 94.10           C  
ATOM   1505  CE  LYS A  97       3.223  -4.804 -29.113  1.00 94.10           C  
ATOM   1506  NZ  LYS A  97       4.626  -4.289 -29.104  1.00 94.10           N1+
ATOM   1507  H   LYS A  97       2.736  -6.264 -22.915  1.00 94.10           H  
ATOM   1508  HA  LYS A  97       4.866  -6.537 -24.655  1.00 94.10           H  
ATOM   1509  HB3 LYS A  97       2.429  -4.766 -24.962  1.00 94.10           H  
ATOM   1510  HB2 LYS A  97       2.539  -6.507 -25.343  1.00 94.10           H  
ATOM   1511  HG3 LYS A  97       4.273  -6.058 -27.017  1.00 94.10           H  
ATOM   1512  HG2 LYS A  97       4.338  -4.386 -26.581  1.00 94.10           H  
ATOM   1513  HD3 LYS A  97       2.098  -3.978 -27.463  1.00 94.10           H  
ATOM   1514  HD2 LYS A  97       1.840  -5.708 -27.720  1.00 94.10           H  
ATOM   1515  HE3 LYS A  97       2.606  -4.159 -29.739  1.00 94.10           H  
ATOM   1516  HE2 LYS A  97       3.199  -5.779 -29.601  1.00 94.10           H  
ATOM   1517  HZ1 LYS A  97       5.209  -4.910 -28.561  1.00 94.10           H  
ATOM   1518  HZ2 LYS A  97       4.975  -4.242 -30.050  1.00 94.10           H  
ATOM   1519  HZ3 LYS A  97       4.644  -3.366 -28.693  1.00 94.10           H  
ATOM   1520  N   PRO A  98       4.823  -3.364 -23.566  1.00 92.96           N  
ATOM   1521  CA  PRO A  98       5.709  -2.201 -23.507  1.00 92.96           C  
ATOM   1522  C   PRO A  98       7.086  -2.525 -22.913  1.00 92.96           C  
ATOM   1523  O   PRO A  98       8.094  -2.018 -23.406  1.00 92.96           O  
ATOM   1524  CB  PRO A  98       4.961  -1.160 -22.667  1.00 92.96           C  
ATOM   1525  CG  PRO A  98       3.494  -1.534 -22.857  1.00 92.96           C  
ATOM   1526  CD  PRO A  98       3.563  -3.056 -22.900  1.00 92.96           C  
ATOM   1527  HA  PRO A  98       5.844  -1.809 -24.515  1.00 92.96           H  
ATOM   1528  HB3 PRO A  98       5.137  -0.168 -23.083  1.00 92.96           H  
ATOM   1529  HB2 PRO A  98       5.231  -1.283 -21.618  1.00 92.96           H  
ATOM   1530  HG3 PRO A  98       3.153  -1.164 -23.824  1.00 92.96           H  
ATOM   1531  HG2 PRO A  98       2.929  -1.225 -21.978  1.00 92.96           H  
ATOM   1532  HD2 PRO A  98       3.588  -3.445 -21.882  1.00 92.96           H  
ATOM   1533  HD3 PRO A  98       2.735  -3.438 -23.497  1.00 92.96           H  
ATOM   1534  N   MET A  99       7.142  -3.407 -21.910  1.00 95.34           N  
ATOM   1535  CA  MET A  99       8.402  -3.862 -21.317  1.00 95.34           C  
ATOM   1536  C   MET A  99       9.156  -4.828 -22.222  1.00 95.34           C  
ATOM   1537  O   MET A  99      10.366  -4.688 -22.363  1.00 95.34           O  
ATOM   1538  CB  MET A  99       8.156  -4.481 -19.937  1.00 95.34           C  
ATOM   1539  CG  MET A  99       7.904  -3.377 -18.909  1.00 95.34           C  
ATOM   1540  SD  MET A  99       9.240  -2.186 -18.650  1.00 95.34           S  
ATOM   1541  CE  MET A  99      10.563  -3.298 -18.121  1.00 95.34           C  
ATOM   1542  H   MET A  99       6.290  -3.792 -21.528  1.00 95.34           H  
ATOM   1543  HA  MET A  99       9.033  -2.985 -21.175  1.00 95.34           H  
ATOM   1544  HB3 MET A  99       9.029  -5.062 -19.640  1.00 95.34           H  
ATOM   1545  HB2 MET A  99       7.288  -5.138 -19.984  1.00 95.34           H  
ATOM   1546  HG3 MET A  99       7.638  -3.831 -17.954  1.00 95.34           H  
ATOM   1547  HG2 MET A  99       6.992  -2.841 -19.173  1.00 95.34           H  
ATOM   1548  HE1 MET A  99      11.465  -2.721 -17.919  1.00 95.34           H  
ATOM   1549  HE2 MET A  99      10.258  -3.823 -17.215  1.00 95.34           H  
ATOM   1550  HE3 MET A  99      10.765  -4.024 -18.909  1.00 95.34           H  
ATOM   1551  N   ALA A 100       8.468  -5.721 -22.937  1.00 97.85           N  
ATOM   1552  CA  ALA A 100       9.114  -6.571 -23.937  1.00 97.85           C  
ATOM   1553  C   ALA A 100       9.779  -5.732 -25.048  1.00 97.85           C  
ATOM   1554  O   ALA A 100      10.923  -5.986 -25.431  1.00 97.85           O  
ATOM   1555  CB  ALA A 100       8.074  -7.538 -24.511  1.00 97.85           C  
ATOM   1556  H   ALA A 100       7.473  -5.823 -22.796  1.00 97.85           H  
ATOM   1557  HA  ALA A 100       9.888  -7.156 -23.440  1.00 97.85           H  
ATOM   1558  HB1 ALA A 100       8.545  -8.177 -25.257  1.00 97.85           H  
ATOM   1559  HB2 ALA A 100       7.668  -8.154 -23.709  1.00 97.85           H  
ATOM   1560  HB3 ALA A 100       7.268  -6.970 -24.975  1.00 97.85           H  
ATOM   1561  N   ASP A 101       9.091  -4.691 -25.531  1.00 97.45           N  
ATOM   1562  CA  ASP A 101       9.630  -3.752 -26.521  1.00 97.45           C  
ATOM   1563  C   ASP A 101      10.828  -2.956 -25.959  1.00 97.45           C  
ATOM   1564  O   ASP A 101      11.772  -2.652 -26.696  1.00 97.45           O  
ATOM   1565  CB  ASP A 101       8.536  -2.767 -26.982  1.00 97.45           C  
ATOM   1566  CG  ASP A 101       7.379  -3.344 -27.817  1.00 97.45           C  
ATOM   1567  OD1 ASP A 101       7.444  -4.472 -28.356  1.00 97.45           O  
ATOM   1568  OD2 ASP A 101       6.387  -2.606 -28.027  1.00 97.45           O1-
ATOM   1569  H   ASP A 101       8.148  -4.518 -25.215  1.00 97.45           H  
ATOM   1570  HA  ASP A 101       9.970  -4.321 -27.387  1.00 97.45           H  
ATOM   1571  HB3 ASP A 101       9.000  -1.947 -27.532  1.00 97.45           H  
ATOM   1572  HB2 ASP A 101       8.128  -2.251 -26.113  1.00 97.45           H  
ATOM   1573  N   ALA A 102      10.809  -2.608 -24.667  1.00 96.91           N  
ATOM   1574  CA  ALA A 102      11.928  -1.958 -23.984  1.00 96.91           C  
ATOM   1575  C   ALA A 102      13.130  -2.902 -23.831  1.00 96.91           C  
ATOM   1576  O   ALA A 102      14.247  -2.512 -24.174  1.00 96.91           O  
ATOM   1577  CB  ALA A 102      11.452  -1.415 -22.633  1.00 96.91           C  
ATOM   1578  H   ALA A 102       9.989  -2.792 -24.106  1.00 96.91           H  
ATOM   1579  HA  ALA A 102      12.244  -1.111 -24.593  1.00 96.91           H  
ATOM   1580  HB1 ALA A 102      12.284  -0.930 -22.122  1.00 96.91           H  
ATOM   1581  HB2 ALA A 102      10.653  -0.691 -22.793  1.00 96.91           H  
ATOM   1582  HB3 ALA A 102      11.080  -2.237 -22.021  1.00 96.91           H  
ATOM   1583  N   ALA A 103      12.903  -4.153 -23.418  1.00 98.42           N  
ATOM   1584  CA  ALA A 103      13.930  -5.181 -23.274  1.00 98.42           C  
ATOM   1585  C   ALA A 103      14.686  -5.416 -24.584  1.00 98.42           C  
ATOM   1586  O   ALA A 103      15.913  -5.446 -24.580  1.00 98.42           O  
ATOM   1587  CB  ALA A 103      13.272  -6.483 -22.807  1.00 98.42           C  
ATOM   1588  H   ALA A 103      11.966  -4.443 -23.179  1.00 98.42           H  
ATOM   1589  HA  ALA A 103      14.642  -4.859 -22.514  1.00 98.42           H  
ATOM   1590  HB1 ALA A 103      14.033  -7.256 -22.697  1.00 98.42           H  
ATOM   1591  HB2 ALA A 103      12.781  -6.319 -21.848  1.00 98.42           H  
ATOM   1592  HB3 ALA A 103      12.534  -6.802 -23.543  1.00 98.42           H  
ATOM   1593  N   VAL A 104      13.982  -5.507 -25.720  1.00 98.72           N  
ATOM   1594  CA  VAL A 104      14.616  -5.641 -27.047  1.00 98.72           C  
ATOM   1595  C   VAL A 104      15.606  -4.501 -27.301  1.00 98.72           C  
ATOM   1596  O   VAL A 104      16.745  -4.749 -27.698  1.00 98.72           O  
ATOM   1597  CB  VAL A 104      13.552  -5.694 -28.163  1.00 98.72           C  
ATOM   1598  CG1 VAL A 104      14.152  -5.598 -29.574  1.00 98.72           C  
ATOM   1599  CG2 VAL A 104      12.777  -7.015 -28.107  1.00 98.72           C  
ATOM   1600  H   VAL A 104      12.973  -5.484 -25.692  1.00 98.72           H  
ATOM   1601  HA  VAL A 104      15.170  -6.580 -27.064  1.00 98.72           H  
ATOM   1602  HB  VAL A 104      12.853  -4.870 -28.022  1.00 98.72           H  
ATOM   1603 HG11 VAL A 104      13.352  -5.641 -30.313  1.00 98.72           H  
ATOM   1604 HG12 VAL A 104      14.691  -4.656 -29.677  1.00 98.72           H  
ATOM   1605 HG13 VAL A 104      14.840  -6.428 -29.735  1.00 98.72           H  
ATOM   1606 HG21 VAL A 104      12.031  -7.034 -28.902  1.00 98.72           H  
ATOM   1607 HG22 VAL A 104      13.468  -7.848 -28.238  1.00 98.72           H  
ATOM   1608 HG23 VAL A 104      12.280  -7.105 -27.141  1.00 98.72           H  
ATOM   1609  N   LYS A 105      15.200  -3.256 -27.030  1.00 98.56           N  
ATOM   1610  CA  LYS A 105      16.044  -2.072 -27.246  1.00 98.56           C  
ATOM   1611  C   LYS A 105      17.218  -2.015 -26.266  1.00 98.56           C  
ATOM   1612  O   LYS A 105      18.316  -1.642 -26.667  1.00 98.56           O  
ATOM   1613  CB  LYS A 105      15.198  -0.800 -27.131  1.00 98.56           C  
ATOM   1614  CG  LYS A 105      14.108  -0.683 -28.202  1.00 98.56           C  
ATOM   1615  CD  LYS A 105      13.172   0.475 -27.841  1.00 98.56           C  
ATOM   1616  CE  LYS A 105      12.005   0.522 -28.826  1.00 98.56           C  
ATOM   1617  NZ  LYS A 105      10.965   1.473 -28.366  1.00 98.56           N1+
ATOM   1618  H   LYS A 105      14.274  -3.096 -26.660  1.00 98.56           H  
ATOM   1619  HA  LYS A 105      16.448  -2.121 -28.257  1.00 98.56           H  
ATOM   1620  HB3 LYS A 105      15.849   0.073 -27.180  1.00 98.56           H  
ATOM   1621  HB2 LYS A 105      14.740  -0.759 -26.143  1.00 98.56           H  
ATOM   1622  HG3 LYS A 105      13.538  -1.611 -28.243  1.00 98.56           H  
ATOM   1623  HG2 LYS A 105      14.570  -0.488 -29.170  1.00 98.56           H  
ATOM   1624  HD3 LYS A 105      13.723   1.414 -27.885  1.00 98.56           H  
ATOM   1625  HD2 LYS A 105      12.789   0.330 -26.830  1.00 98.56           H  
ATOM   1626  HE3 LYS A 105      11.570  -0.473 -28.921  1.00 98.56           H  
ATOM   1627  HE2 LYS A 105      12.370   0.829 -29.806  1.00 98.56           H  
ATOM   1628  HZ1 LYS A 105      11.364   2.398 -28.290  1.00 98.56           H  
ATOM   1629  HZ2 LYS A 105      10.205   1.489 -29.030  1.00 98.56           H  
ATOM   1630  HZ3 LYS A 105      10.617   1.182 -27.463  1.00 98.56           H  
ATOM   1631  N   ILE A 106      17.008  -2.385 -25.001  1.00 98.61           N  
ATOM   1632  CA  ILE A 106      18.056  -2.421 -23.965  1.00 98.61           C  
ATOM   1633  C   ILE A 106      19.096  -3.501 -24.291  1.00 98.61           C  
ATOM   1634  O   ILE A 106      20.298  -3.232 -24.259  1.00 98.61           O  
ATOM   1635  CB  ILE A 106      17.416  -2.617 -22.568  1.00 98.61           C  
ATOM   1636  CG1 ILE A 106      16.648  -1.338 -22.163  1.00 98.61           C  
ATOM   1637  CG2 ILE A 106      18.476  -2.940 -21.500  1.00 98.61           C  
ATOM   1638  CD1 ILE A 106      15.728  -1.508 -20.949  1.00 98.61           C  
ATOM   1639  H   ILE A 106      16.084  -2.664 -24.703  1.00 98.61           H  
ATOM   1640  HA  ILE A 106      18.563  -1.456 -23.969  1.00 98.61           H  
ATOM   1641  HB  ILE A 106      16.710  -3.445 -22.621  1.00 98.61           H  
ATOM   1642 HG13 ILE A 106      16.063  -0.984 -23.012  1.00 98.61           H  
ATOM   1643 HG12 ILE A 106      17.360  -0.536 -21.967  1.00 98.61           H  
ATOM   1644 HG21 ILE A 106      17.990  -3.071 -20.533  1.00 98.61           H  
ATOM   1645 HG22 ILE A 106      18.998  -3.858 -21.771  1.00 98.61           H  
ATOM   1646 HG23 ILE A 106      19.192  -2.121 -21.438  1.00 98.61           H  
ATOM   1647 HD11 ILE A 106      15.229  -0.563 -20.735  1.00 98.61           H  
ATOM   1648 HD12 ILE A 106      14.981  -2.272 -21.162  1.00 98.61           H  
ATOM   1649 HD13 ILE A 106      16.319  -1.810 -20.084  1.00 98.61           H  
ATOM   1650  N   VAL A 107      18.653  -4.698 -24.679  1.00 98.72           N  
ATOM   1651  CA  VAL A 107      19.517  -5.804 -25.122  1.00 98.72           C  
ATOM   1652  C   VAL A 107      20.361  -5.397 -26.332  1.00 98.72           C  
ATOM   1653  O   VAL A 107      21.566  -5.665 -26.359  1.00 98.72           O  
ATOM   1654  CB  VAL A 107      18.642  -7.035 -25.440  1.00 98.72           C  
ATOM   1655  CG1 VAL A 107      19.352  -8.106 -26.273  1.00 98.72           C  
ATOM   1656  CG2 VAL A 107      18.158  -7.696 -24.141  1.00 98.72           C  
ATOM   1657  H   VAL A 107      17.662  -4.893 -24.683  1.00 98.72           H  
ATOM   1658  HA  VAL A 107      20.190  -6.062 -24.304  1.00 98.72           H  
ATOM   1659  HB  VAL A 107      17.768  -6.696 -25.995  1.00 98.72           H  
ATOM   1660 HG11 VAL A 107      18.671  -8.938 -26.454  1.00 98.72           H  
ATOM   1661 HG12 VAL A 107      19.664  -7.679 -27.226  1.00 98.72           H  
ATOM   1662 HG13 VAL A 107      20.228  -8.466 -25.733  1.00 98.72           H  
ATOM   1663 HG21 VAL A 107      17.542  -8.562 -24.381  1.00 98.72           H  
ATOM   1664 HG22 VAL A 107      19.018  -8.014 -23.552  1.00 98.72           H  
ATOM   1665 HG23 VAL A 107      17.570  -6.980 -23.566  1.00 98.72           H  
ATOM   1666  N   GLU A 108      19.758  -4.722 -27.314  1.00 98.60           N  
ATOM   1667  CA  GLU A 108      20.468  -4.204 -28.488  1.00 98.60           C  
ATOM   1668  C   GLU A 108      21.492  -3.136 -28.107  1.00 98.60           C  
ATOM   1669  O   GLU A 108      22.654  -3.216 -28.512  1.00 98.60           O  
ATOM   1670  CB  GLU A 108      19.449  -3.678 -29.514  1.00 98.60           C  
ATOM   1671  CG  GLU A 108      20.118  -3.184 -30.809  1.00 98.60           C  
ATOM   1672  CD  GLU A 108      19.129  -2.657 -31.862  1.00 98.60           C  
ATOM   1673  OE1 GLU A 108      19.600  -2.379 -32.989  1.00 98.60           O  
ATOM   1674  OE2 GLU A 108      17.922  -2.522 -31.557  1.00 98.60           O1-
ATOM   1675  H   GLU A 108      18.765  -4.545 -27.270  1.00 98.60           H  
ATOM   1676  HA  GLU A 108      21.006  -5.034 -28.946  1.00 98.60           H  
ATOM   1677  HB3 GLU A 108      18.875  -2.864 -29.070  1.00 98.60           H  
ATOM   1678  HB2 GLU A 108      18.735  -4.466 -29.753  1.00 98.60           H  
ATOM   1679  HG3 GLU A 108      20.709  -3.992 -31.240  1.00 98.60           H  
ATOM   1680  HG2 GLU A 108      20.840  -2.404 -30.568  1.00 98.60           H  
ATOM   1681  N   LYS A 109      21.091  -2.176 -27.269  1.00 98.24           N  
ATOM   1682  CA  LYS A 109      21.949  -1.093 -26.781  1.00 98.24           C  
ATOM   1683  C   LYS A 109      23.202  -1.611 -26.073  1.00 98.24           C  
ATOM   1684  O   LYS A 109      24.275  -1.037 -26.250  1.00 98.24           O  
ATOM   1685  CB  LYS A 109      21.098  -0.213 -25.852  1.00 98.24           C  
ATOM   1686  CG  LYS A 109      21.829   0.994 -25.265  1.00 98.24           C  
ATOM   1687  CD  LYS A 109      22.225   2.014 -26.336  1.00 98.24           C  
ATOM   1688  CE  LYS A 109      22.824   3.202 -25.588  1.00 98.24           C  
ATOM   1689  NZ  LYS A 109      23.076   4.354 -26.475  1.00 98.24           N1+
ATOM   1690  H   LYS A 109      20.140  -2.168 -26.929  1.00 98.24           H  
ATOM   1691  HA  LYS A 109      22.261  -0.491 -27.635  1.00 98.24           H  
ATOM   1692  HB3 LYS A 109      20.701  -0.824 -25.042  1.00 98.24           H  
ATOM   1693  HB2 LYS A 109      20.213   0.127 -26.389  1.00 98.24           H  
ATOM   1694  HG3 LYS A 109      22.722   0.657 -24.738  1.00 98.24           H  
ATOM   1695  HG2 LYS A 109      21.193   1.477 -24.523  1.00 98.24           H  
ATOM   1696  HD3 LYS A 109      21.335   2.336 -26.875  1.00 98.24           H  
ATOM   1697  HD2 LYS A 109      22.982   1.578 -26.988  1.00 98.24           H  
ATOM   1698  HE3 LYS A 109      23.758   2.899 -25.114  1.00 98.24           H  
ATOM   1699  HE2 LYS A 109      22.150   3.503 -24.786  1.00 98.24           H  
ATOM   1700  HZ1 LYS A 109      22.207   4.654 -26.893  1.00 98.24           H  
ATOM   1701  HZ2 LYS A 109      23.471   5.113 -25.938  1.00 98.24           H  
ATOM   1702  HZ3 LYS A 109      23.723   4.084 -27.202  1.00 98.24           H  
ATOM   1703  N   ASN A 110      23.072  -2.704 -25.321  1.00 98.64           N  
ATOM   1704  CA  ASN A 110      24.167  -3.347 -24.595  1.00 98.64           C  
ATOM   1705  C   ASN A 110      24.934  -4.398 -25.429  1.00 98.64           C  
ATOM   1706  O   ASN A 110      25.889  -4.996 -24.936  1.00 98.64           O  
ATOM   1707  CB  ASN A 110      23.610  -3.910 -23.279  1.00 98.64           C  
ATOM   1708  CG  ASN A 110      23.308  -2.811 -22.277  1.00 98.64           C  
ATOM   1709  ND2 ASN A 110      22.089  -2.331 -22.225  1.00 98.64           N  
ATOM   1710  OD1 ASN A 110      24.189  -2.362 -21.565  1.00 98.64           O  
ATOM   1711  H   ASN A 110      22.169  -3.145 -25.224  1.00 98.64           H  
ATOM   1712  HA  ASN A 110      24.880  -2.565 -24.332  1.00 98.64           H  
ATOM   1713  HB3 ASN A 110      24.330  -4.605 -22.848  1.00 98.64           H  
ATOM   1714  HB2 ASN A 110      22.701  -4.475 -23.482  1.00 98.64           H  
ATOM   1715 HD22 ASN A 110      21.862  -1.599 -21.567  1.00 98.64           H  
ATOM   1716 HD21 ASN A 110      21.377  -2.693 -22.843  1.00 98.64           H  
ATOM   1717  N   GLY A 111      24.568  -4.612 -26.699  1.00 98.37           N  
ATOM   1718  CA  GLY A 111      25.322  -5.456 -27.631  1.00 98.37           C  
ATOM   1719  C   GLY A 111      25.102  -6.966 -27.475  1.00 98.37           C  
ATOM   1720  O   GLY A 111      25.985  -7.747 -27.829  1.00 98.37           O  
ATOM   1721  H   GLY A 111      23.730  -4.181 -27.063  1.00 98.37           H  
ATOM   1722  HA3 GLY A 111      26.385  -5.236 -27.537  1.00 98.37           H  
ATOM   1723  HA2 GLY A 111      25.088  -5.162 -28.654  1.00 98.37           H  
ATOM   1724  N   PHE A 112      23.942  -7.394 -26.963  1.00 98.49           N  
ATOM   1725  CA  PHE A 112      23.645  -8.808 -26.693  1.00 98.49           C  
ATOM   1726  C   PHE A 112      22.594  -9.443 -27.624  1.00 98.49           C  
ATOM   1727  O   PHE A 112      22.225 -10.603 -27.415  1.00 98.49           O  
ATOM   1728  CB  PHE A 112      23.301  -8.988 -25.209  1.00 98.49           C  
ATOM   1729  CG  PHE A 112      24.411  -8.606 -24.251  1.00 98.49           C  
ATOM   1730  CD1 PHE A 112      25.642  -9.288 -24.280  1.00 98.49           C  
ATOM   1731  CD2 PHE A 112      24.216  -7.567 -23.326  1.00 98.49           C  
ATOM   1732  CE1 PHE A 112      26.664  -8.952 -23.376  1.00 98.49           C  
ATOM   1733  CE2 PHE A 112      25.239  -7.225 -22.427  1.00 98.49           C  
ATOM   1734  CZ  PHE A 112      26.462  -7.914 -22.451  1.00 98.49           C  
ATOM   1735  H   PHE A 112      23.213  -6.731 -26.741  1.00 98.49           H  
ATOM   1736  HA  PHE A 112      24.573  -9.354 -26.861  1.00 98.49           H  
ATOM   1737  HB3 PHE A 112      23.008 -10.022 -25.029  1.00 98.49           H  
ATOM   1738  HB2 PHE A 112      22.407  -8.410 -24.974  1.00 98.49           H  
ATOM   1739  HD1 PHE A 112      25.806 -10.076 -25.001  1.00 98.49           H  
ATOM   1740  HD2 PHE A 112      23.279  -7.031 -23.305  1.00 98.49           H  
ATOM   1741  HE1 PHE A 112      27.600  -9.490 -23.393  1.00 98.49           H  
ATOM   1742  HE2 PHE A 112      25.087  -6.429 -21.714  1.00 98.49           H  
ATOM   1743  HZ  PHE A 112      27.247  -7.647 -21.759  1.00 98.49           H  
ATOM   1744  N   SER A 113      22.149  -8.744 -28.676  1.00 97.99           N  
ATOM   1745  CA  SER A 113      21.096  -9.208 -29.602  1.00 97.99           C  
ATOM   1746  C   SER A 113      21.350 -10.583 -30.226  1.00 97.99           C  
ATOM   1747  O   SER A 113      20.410 -11.333 -30.465  1.00 97.99           O  
ATOM   1748  CB  SER A 113      20.920  -8.215 -30.755  1.00 97.99           C  
ATOM   1749  OG  SER A 113      20.647  -6.930 -30.249  1.00 97.99           O  
ATOM   1750  H   SER A 113      22.538  -7.834 -28.878  1.00 97.99           H  
ATOM   1751  HA  SER A 113      20.157  -9.255 -29.050  1.00 97.99           H  
ATOM   1752  HB3 SER A 113      20.095  -8.538 -31.389  1.00 97.99           H  
ATOM   1753  HB2 SER A 113      21.833  -8.185 -31.350  1.00 97.99           H  
ATOM   1754  HG  SER A 113      19.841  -6.955 -29.729  1.00 97.99           H  
ATOM   1755  N   ASP A 114      22.612 -10.954 -30.453  1.00 98.26           N  
ATOM   1756  CA  ASP A 114      22.966 -12.246 -31.061  1.00 98.26           C  
ATOM   1757  C   ASP A 114      22.761 -13.445 -30.115  1.00 98.26           C  
ATOM   1758  O   ASP A 114      22.800 -14.601 -30.547  1.00 98.26           O  
ATOM   1759  CB  ASP A 114      24.428 -12.206 -31.530  1.00 98.26           C  
ATOM   1760  CG  ASP A 114      24.682 -11.257 -32.705  1.00 98.26           C  
ATOM   1761  OD1 ASP A 114      23.730 -10.974 -33.464  1.00 98.26           O  
ATOM   1762  OD2 ASP A 114      25.859 -10.862 -32.853  1.00 98.26           O1-
ATOM   1763  H   ASP A 114      23.372 -10.337 -30.205  1.00 98.26           H  
ATOM   1764  HA  ASP A 114      22.333 -12.394 -31.936  1.00 98.26           H  
ATOM   1765  HB3 ASP A 114      24.748 -13.212 -31.803  1.00 98.26           H  
ATOM   1766  HB2 ASP A 114      25.069 -11.926 -30.694  1.00 98.26           H  
ATOM   1767  N   LYS A 115      22.581 -13.190 -28.814  1.00 98.60           N  
ATOM   1768  CA  LYS A 115      22.514 -14.223 -27.770  1.00 98.60           C  
ATOM   1769  C   LYS A 115      21.257 -14.168 -26.911  1.00 98.60           C  
ATOM   1770  O   LYS A 115      21.075 -15.070 -26.098  1.00 98.60           O  
ATOM   1771  CB  LYS A 115      23.758 -14.133 -26.883  1.00 98.60           C  
ATOM   1772  CG  LYS A 115      25.026 -14.586 -27.615  1.00 98.60           C  
ATOM   1773  CD  LYS A 115      26.165 -14.604 -26.599  1.00 98.60           C  
ATOM   1774  CE  LYS A 115      27.449 -15.178 -27.183  1.00 98.60           C  
ATOM   1775  NZ  LYS A 115      28.440 -15.338 -26.093  1.00 98.60           N1+
ATOM   1776  H   LYS A 115      22.481 -12.237 -28.494  1.00 98.60           H  
ATOM   1777  HA  LYS A 115      22.532 -15.193 -28.265  1.00 98.60           H  
ATOM   1778  HB3 LYS A 115      23.614 -14.746 -25.994  1.00 98.60           H  
ATOM   1779  HB2 LYS A 115      23.885 -13.106 -26.540  1.00 98.60           H  
ATOM   1780  HG3 LYS A 115      25.260 -13.877 -28.409  1.00 98.60           H  
ATOM   1781  HG2 LYS A 115      24.877 -15.590 -28.011  1.00 98.60           H  
ATOM   1782  HD3 LYS A 115      25.867 -15.193 -25.731  1.00 98.60           H  
ATOM   1783  HD2 LYS A 115      26.350 -13.591 -26.243  1.00 98.60           H  
ATOM   1784  HE3 LYS A 115      27.843 -14.494 -27.934  1.00 98.60           H  
ATOM   1785  HE2 LYS A 115      27.242 -16.150 -27.631  1.00 98.60           H  
ATOM   1786  HZ1 LYS A 115      28.019 -15.841 -25.325  1.00 98.60           H  
ATOM   1787  HZ2 LYS A 115      29.238 -15.855 -26.436  1.00 98.60           H  
ATOM   1788  HZ3 LYS A 115      28.741 -14.429 -25.774  1.00 98.60           H  
ATOM   1789  N   ILE A 116      20.413 -13.153 -27.062  1.00 98.76           N  
ATOM   1790  CA  ILE A 116      19.188 -12.995 -26.276  1.00 98.76           C  
ATOM   1791  C   ILE A 116      18.008 -12.844 -27.234  1.00 98.76           C  
ATOM   1792  O   ILE A 116      17.958 -11.907 -28.028  1.00 98.76           O  
ATOM   1793  CB  ILE A 116      19.297 -11.810 -25.290  1.00 98.76           C  
ATOM   1794  CG1 ILE A 116      20.534 -11.945 -24.371  1.00 98.76           C  
ATOM   1795  CG2 ILE A 116      18.001 -11.701 -24.464  1.00 98.76           C  
ATOM   1796  CD1 ILE A 116      20.752 -10.777 -23.402  1.00 98.76           C  
ATOM   1797  H   ILE A 116      20.602 -12.437 -27.749  1.00 98.76           H  
ATOM   1798  HA  ILE A 116      19.039 -13.906 -25.695  1.00 98.76           H  
ATOM   1799  HB  ILE A 116      19.406 -10.895 -25.872  1.00 98.76           H  
ATOM   1800 HG13 ILE A 116      21.426 -12.076 -24.984  1.00 98.76           H  
ATOM   1801 HG12 ILE A 116      20.464 -12.874 -23.807  1.00 98.76           H  
ATOM   1802 HG21 ILE A 116      18.082 -10.864 -23.770  1.00 98.76           H  
ATOM   1803 HG22 ILE A 116      17.156 -11.537 -25.133  1.00 98.76           H  
ATOM   1804 HG23 ILE A 116      17.848 -12.623 -23.904  1.00 98.76           H  
ATOM   1805 HD11 ILE A 116      21.643 -10.964 -22.802  1.00 98.76           H  
ATOM   1806 HD12 ILE A 116      20.883  -9.854 -23.967  1.00 98.76           H  
ATOM   1807 HD13 ILE A 116      19.886 -10.682 -22.747  1.00 98.76           H  
ATOM   1808  N   LYS A 117      17.035 -13.756 -27.138  1.00 98.65           N  
ATOM   1809  CA  LYS A 117      15.746 -13.648 -27.831  1.00 98.65           C  
ATOM   1810  C   LYS A 117      14.667 -13.270 -26.824  1.00 98.65           C  
ATOM   1811  O   LYS A 117      14.307 -14.099 -25.990  1.00 98.65           O  
ATOM   1812  CB  LYS A 117      15.426 -14.967 -28.553  1.00 98.65           C  
ATOM   1813  CG  LYS A 117      14.098 -14.902 -29.326  1.00 98.65           C  
ATOM   1814  CD  LYS A 117      13.742 -16.263 -29.941  1.00 98.65           C  
ATOM   1815  CE  LYS A 117      12.370 -16.180 -30.622  1.00 98.65           C  
ATOM   1816  NZ  LYS A 117      11.904 -17.506 -31.105  1.00 98.65           N1+
ATOM   1817  H   LYS A 117      17.167 -14.576 -26.563  1.00 98.65           H  
ATOM   1818  HA  LYS A 117      15.818 -12.855 -28.575  1.00 98.65           H  
ATOM   1819  HB3 LYS A 117      15.383 -15.777 -27.825  1.00 98.65           H  
ATOM   1820  HB2 LYS A 117      16.235 -15.208 -29.242  1.00 98.65           H  
ATOM   1821  HG3 LYS A 117      14.175 -14.156 -30.117  1.00 98.65           H  
ATOM   1822  HG2 LYS A 117      13.301 -14.589 -28.652  1.00 98.65           H  
ATOM   1823  HD3 LYS A 117      13.713 -17.020 -29.157  1.00 98.65           H  
ATOM   1824  HD2 LYS A 117      14.497 -16.537 -30.678  1.00 98.65           H  
ATOM   1825  HE3 LYS A 117      12.423 -15.486 -31.461  1.00 98.65           H  
ATOM   1826  HE2 LYS A 117      11.642 -15.774 -29.920  1.00 98.65           H  
ATOM   1827  HZ1 LYS A 117      11.849 -18.148 -30.328  1.00 98.65           H  
ATOM   1828  HZ2 LYS A 117      10.991 -17.409 -31.527  1.00 98.65           H  
ATOM   1829  HZ3 LYS A 117      12.555 -17.862 -31.791  1.00 98.65           H  
ATOM   1830  N   VAL A 118      14.125 -12.061 -26.950  1.00 98.76           N  
ATOM   1831  CA  VAL A 118      12.944 -11.627 -26.191  1.00 98.76           C  
ATOM   1832  C   VAL A 118      11.676 -12.186 -26.847  1.00 98.76           C  
ATOM   1833  O   VAL A 118      11.515 -12.113 -28.067  1.00 98.76           O  
ATOM   1834  CB  VAL A 118      12.883 -10.098 -26.032  1.00 98.76           C  
ATOM   1835  CG1 VAL A 118      11.707  -9.673 -25.144  1.00 98.76           C  
ATOM   1836  CG2 VAL A 118      14.173  -9.542 -25.406  1.00 98.76           C  
ATOM   1837  H   VAL A 118      14.526 -11.392 -27.592  1.00 98.76           H  
ATOM   1838  HA  VAL A 118      13.017 -12.060 -25.193  1.00 98.76           H  
ATOM   1839  HB  VAL A 118      12.754  -9.651 -27.017  1.00 98.76           H  
ATOM   1840 HG11 VAL A 118      11.694  -8.587 -25.053  1.00 98.76           H  
ATOM   1841 HG12 VAL A 118      10.773 -10.011 -25.592  1.00 98.76           H  
ATOM   1842 HG13 VAL A 118      11.818 -10.118 -24.156  1.00 98.76           H  
ATOM   1843 HG21 VAL A 118      14.093  -8.460 -25.309  1.00 98.76           H  
ATOM   1844 HG22 VAL A 118      14.320  -9.985 -24.421  1.00 98.76           H  
ATOM   1845 HG23 VAL A 118      15.022  -9.788 -26.044  1.00 98.76           H  
ATOM   1846  N   ILE A 119      10.784 -12.769 -26.050  1.00 98.68           N  
ATOM   1847  CA  ILE A 119       9.514 -13.368 -26.466  1.00 98.68           C  
ATOM   1848  C   ILE A 119       8.397 -12.655 -25.704  1.00 98.68           C  
ATOM   1849  O   ILE A 119       8.292 -12.795 -24.487  1.00 98.68           O  
ATOM   1850  CB  ILE A 119       9.514 -14.893 -26.193  1.00 98.68           C  
ATOM   1851  CG1 ILE A 119      10.619 -15.626 -26.993  1.00 98.68           C  
ATOM   1852  CG2 ILE A 119       8.140 -15.501 -26.544  1.00 98.68           C  
ATOM   1853  CD1 ILE A 119      10.992 -16.991 -26.399  1.00 98.68           C  
ATOM   1854  H   ILE A 119      10.957 -12.827 -25.056  1.00 98.68           H  
ATOM   1855  HA  ILE A 119       9.377 -13.200 -27.534  1.00 98.68           H  
ATOM   1856  HB  ILE A 119       9.698 -15.051 -25.130  1.00 98.68           H  
ATOM   1857 HG13 ILE A 119      11.508 -14.997 -27.042  1.00 98.68           H  
ATOM   1858 HG12 ILE A 119      10.292 -15.757 -28.025  1.00 98.68           H  
ATOM   1859 HG21 ILE A 119       8.155 -16.573 -26.347  1.00 98.68           H  
ATOM   1860 HG22 ILE A 119       7.368 -15.031 -25.935  1.00 98.68           H  
ATOM   1861 HG23 ILE A 119       7.925 -15.329 -27.598  1.00 98.68           H  
ATOM   1862 HD11 ILE A 119      11.771 -17.451 -27.007  1.00 98.68           H  
ATOM   1863 HD12 ILE A 119      11.358 -16.857 -25.381  1.00 98.68           H  
ATOM   1864 HD13 ILE A 119      10.113 -17.635 -26.387  1.00 98.68           H  
ATOM   1865  N   ASN A 120       7.550 -11.911 -26.422  1.00 98.31           N  
ATOM   1866  CA  ASN A 120       6.403 -11.244 -25.815  1.00 98.31           C  
ATOM   1867  C   ASN A 120       5.201 -12.196 -25.694  1.00 98.31           C  
ATOM   1868  O   ASN A 120       4.362 -12.249 -26.594  1.00 98.31           O  
ATOM   1869  CB  ASN A 120       6.079  -9.926 -26.535  1.00 98.31           C  
ATOM   1870  CG  ASN A 120       4.893  -9.205 -25.903  1.00 98.31           C  
ATOM   1871  ND2 ASN A 120       4.796  -9.160 -24.591  1.00 98.31           N  
ATOM   1872  OD1 ASN A 120       4.056  -8.657 -26.602  1.00 98.31           O  
ATOM   1873  H   ASN A 120       7.695 -11.796 -27.415  1.00 98.31           H  
ATOM   1874  HA  ASN A 120       6.697 -10.981 -24.798  1.00 98.31           H  
ATOM   1875  HB3 ASN A 120       5.862 -10.130 -27.584  1.00 98.31           H  
ATOM   1876  HB2 ASN A 120       6.953  -9.276 -26.512  1.00 98.31           H  
ATOM   1877 HD22 ASN A 120       4.016  -8.686 -24.158  1.00 98.31           H  
ATOM   1878 HD21 ASN A 120       5.501  -9.600 -24.017  1.00 98.31           H  
ATOM   1879  N   LYS A 121       5.171 -12.988 -24.620  1.00 98.42           N  
ATOM   1880  CA  LYS A 121       4.113 -13.950 -24.270  1.00 98.42           C  
ATOM   1881  C   LYS A 121       4.084 -14.155 -22.760  1.00 98.42           C  
ATOM   1882  O   LYS A 121       5.093 -13.921 -22.097  1.00 98.42           O  
ATOM   1883  CB  LYS A 121       4.366 -15.321 -24.921  1.00 98.42           C  
ATOM   1884  CG  LYS A 121       4.153 -15.337 -26.438  1.00 98.42           C  
ATOM   1885  CD  LYS A 121       4.249 -16.774 -26.946  1.00 98.42           C  
ATOM   1886  CE  LYS A 121       3.904 -16.846 -28.431  1.00 98.42           C  
ATOM   1887  NZ  LYS A 121       4.067 -18.238 -28.900  1.00 98.42           N1+
ATOM   1888  H   LYS A 121       5.928 -12.961 -23.952  1.00 98.42           H  
ATOM   1889  HA  LYS A 121       3.149 -13.565 -24.601  1.00 98.42           H  
ATOM   1890  HB3 LYS A 121       3.720 -16.066 -24.458  1.00 98.42           H  
ATOM   1891  HB2 LYS A 121       5.382 -15.647 -24.696  1.00 98.42           H  
ATOM   1892  HG3 LYS A 121       4.920 -14.730 -26.919  1.00 98.42           H  
ATOM   1893  HG2 LYS A 121       3.167 -14.935 -26.671  1.00 98.42           H  
ATOM   1894  HD3 LYS A 121       3.561 -17.405 -26.383  1.00 98.42           H  
ATOM   1895  HD2 LYS A 121       5.261 -17.147 -26.791  1.00 98.42           H  
ATOM   1896  HE3 LYS A 121       4.574 -16.193 -28.991  1.00 98.42           H  
ATOM   1897  HE2 LYS A 121       2.871 -16.531 -28.579  1.00 98.42           H  
ATOM   1898  HZ1 LYS A 121       5.047 -18.430 -29.055  1.00 98.42           H  
ATOM   1899  HZ2 LYS A 121       3.706 -18.874 -28.203  1.00 98.42           H  
ATOM   1900  HZ3 LYS A 121       3.560 -18.365 -29.764  1.00 98.42           H  
ATOM   1901  N   HIS A 122       2.990 -14.692 -22.225  1.00 97.90           N  
ATOM   1902  CA  HIS A 122       3.054 -15.298 -20.900  1.00 97.90           C  
ATOM   1903  C   HIS A 122       3.833 -16.624 -20.967  1.00 97.90           C  
ATOM   1904  O   HIS A 122       3.743 -17.364 -21.950  1.00 97.90           O  
ATOM   1905  CB  HIS A 122       1.644 -15.467 -20.331  1.00 97.90           C  
ATOM   1906  CG  HIS A 122       1.676 -15.806 -18.867  1.00 97.90           C  
ATOM   1907  CD2 HIS A 122       1.780 -14.927 -17.824  1.00 97.90           C  
ATOM   1908  ND1 HIS A 122       1.644 -17.069 -18.324  1.00 97.90           N  
ATOM   1909  CE1 HIS A 122       1.730 -16.956 -16.991  1.00 97.90           C  
ATOM   1910  NE2 HIS A 122       1.818 -15.672 -16.646  1.00 97.90           N  
ATOM   1911  H   HIS A 122       2.120 -14.679 -22.738  1.00 97.90           H  
ATOM   1912  HA  HIS A 122       3.601 -14.619 -20.246  1.00 97.90           H  
ATOM   1913  HB3 HIS A 122       1.126 -16.256 -20.875  1.00 97.90           H  
ATOM   1914  HB2 HIS A 122       1.081 -14.545 -20.478  1.00 97.90           H  
ATOM   1915  HD2 HIS A 122       1.817 -13.864 -18.016  1.00 97.90           H  
ATOM   1916  HE1 HIS A 122       1.721 -17.842 -16.373  1.00 97.90           H  
ATOM   1917  HE2 HIS A 122       1.900 -15.203 -15.755  1.00 97.90           H  
ATOM   1918  N   SER A 123       4.593 -16.969 -19.924  1.00 98.21           N  
ATOM   1919  CA  SER A 123       5.445 -18.173 -19.930  1.00 98.21           C  
ATOM   1920  C   SER A 123       4.661 -19.472 -20.138  1.00 98.21           C  
ATOM   1921  O   SER A 123       5.172 -20.411 -20.746  1.00 98.21           O  
ATOM   1922  CB  SER A 123       6.248 -18.244 -18.632  1.00 98.21           C  
ATOM   1923  OG  SER A 123       5.416 -18.589 -17.542  1.00 98.21           O  
ATOM   1924  H   SER A 123       4.598 -16.396 -19.091  1.00 98.21           H  
ATOM   1925  HA  SER A 123       6.152 -18.076 -20.753  1.00 98.21           H  
ATOM   1926  HB3 SER A 123       6.715 -17.278 -18.441  1.00 98.21           H  
ATOM   1927  HB2 SER A 123       7.038 -18.988 -18.735  1.00 98.21           H  
ATOM   1928  HG  SER A 123       5.015 -19.446 -17.703  1.00 98.21           H  
ATOM   1929  N   THR A 124       3.396 -19.502 -19.710  1.00 97.65           N  
ATOM   1930  CA  THR A 124       2.468 -20.631 -19.892  1.00 97.65           C  
ATOM   1931  C   THR A 124       1.973 -20.812 -21.329  1.00 97.65           C  
ATOM   1932  O   THR A 124       1.280 -21.783 -21.617  1.00 97.65           O  
ATOM   1933  CB  THR A 124       1.262 -20.543 -18.951  1.00 97.65           C  
ATOM   1934  CG2 THR A 124       1.665 -20.471 -17.476  1.00 97.65           C  
ATOM   1935  OG1 THR A 124       0.493 -19.408 -19.269  1.00 97.65           O  
ATOM   1936  H   THR A 124       3.010 -18.708 -19.219  1.00 97.65           H  
ATOM   1937  HA  THR A 124       3.013 -21.537 -19.626  1.00 97.65           H  
ATOM   1938  HB  THR A 124       0.645 -21.429 -19.097  1.00 97.65           H  
ATOM   1939 HG21 THR A 124       0.770 -20.409 -16.857  1.00 97.65           H  
ATOM   1940 HG22 THR A 124       2.230 -21.364 -17.209  1.00 97.65           H  
ATOM   1941 HG23 THR A 124       2.282 -19.588 -17.310  1.00 97.65           H  
ATOM   1942  HG1 THR A 124       1.031 -18.619 -19.170  1.00 97.65           H  
ATOM   1943  N   GLU A 125       2.289 -19.881 -22.230  1.00 98.13           N  
ATOM   1944  CA  GLU A 125       1.937 -19.927 -23.656  1.00 98.13           C  
ATOM   1945  C   GLU A 125       3.150 -20.242 -24.546  1.00 98.13           C  
ATOM   1946  O   GLU A 125       3.018 -20.415 -25.762  1.00 98.13           O  
ATOM   1947  CB  GLU A 125       1.344 -18.579 -24.080  1.00 98.13           C  
ATOM   1948  CG  GLU A 125       0.143 -18.128 -23.240  1.00 98.13           C  
ATOM   1949  CD  GLU A 125      -0.304 -16.730 -23.676  1.00 98.13           C  
ATOM   1950  OE1 GLU A 125      -1.486 -16.608 -24.066  1.00 98.13           O  
ATOM   1951  OE2 GLU A 125       0.559 -15.818 -23.655  1.00 98.13           O1-
ATOM   1952  H   GLU A 125       2.812 -19.063 -21.949  1.00 98.13           H  
ATOM   1953  HA  GLU A 125       1.185 -20.701 -23.804  1.00 98.13           H  
ATOM   1954  HB3 GLU A 125       1.053 -18.627 -25.129  1.00 98.13           H  
ATOM   1955  HB2 GLU A 125       2.120 -17.815 -24.041  1.00 98.13           H  
ATOM   1956  HG3 GLU A 125       0.424 -18.107 -22.187  1.00 98.13           H  
ATOM   1957  HG2 GLU A 125      -0.679 -18.831 -23.374  1.00 98.13           H  
ATOM   1958  N   VAL A 126       4.346 -20.286 -23.953  1.00 98.42           N  
ATOM   1959  CA  VAL A 126       5.600 -20.569 -24.652  1.00 98.42           C  
ATOM   1960  C   VAL A 126       5.695 -22.060 -24.954  1.00 98.42           C  
ATOM   1961  O   VAL A 126       5.365 -22.910 -24.129  1.00 98.42           O  
ATOM   1962  CB  VAL A 126       6.802 -20.041 -23.848  1.00 98.42           C  
ATOM   1963  CG1 VAL A 126       8.164 -20.388 -24.460  1.00 98.42           C  
ATOM   1964  CG2 VAL A 126       6.717 -18.509 -23.787  1.00 98.42           C  
ATOM   1965  H   VAL A 126       4.424 -20.118 -22.960  1.00 98.42           H  
ATOM   1966  HA  VAL A 126       5.578 -20.037 -25.604  1.00 98.42           H  
ATOM   1967  HB  VAL A 126       6.755 -20.440 -22.834  1.00 98.42           H  
ATOM   1968 HG11 VAL A 126       8.958 -19.981 -23.834  1.00 98.42           H  
ATOM   1969 HG12 VAL A 126       8.270 -21.471 -24.522  1.00 98.42           H  
ATOM   1970 HG13 VAL A 126       8.234 -19.958 -25.459  1.00 98.42           H  
ATOM   1971 HG21 VAL A 126       7.563 -18.120 -23.220  1.00 98.42           H  
ATOM   1972 HG22 VAL A 126       6.741 -18.103 -24.799  1.00 98.42           H  
ATOM   1973 HG23 VAL A 126       5.787 -18.215 -23.301  1.00 98.42           H  
ATOM   1974  N   THR A 127       6.165 -22.391 -26.157  1.00 98.44           N  
ATOM   1975  CA  THR A 127       6.259 -23.781 -26.626  1.00 98.44           C  
ATOM   1976  C   THR A 127       7.656 -24.138 -27.132  1.00 98.44           C  
ATOM   1977  O   THR A 127       8.382 -23.297 -27.666  1.00 98.44           O  
ATOM   1978  CB  THR A 127       5.203 -24.078 -27.698  1.00 98.44           C  
ATOM   1979  CG2 THR A 127       3.772 -23.934 -27.177  1.00 98.44           C  
ATOM   1980  OG1 THR A 127       5.357 -23.205 -28.791  1.00 98.44           O  
ATOM   1981  H   THR A 127       6.477 -21.671 -26.793  1.00 98.44           H  
ATOM   1982  HA  THR A 127       6.047 -24.427 -25.773  1.00 98.44           H  
ATOM   1983  HB  THR A 127       5.343 -25.101 -28.048  1.00 98.44           H  
ATOM   1984 HG21 THR A 127       3.069 -24.156 -27.980  1.00 98.44           H  
ATOM   1985 HG22 THR A 127       3.613 -24.629 -26.353  1.00 98.44           H  
ATOM   1986 HG23 THR A 127       3.613 -22.914 -26.827  1.00 98.44           H  
ATOM   1987  HG1 THR A 127       5.591 -22.331 -28.472  1.00 98.44           H  
ATOM   1988  N   VAL A 128       8.025 -25.416 -26.988  1.00 98.45           N  
ATOM   1989  CA  VAL A 128       9.271 -25.987 -27.524  1.00 98.45           C  
ATOM   1990  C   VAL A 128       8.962 -26.819 -28.769  1.00 98.45           C  
ATOM   1991  O   VAL A 128       8.141 -27.736 -28.713  1.00 98.45           O  
ATOM   1992  CB  VAL A 128      10.020 -26.829 -26.470  1.00 98.45           C  
ATOM   1993  CG1 VAL A 128      11.308 -27.437 -27.044  1.00 98.45           C  
ATOM   1994  CG2 VAL A 128      10.420 -26.001 -25.243  1.00 98.45           C  
ATOM   1995  H   VAL A 128       7.432 -26.059 -26.483  1.00 98.45           H  
ATOM   1996  HA  VAL A 128       9.920 -25.163 -27.821  1.00 98.45           H  
ATOM   1997  HB  VAL A 128       9.368 -27.640 -26.145  1.00 98.45           H  
ATOM   1998 HG11 VAL A 128      11.808 -28.024 -26.273  1.00 98.45           H  
ATOM   1999 HG12 VAL A 128      11.062 -28.082 -27.888  1.00 98.45           H  
ATOM   2000 HG13 VAL A 128      11.970 -26.638 -27.378  1.00 98.45           H  
ATOM   2001 HG21 VAL A 128      10.944 -26.637 -24.530  1.00 98.45           H  
ATOM   2002 HG22 VAL A 128      11.075 -25.186 -25.553  1.00 98.45           H  
ATOM   2003 HG23 VAL A 128       9.526 -25.590 -24.775  1.00 98.45           H  
ATOM   2004  N   GLY A 129       9.640 -26.544 -29.883  1.00 95.87           N  
ATOM   2005  CA  GLY A 129       9.508 -27.320 -31.119  1.00 95.87           C  
ATOM   2006  C   GLY A 129       9.933 -26.549 -32.374  1.00 95.87           C  
ATOM   2007  O   GLY A 129      10.308 -25.384 -32.273  1.00 95.87           O  
ATOM   2008  H   GLY A 129      10.285 -25.767 -29.903  1.00 95.87           H  
ATOM   2009  HA3 GLY A 129       8.475 -27.650 -31.230  1.00 95.87           H  
ATOM   2010  HA2 GLY A 129      10.098 -28.233 -31.038  1.00 95.87           H  
ATOM   2011  N   PRO A 130       9.863 -27.170 -33.568  1.00 93.20           N  
ATOM   2012  CA  PRO A 130      10.282 -26.541 -34.829  1.00 93.20           C  
ATOM   2013  C   PRO A 130       9.539 -25.240 -35.165  1.00 93.20           C  
ATOM   2014  O   PRO A 130      10.148 -24.311 -35.678  1.00 93.20           O  
ATOM   2015  CB  PRO A 130      10.039 -27.601 -35.910  1.00 93.20           C  
ATOM   2016  CG  PRO A 130      10.111 -28.920 -35.145  1.00 93.20           C  
ATOM   2017  CD  PRO A 130       9.509 -28.563 -33.787  1.00 93.20           C  
ATOM   2018  HA  PRO A 130      11.351 -26.332 -34.778  1.00 93.20           H  
ATOM   2019  HB3 PRO A 130      10.848 -27.563 -36.640  1.00 93.20           H  
ATOM   2020  HB2 PRO A 130       9.036 -27.475 -36.319  1.00 93.20           H  
ATOM   2021  HG3 PRO A 130      11.156 -29.202 -35.012  1.00 93.20           H  
ATOM   2022  HG2 PRO A 130       9.476 -29.657 -35.637  1.00 93.20           H  
ATOM   2023  HD2 PRO A 130       8.424 -28.657 -33.837  1.00 93.20           H  
ATOM   2024  HD3 PRO A 130       9.969 -29.179 -33.014  1.00 93.20           H  
ATOM   2025  N   GLU A 131       8.248 -25.179 -34.831  1.00 93.36           N  
ATOM   2026  CA  GLU A 131       7.380 -23.995 -34.973  1.00 93.36           C  
ATOM   2027  C   GLU A 131       7.167 -23.273 -33.629  1.00 93.36           C  
ATOM   2028  O   GLU A 131       6.293 -22.418 -33.498  1.00 93.36           O  
ATOM   2029  CB  GLU A 131       6.023 -24.428 -35.562  1.00 93.36           C  
ATOM   2030  CG  GLU A 131       6.109 -25.195 -36.891  1.00 93.36           C  
ATOM   2031  CD  GLU A 131       6.783 -24.407 -38.025  1.00 93.36           C  
ATOM   2032  OE1 GLU A 131       7.407 -25.076 -38.882  1.00 93.36           O  
ATOM   2033  OE2 GLU A 131       6.632 -23.166 -38.060  1.00 93.36           O1-
ATOM   2034  H   GLU A 131       7.788 -25.990 -34.444  1.00 93.36           H  
ATOM   2035  HA  GLU A 131       7.853 -23.301 -35.668  1.00 93.36           H  
ATOM   2036  HB3 GLU A 131       5.391 -23.550 -35.693  1.00 93.36           H  
ATOM   2037  HB2 GLU A 131       5.489 -25.033 -34.830  1.00 93.36           H  
ATOM   2038  HG3 GLU A 131       5.108 -25.491 -37.203  1.00 93.36           H  
ATOM   2039  HG2 GLU A 131       6.645 -26.131 -36.734  1.00 93.36           H  
ATOM   2040  N   GLY A 132       7.909 -23.686 -32.597  1.00 95.16           N  
ATOM   2041  CA  GLY A 132       7.791 -23.159 -31.247  1.00 95.16           C  
ATOM   2042  C   GLY A 132       8.609 -21.890 -31.041  1.00 95.16           C  
ATOM   2043  O   GLY A 132       9.404 -21.454 -31.876  1.00 95.16           O  
ATOM   2044  H   GLY A 132       8.603 -24.407 -32.731  1.00 95.16           H  
ATOM   2045  HA3 GLY A 132       8.113 -23.918 -30.533  1.00 95.16           H  
ATOM   2046  HA2 GLY A 132       6.743 -22.954 -31.028  1.00 95.16           H  
ATOM   2047  N   ASP A 133       8.446 -21.308 -29.864  1.00 98.11           N  
ATOM   2048  CA  ASP A 133       9.201 -20.131 -29.449  1.00 98.11           C  
ATOM   2049  C   ASP A 133      10.666 -20.477 -29.144  1.00 98.11           C  
ATOM   2050  O   ASP A 133      11.568 -19.665 -29.389  1.00 98.11           O  
ATOM   2051  CB  ASP A 133       8.524 -19.559 -28.211  1.00 98.11           C  
ATOM   2052  CG  ASP A 133       7.056 -19.251 -28.474  1.00 98.11           C  
ATOM   2053  OD1 ASP A 133       6.773 -18.245 -29.157  1.00 98.11           O  
ATOM   2054  OD2 ASP A 133       6.181 -20.036 -28.037  1.00 98.11           O1-
ATOM   2055  H   ASP A 133       7.774 -21.677 -29.206  1.00 98.11           H  
ATOM   2056  HA  ASP A 133       9.170 -19.388 -30.246  1.00 98.11           H  
ATOM   2057  HB3 ASP A 133       9.037 -18.647 -27.906  1.00 98.11           H  
ATOM   2058  HB2 ASP A 133       8.604 -20.273 -27.391  1.00 98.11           H  
ATOM   2059  N   MET A 134      10.893 -21.701 -28.651  1.00 98.22           N  
ATOM   2060  CA  MET A 134      12.193 -22.263 -28.294  1.00 98.22           C  
ATOM   2061  C   MET A 134      12.485 -23.532 -29.121  1.00 98.22           C  
ATOM   2062  O   MET A 134      11.622 -24.403 -29.242  1.00 98.22           O  
ATOM   2063  CB  MET A 134      12.214 -22.594 -26.796  1.00 98.22           C  
ATOM   2064  CG  MET A 134      12.076 -21.363 -25.895  1.00 98.22           C  
ATOM   2065  SD  MET A 134      11.802 -21.748 -24.143  1.00 98.22           S  
ATOM   2066  CE  MET A 134      13.352 -22.579 -23.701  1.00 98.22           C  
ATOM   2067  H   MET A 134      10.121 -22.333 -28.493  1.00 98.22           H  
ATOM   2068  HA  MET A 134      12.966 -21.522 -28.502  1.00 98.22           H  
ATOM   2069  HB3 MET A 134      13.139 -23.117 -26.554  1.00 98.22           H  
ATOM   2070  HB2 MET A 134      11.414 -23.299 -26.570  1.00 98.22           H  
ATOM   2071  HG3 MET A 134      11.261 -20.738 -26.259  1.00 98.22           H  
ATOM   2072  HG2 MET A 134      12.966 -20.742 -25.993  1.00 98.22           H  
ATOM   2073  HE1 MET A 134      13.322 -22.870 -22.651  1.00 98.22           H  
ATOM   2074  HE2 MET A 134      13.479 -23.466 -24.320  1.00 98.22           H  
ATOM   2075  HE3 MET A 134      14.188 -21.899 -23.865  1.00 98.22           H  
ATOM   2076  N   PRO A 135      13.709 -23.704 -29.653  1.00 96.99           N  
ATOM   2077  CA  PRO A 135      14.078 -24.892 -30.426  1.00 96.99           C  
ATOM   2078  C   PRO A 135      14.297 -26.135 -29.551  1.00 96.99           C  
ATOM   2079  O   PRO A 135      14.120 -27.261 -30.013  1.00 96.99           O  
ATOM   2080  CB  PRO A 135      15.366 -24.490 -31.149  1.00 96.99           C  
ATOM   2081  CG  PRO A 135      16.018 -23.495 -30.190  1.00 96.99           C  
ATOM   2082  CD  PRO A 135      14.818 -22.774 -29.577  1.00 96.99           C  
ATOM   2083  HA  PRO A 135      13.301 -25.100 -31.162  1.00 96.99           H  
ATOM   2084  HB3 PRO A 135      15.113 -23.980 -32.079  1.00 96.99           H  
ATOM   2085  HB2 PRO A 135      16.009 -25.364 -31.253  1.00 96.99           H  
ATOM   2086  HG3 PRO A 135      16.612 -22.781 -30.761  1.00 96.99           H  
ATOM   2087  HG2 PRO A 135      16.547 -24.042 -29.409  1.00 96.99           H  
ATOM   2088  HD2 PRO A 135      15.028 -22.546 -28.532  1.00 96.99           H  
ATOM   2089  HD3 PRO A 135      14.588 -21.887 -30.167  1.00 96.99           H  
ATOM   2090  N   CYS A 136      14.704 -25.948 -28.295  1.00 97.42           N  
ATOM   2091  CA  CYS A 136      14.921 -26.999 -27.306  1.00 97.42           C  
ATOM   2092  C   CYS A 136      14.686 -26.444 -25.898  1.00 97.42           C  
ATOM   2093  O   CYS A 136      14.559 -25.234 -25.714  1.00 97.42           O  
ATOM   2094  CB  CYS A 136      16.324 -27.611 -27.482  1.00 97.42           C  
ATOM   2095  SG  CYS A 136      17.657 -26.391 -27.286  1.00 97.42           S  
ATOM   2096  H   CYS A 136      14.890 -25.014 -27.958  1.00 97.42           H  
ATOM   2097  HA  CYS A 136      14.187 -27.785 -27.484  1.00 97.42           H  
ATOM   2098  HB3 CYS A 136      16.397 -28.071 -28.468  1.00 97.42           H  
ATOM   2099  HB2 CYS A 136      16.461 -28.416 -26.761  1.00 97.42           H  
ATOM   2100  HG  CYS A 136      17.597 -25.858 -26.063  1.00 97.42           H  
ATOM   2101  N   ARG A 137      14.611 -27.339 -24.911  1.00 98.39           N  
ATOM   2102  CA  ARG A 137      14.485 -26.961 -23.502  1.00 98.39           C  
ATOM   2103  C   ARG A 137      15.754 -26.253 -23.014  1.00 98.39           C  
ATOM   2104  O   ARG A 137      16.847 -26.530 -23.507  1.00 98.39           O  
ATOM   2105  CB  ARG A 137      14.161 -28.200 -22.658  1.00 98.39           C  
ATOM   2106  CG  ARG A 137      12.726 -28.690 -22.896  1.00 98.39           C  
ATOM   2107  CD  ARG A 137      12.487 -30.036 -22.211  1.00 98.39           C  
ATOM   2108  NE  ARG A 137      11.079 -30.449 -22.337  1.00 98.39           N  
ATOM   2109  NH1 ARG A 137      10.339 -29.886 -20.213  1.00 98.39           N  
ATOM   2110  NH2 ARG A 137       8.948 -30.817 -21.680  1.00 98.39           N1+
ATOM   2111  CZ  ARG A 137      10.140 -30.369 -21.409  1.00 98.39           C  
ATOM   2112  H   ARG A 137      14.641 -28.327 -25.122  1.00 98.39           H  
ATOM   2113  HA  ARG A 137      13.653 -26.263 -23.412  1.00 98.39           H  
ATOM   2114  HB3 ARG A 137      14.293 -27.964 -21.602  1.00 98.39           H  
ATOM   2115  HB2 ARG A 137      14.862 -28.999 -22.902  1.00 98.39           H  
ATOM   2116  HG3 ARG A 137      12.551 -28.792 -23.967  1.00 98.39           H  
ATOM   2117  HG2 ARG A 137      12.022 -27.954 -22.507  1.00 98.39           H  
ATOM   2118  HD3 ARG A 137      12.749 -29.957 -21.155  1.00 98.39           H  
ATOM   2119  HD2 ARG A 137      13.129 -30.792 -22.662  1.00 98.39           H  
ATOM   2120  HE  ARG A 137      10.858 -30.826 -23.248  1.00 98.39           H  
ATOM   2121 HH12 ARG A 137       9.579 -29.853 -19.549  1.00 98.39           H  
ATOM   2122 HH11 ARG A 137      11.253 -29.546 -19.952  1.00 98.39           H  
ATOM   2123 HH22 ARG A 137       8.219 -30.764 -20.983  1.00 98.39           H  
ATOM   2124 HH21 ARG A 137       8.753 -31.216 -22.587  1.00 98.39           H  
ATOM   2125  N   ALA A 138      15.592 -25.333 -22.069  1.00 98.69           N  
ATOM   2126  CA  ALA A 138      16.693 -24.659 -21.385  1.00 98.69           C  
ATOM   2127  C   ALA A 138      17.219 -25.504 -20.211  1.00 98.69           C  
ATOM   2128  O   ALA A 138      16.500 -26.346 -19.679  1.00 98.69           O  
ATOM   2129  CB  ALA A 138      16.199 -23.281 -20.940  1.00 98.69           C  
ATOM   2130  H   ALA A 138      14.662 -25.061 -21.784  1.00 98.69           H  
ATOM   2131  HA  ALA A 138      17.506 -24.519 -22.098  1.00 98.69           H  
ATOM   2132  HB1 ALA A 138      17.003 -22.755 -20.425  1.00 98.69           H  
ATOM   2133  HB2 ALA A 138      15.890 -22.706 -21.813  1.00 98.69           H  
ATOM   2134  HB3 ALA A 138      15.352 -23.399 -20.265  1.00 98.69           H  
ATOM   2135  N   ASN A 139      18.458 -25.271 -19.779  1.00 98.63           N  
ATOM   2136  CA  ASN A 139      19.075 -25.986 -18.652  1.00 98.63           C  
ATOM   2137  C   ASN A 139      19.478 -25.081 -17.483  1.00 98.63           C  
ATOM   2138  O   ASN A 139      19.998 -25.572 -16.479  1.00 98.63           O  
ATOM   2139  CB  ASN A 139      20.215 -26.866 -19.169  1.00 98.63           C  
ATOM   2140  CG  ASN A 139      21.362 -26.134 -19.833  1.00 98.63           C  
ATOM   2141  ND2 ASN A 139      22.217 -26.893 -20.466  1.00 98.63           N  
ATOM   2142  OD1 ASN A 139      21.501 -24.920 -19.838  1.00 98.63           O  
ATOM   2143  H   ASN A 139      19.027 -24.571 -20.231  1.00 98.63           H  
ATOM   2144  HA  ASN A 139      18.315 -26.665 -18.266  1.00 98.63           H  
ATOM   2145  HB3 ASN A 139      19.813 -27.607 -19.860  1.00 98.63           H  
ATOM   2146  HB2 ASN A 139      20.601 -27.472 -18.350  1.00 98.63           H  
ATOM   2147 HD22 ASN A 139      23.010 -26.479 -20.934  1.00 98.63           H  
ATOM   2148 HD21 ASN A 139      22.085 -27.894 -20.486  1.00 98.63           H  
ATOM   2149  N   ILE A 140      19.190 -23.784 -17.586  1.00 98.88           N  
ATOM   2150  CA  ILE A 140      19.250 -22.818 -16.492  1.00 98.88           C  
ATOM   2151  C   ILE A 140      17.938 -22.032 -16.503  1.00 98.88           C  
ATOM   2152  O   ILE A 140      17.612 -21.396 -17.504  1.00 98.88           O  
ATOM   2153  CB  ILE A 140      20.472 -21.886 -16.634  1.00 98.88           C  
ATOM   2154  CG1 ILE A 140      21.786 -22.685 -16.785  1.00 98.88           C  
ATOM   2155  CG2 ILE A 140      20.542 -20.927 -15.430  1.00 98.88           C  
ATOM   2156  CD1 ILE A 140      23.028 -21.818 -17.006  1.00 98.88           C  
ATOM   2157  H   ILE A 140      18.904 -23.399 -18.475  1.00 98.88           H  
ATOM   2158  HA  ILE A 140      19.328 -23.360 -15.549  1.00 98.88           H  
ATOM   2159  HB  ILE A 140      20.336 -21.288 -17.534  1.00 98.88           H  
ATOM   2160 HG13 ILE A 140      21.687 -23.391 -17.610  1.00 98.88           H  
ATOM   2161 HG12 ILE A 140      21.933 -23.308 -15.903  1.00 98.88           H  
ATOM   2162 HG21 ILE A 140      21.407 -20.272 -15.536  1.00 98.88           H  
ATOM   2163 HG22 ILE A 140      19.634 -20.325 -15.390  1.00 98.88           H  
ATOM   2164 HG23 ILE A 140      20.635 -21.504 -14.510  1.00 98.88           H  
ATOM   2165 HD11 ILE A 140      23.906 -22.457 -17.102  1.00 98.88           H  
ATOM   2166 HD12 ILE A 140      22.905 -21.232 -17.917  1.00 98.88           H  
ATOM   2167 HD13 ILE A 140      23.159 -21.147 -16.158  1.00 98.88           H  
ATOM   2168  N   LEU A 141      17.190 -22.085 -15.408  1.00 98.86           N  
ATOM   2169  CA  LEU A 141      15.980 -21.305 -15.184  1.00 98.86           C  
ATOM   2170  C   LEU A 141      16.319 -20.096 -14.315  1.00 98.86           C  
ATOM   2171  O   LEU A 141      16.839 -20.257 -13.215  1.00 98.86           O  
ATOM   2172  CB  LEU A 141      14.933 -22.215 -14.522  1.00 98.86           C  
ATOM   2173  CG  LEU A 141      13.577 -21.543 -14.235  1.00 98.86           C  
ATOM   2174  CD1 LEU A 141      12.945 -20.916 -15.477  1.00 98.86           C  
ATOM   2175  CD2 LEU A 141      12.606 -22.603 -13.713  1.00 98.86           C  
ATOM   2176  H   LEU A 141      17.447 -22.701 -14.650  1.00 98.86           H  
ATOM   2177  HA  LEU A 141      15.596 -20.958 -16.143  1.00 98.86           H  
ATOM   2178  HB3 LEU A 141      15.340 -22.618 -13.595  1.00 98.86           H  
ATOM   2179  HB2 LEU A 141      14.774 -23.095 -15.146  1.00 98.86           H  
ATOM   2180  HG  LEU A 141      13.712 -20.774 -13.474  1.00 98.86           H  
ATOM   2181 HD11 LEU A 141      11.993 -20.459 -15.209  1.00 98.86           H  
ATOM   2182 HD12 LEU A 141      13.613 -20.154 -15.879  1.00 98.86           H  
ATOM   2183 HD13 LEU A 141      12.779 -21.687 -16.229  1.00 98.86           H  
ATOM   2184 HD21 LEU A 141      11.641 -22.141 -13.504  1.00 98.86           H  
ATOM   2185 HD22 LEU A 141      12.481 -23.383 -14.464  1.00 98.86           H  
ATOM   2186 HD23 LEU A 141      13.004 -23.041 -12.797  1.00 98.86           H  
ATOM   2187  N   VAL A 142      16.031 -18.898 -14.799  1.00 98.81           N  
ATOM   2188  CA  VAL A 142      16.169 -17.657 -14.043  1.00 98.81           C  
ATOM   2189  C   VAL A 142      14.801 -16.999 -13.992  1.00 98.81           C  
ATOM   2190  O   VAL A 142      14.128 -16.907 -15.016  1.00 98.81           O  
ATOM   2191  CB  VAL A 142      17.238 -16.733 -14.653  1.00 98.81           C  
ATOM   2192  CG1 VAL A 142      17.438 -15.488 -13.788  1.00 98.81           C  
ATOM   2193  CG2 VAL A 142      18.598 -17.442 -14.770  1.00 98.81           C  
ATOM   2194  H   VAL A 142      15.693 -18.805 -15.746  1.00 98.81           H  
ATOM   2195  HA  VAL A 142      16.469 -17.906 -13.025  1.00 98.81           H  
ATOM   2196  HB  VAL A 142      16.914 -16.425 -15.647  1.00 98.81           H  
ATOM   2197 HG11 VAL A 142      18.198 -14.850 -14.239  1.00 98.81           H  
ATOM   2198 HG12 VAL A 142      16.499 -14.939 -13.718  1.00 98.81           H  
ATOM   2199 HG13 VAL A 142      17.760 -15.786 -12.790  1.00 98.81           H  
ATOM   2200 HG21 VAL A 142      19.328 -16.759 -15.204  1.00 98.81           H  
ATOM   2201 HG22 VAL A 142      18.934 -17.750 -13.780  1.00 98.81           H  
ATOM   2202 HG23 VAL A 142      18.497 -18.320 -15.408  1.00 98.81           H  
ATOM   2203  N   THR A 143      14.354 -16.585 -12.813  1.00 97.45           N  
ATOM   2204  CA  THR A 143      13.111 -15.815 -12.697  1.00 97.45           C  
ATOM   2205  C   THR A 143      13.230 -14.794 -11.589  1.00 97.45           C  
ATOM   2206  O   THR A 143      13.907 -15.028 -10.591  1.00 97.45           O  
ATOM   2207  CB  THR A 143      11.852 -16.675 -12.442  1.00 97.45           C  
ATOM   2208  CG2 THR A 143      11.818 -18.036 -13.144  1.00 97.45           C  
ATOM   2209  OG1 THR A 143      11.654 -16.917 -11.064  1.00 97.45           O  
ATOM   2210  H   THR A 143      14.872 -16.799 -11.973  1.00 97.45           H  
ATOM   2211  HA  THR A 143      12.964 -15.277 -13.633  1.00 97.45           H  
ATOM   2212  HB  THR A 143      10.994 -16.105 -12.798  1.00 97.45           H  
ATOM   2213 HG21 THR A 143      10.891 -18.551 -12.894  1.00 97.45           H  
ATOM   2214 HG22 THR A 143      11.873 -17.891 -14.223  1.00 97.45           H  
ATOM   2215 HG23 THR A 143      12.666 -18.637 -12.815  1.00 97.45           H  
ATOM   2216  HG1 THR A 143      11.547 -16.081 -10.604  1.00 97.45           H  
ATOM   2217  N   GLU A 144      12.449 -13.737 -11.714  1.00 97.20           N  
ATOM   2218  CA  GLU A 144      12.150 -12.798 -10.646  1.00 97.20           C  
ATOM   2219  C   GLU A 144      10.645 -12.503 -10.770  1.00 97.20           C  
ATOM   2220  O   GLU A 144      10.235 -11.641 -11.535  1.00 97.20           O  
ATOM   2221  CB  GLU A 144      13.104 -11.602 -10.811  1.00 97.20           C  
ATOM   2222  CG  GLU A 144      13.238 -10.750  -9.559  1.00 97.20           C  
ATOM   2223  CD  GLU A 144      11.913 -10.091  -9.230  1.00 97.20           C  
ATOM   2224  OE1 GLU A 144      11.173 -10.739  -8.459  1.00 97.20           O  
ATOM   2225  OE2 GLU A 144      11.753  -8.924  -9.653  1.00 97.20           O1-
ATOM   2226  H   GLU A 144      12.011 -13.536 -12.602  1.00 97.20           H  
ATOM   2227  HA  GLU A 144      12.342 -13.276  -9.686  1.00 97.20           H  
ATOM   2228  HB3 GLU A 144      12.763 -10.978 -11.638  1.00 97.20           H  
ATOM   2229  HB2 GLU A 144      14.088 -11.963 -11.110  1.00 97.20           H  
ATOM   2230  HG3 GLU A 144      13.995  -9.982  -9.721  1.00 97.20           H  
ATOM   2231  HG2 GLU A 144      13.548 -11.378  -8.724  1.00 97.20           H  
ATOM   2232  N   LEU A 145       9.833 -13.367 -10.152  1.00 96.08           N  
ATOM   2233  CA  LEU A 145       8.359 -13.359 -10.211  1.00 96.08           C  
ATOM   2234  C   LEU A 145       7.783 -13.306  -8.789  1.00 96.08           C  
ATOM   2235  O   LEU A 145       6.795 -13.981  -8.483  1.00 96.08           O  
ATOM   2236  CB  LEU A 145       7.842 -14.614 -10.948  1.00 96.08           C  
ATOM   2237  CG  LEU A 145       8.251 -14.766 -12.415  1.00 96.08           C  
ATOM   2238  CD1 LEU A 145       7.764 -16.135 -12.903  1.00 96.08           C  
ATOM   2239  CD2 LEU A 145       7.645 -13.685 -13.306  1.00 96.08           C  
ATOM   2240  H   LEU A 145      10.221 -14.106  -9.583  1.00 96.08           H  
ATOM   2241  HA  LEU A 145       8.034 -12.473 -10.755  1.00 96.08           H  
ATOM   2242  HB3 LEU A 145       6.755 -14.652 -10.872  1.00 96.08           H  
ATOM   2243  HB2 LEU A 145       8.145 -15.504 -10.397  1.00 96.08           H  
ATOM   2244  HG  LEU A 145       9.338 -14.724 -12.490  1.00 96.08           H  
ATOM   2245 HD11 LEU A 145       8.043 -16.269 -13.948  1.00 96.08           H  
ATOM   2246 HD12 LEU A 145       8.223 -16.920 -12.302  1.00 96.08           H  
ATOM   2247 HD13 LEU A 145       6.680 -16.191 -12.807  1.00 96.08           H  
ATOM   2248 HD21 LEU A 145       7.967 -13.840 -14.336  1.00 96.08           H  
ATOM   2249 HD22 LEU A 145       6.558 -13.739 -13.255  1.00 96.08           H  
ATOM   2250 HD23 LEU A 145       7.977 -12.704 -12.966  1.00 96.08           H  
ATOM   2251  N   PHE A 146       8.523 -12.673  -7.884  1.00 97.81           N  
ATOM   2252  CA  PHE A 146       8.259 -12.731  -6.457  1.00 97.81           C  
ATOM   2253  C   PHE A 146       7.681 -11.398  -6.010  1.00 97.81           C  
ATOM   2254  O   PHE A 146       8.183 -10.344  -6.380  1.00 97.81           O  
ATOM   2255  CB  PHE A 146       9.545 -13.097  -5.700  1.00 97.81           C  
ATOM   2256  CG  PHE A 146      10.280 -14.305  -6.261  1.00 97.81           C  
ATOM   2257  CD1 PHE A 146       9.667 -15.572  -6.261  1.00 97.81           C  
ATOM   2258  CD2 PHE A 146      11.546 -14.150  -6.854  1.00 97.81           C  
ATOM   2259  CE1 PHE A 146      10.320 -16.682  -6.824  1.00 97.81           C  
ATOM   2260  CE2 PHE A 146      12.191 -15.259  -7.431  1.00 97.81           C  
ATOM   2261  CZ  PHE A 146      11.585 -16.525  -7.409  1.00 97.81           C  
ATOM   2262  H   PHE A 146       9.314 -12.117  -8.177  1.00 97.81           H  
ATOM   2263  HA  PHE A 146       7.517 -13.509  -6.274  1.00 97.81           H  
ATOM   2264  HB3 PHE A 146       9.309 -13.273  -4.651  1.00 97.81           H  
ATOM   2265  HB2 PHE A 146      10.216 -12.238  -5.692  1.00 97.81           H  
ATOM   2266  HD1 PHE A 146       8.687 -15.697  -5.825  1.00 97.81           H  
ATOM   2267  HD2 PHE A 146      12.022 -13.180  -6.866  1.00 97.81           H  
ATOM   2268  HE1 PHE A 146       9.848 -17.653  -6.806  1.00 97.81           H  
ATOM   2269  HE2 PHE A 146      13.159 -15.140  -7.895  1.00 97.81           H  
ATOM   2270  HZ  PHE A 146      12.090 -17.377  -7.841  1.00 97.81           H  
ATOM   2271  N   ASP A 147       6.663 -11.451  -5.164  1.00 97.29           N  
ATOM   2272  CA  ASP A 147       6.099 -10.293  -4.484  1.00 97.29           C  
ATOM   2273  C   ASP A 147       6.383 -10.372  -2.977  1.00 97.29           C  
ATOM   2274  O   ASP A 147       7.089 -11.260  -2.487  1.00 97.29           O  
ATOM   2275  CB  ASP A 147       4.598 -10.234  -4.794  1.00 97.29           C  
ATOM   2276  CG  ASP A 147       3.787 -11.311  -4.070  1.00 97.29           C  
ATOM   2277  OD1 ASP A 147       4.291 -12.441  -3.865  1.00 97.29           O  
ATOM   2278  OD2 ASP A 147       2.666 -10.998  -3.634  1.00 97.29           O1-
ATOM   2279  H   ASP A 147       6.226 -12.337  -4.955  1.00 97.29           H  
ATOM   2280  HA  ASP A 147       6.571  -9.394  -4.880  1.00 97.29           H  
ATOM   2281  HB3 ASP A 147       4.447 -10.329  -5.870  1.00 97.29           H  
ATOM   2282  HB2 ASP A 147       4.212  -9.250  -4.529  1.00 97.29           H  
ATOM   2283  N   THR A 148       5.798  -9.466  -2.197  1.00 98.16           N  
ATOM   2284  CA  THR A 148       5.895  -9.509  -0.732  1.00 98.16           C  
ATOM   2285  C   THR A 148       5.375 -10.840  -0.145  1.00 98.16           C  
ATOM   2286  O   THR A 148       5.964 -11.332   0.821  1.00 98.16           O  
ATOM   2287  CB  THR A 148       5.193  -8.278  -0.136  1.00 98.16           C  
ATOM   2288  CG2 THR A 148       5.145  -8.271   1.388  1.00 98.16           C  
ATOM   2289  OG1 THR A 148       5.920  -7.125  -0.505  1.00 98.16           O  
ATOM   2290  H   THR A 148       5.264  -8.714  -2.610  1.00 98.16           H  
ATOM   2291  HA  THR A 148       6.952  -9.434  -0.475  1.00 98.16           H  
ATOM   2292  HB  THR A 148       4.180  -8.211  -0.532  1.00 98.16           H  
ATOM   2293 HG21 THR A 148       4.635  -7.372   1.732  1.00 98.16           H  
ATOM   2294 HG22 THR A 148       4.606  -9.151   1.739  1.00 98.16           H  
ATOM   2295 HG23 THR A 148       6.161  -8.286   1.784  1.00 98.16           H  
ATOM   2296  HG1 THR A 148       6.160  -7.181  -1.433  1.00 98.16           H  
ATOM   2297  N   GLU A 149       4.367 -11.491  -0.750  1.00 98.18           N  
ATOM   2298  CA  GLU A 149       3.882 -12.829  -0.349  1.00 98.18           C  
ATOM   2299  C   GLU A 149       4.697 -14.009  -0.935  1.00 98.18           C  
ATOM   2300  O   GLU A 149       4.348 -15.164  -0.677  1.00 98.18           O  
ATOM   2301  CB  GLU A 149       2.374 -13.019  -0.658  1.00 98.18           C  
ATOM   2302  CG  GLU A 149       1.430 -12.066   0.091  1.00 98.18           C  
ATOM   2303  CD  GLU A 149      -0.064 -12.495   0.028  1.00 98.18           C  
ATOM   2304  OE1 GLU A 149      -0.432 -13.585   0.541  1.00 98.18           O  
ATOM   2305  OE2 GLU A 149      -0.913 -11.695  -0.427  1.00 98.18           O1-
ATOM   2306  H   GLU A 149       3.889 -11.068  -1.533  1.00 98.18           H  
ATOM   2307  HA  GLU A 149       3.987 -12.886   0.734  1.00 98.18           H  
ATOM   2308  HB3 GLU A 149       2.090 -14.050  -0.444  1.00 98.18           H  
ATOM   2309  HB2 GLU A 149       2.210 -12.920  -1.731  1.00 98.18           H  
ATOM   2310  HG3 GLU A 149       1.535 -11.060  -0.315  1.00 98.18           H  
ATOM   2311  HG2 GLU A 149       1.742 -11.993   1.133  1.00 98.18           H  
ATOM   2312  N   LEU A 150       5.781 -13.755  -1.684  1.00 98.58           N  
ATOM   2313  CA  LEU A 150       6.571 -14.693  -2.507  1.00 98.58           C  
ATOM   2314  C   LEU A 150       5.823 -15.263  -3.724  1.00 98.58           C  
ATOM   2315  O   LEU A 150       6.429 -15.463  -4.776  1.00 98.58           O  
ATOM   2316  CB  LEU A 150       7.162 -15.821  -1.625  1.00 98.58           C  
ATOM   2317  CG  LEU A 150       8.033 -16.858  -2.352  1.00 98.58           C  
ATOM   2318  CD1 LEU A 150       9.359 -16.281  -2.837  1.00 98.58           C  
ATOM   2319  CD2 LEU A 150       8.342 -18.011  -1.397  1.00 98.58           C  
ATOM   2320  H   LEU A 150       6.154 -12.817  -1.732  1.00 98.58           H  
ATOM   2321  HA  LEU A 150       7.417 -14.128  -2.898  1.00 98.58           H  
ATOM   2322  HB3 LEU A 150       6.352 -16.333  -1.106  1.00 98.58           H  
ATOM   2323  HB2 LEU A 150       7.735 -15.378  -0.811  1.00 98.58           H  
ATOM   2324  HG  LEU A 150       7.482 -17.245  -3.208  1.00 98.58           H  
ATOM   2325 HD11 LEU A 150       9.931 -17.059  -3.342  1.00 98.58           H  
ATOM   2326 HD12 LEU A 150       9.168 -15.463  -3.531  1.00 98.58           H  
ATOM   2327 HD13 LEU A 150       9.927 -15.909  -1.984  1.00 98.58           H  
ATOM   2328 HD21 LEU A 150       8.960 -18.750  -1.906  1.00 98.58           H  
ATOM   2329 HD22 LEU A 150       8.876 -17.629  -0.526  1.00 98.58           H  
ATOM   2330 HD23 LEU A 150       7.411 -18.476  -1.075  1.00 98.58           H  
ATOM   2331  N   ILE A 151       4.547 -15.614  -3.570  1.00 98.11           N  
ATOM   2332  CA  ILE A 151       3.767 -16.373  -4.559  1.00 98.11           C  
ATOM   2333  C   ILE A 151       2.620 -15.573  -5.198  1.00 98.11           C  
ATOM   2334  O   ILE A 151       1.979 -16.100  -6.111  1.00 98.11           O  
ATOM   2335  CB  ILE A 151       3.280 -17.713  -3.956  1.00 98.11           C  
ATOM   2336  CG1 ILE A 151       2.325 -17.497  -2.761  1.00 98.11           C  
ATOM   2337  CG2 ILE A 151       4.483 -18.592  -3.550  1.00 98.11           C  
ATOM   2338  CD1 ILE A 151       1.584 -18.766  -2.324  1.00 98.11           C  
ATOM   2339  H   ILE A 151       4.051 -15.357  -2.729  1.00 98.11           H  
ATOM   2340  HA  ILE A 151       4.454 -16.628  -5.366  1.00 98.11           H  
ATOM   2341  HB  ILE A 151       2.727 -18.245  -4.730  1.00 98.11           H  
ATOM   2342 HG13 ILE A 151       1.600 -16.723  -3.014  1.00 98.11           H  
ATOM   2343 HG12 ILE A 151       2.887 -17.097  -1.917  1.00 98.11           H  
ATOM   2344 HG21 ILE A 151       4.122 -19.530  -3.127  1.00 98.11           H  
ATOM   2345 HG22 ILE A 151       5.094 -18.801  -4.428  1.00 98.11           H  
ATOM   2346 HG23 ILE A 151       5.083 -18.067  -2.807  1.00 98.11           H  
ATOM   2347 HD11 ILE A 151       0.933 -18.535  -1.482  1.00 98.11           H  
ATOM   2348 HD12 ILE A 151       0.985 -19.141  -3.154  1.00 98.11           H  
ATOM   2349 HD13 ILE A 151       2.307 -19.525  -2.027  1.00 98.11           H  
ATOM   2350  N   GLY A 152       2.369 -14.333  -4.765  1.00 95.81           N  
ATOM   2351  CA  GLY A 152       1.206 -13.527  -5.162  1.00 95.81           C  
ATOM   2352  C   GLY A 152       1.213 -13.063  -6.618  1.00 95.81           C  
ATOM   2353  O   GLY A 152       0.155 -12.792  -7.182  1.00 95.81           O  
ATOM   2354  H   GLY A 152       3.003 -13.886  -4.117  1.00 95.81           H  
ATOM   2355  HA3 GLY A 152       1.128 -12.659  -4.507  1.00 95.81           H  
ATOM   2356  HA2 GLY A 152       0.294 -14.091  -4.968  1.00 95.81           H  
ATOM   2357  N   GLU A 153       2.373 -13.091  -7.276  1.00 94.18           N  
ATOM   2358  CA  GLU A 153       2.531 -12.813  -8.714  1.00 94.18           C  
ATOM   2359  C   GLU A 153       2.568 -14.086  -9.583  1.00 94.18           C  
ATOM   2360  O   GLU A 153       2.937 -14.065 -10.757  1.00 94.18           O  
ATOM   2361  CB  GLU A 153       3.742 -11.897  -8.925  1.00 94.18           C  
ATOM   2362  CG  GLU A 153       3.400 -10.455  -8.522  1.00 94.18           C  
ATOM   2363  CD  GLU A 153       4.589  -9.493  -8.669  1.00 94.18           C  
ATOM   2364  OE1 GLU A 153       4.424  -8.321  -8.262  1.00 94.18           O  
ATOM   2365  OE2 GLU A 153       5.625  -9.919  -9.226  1.00 94.18           O1-
ATOM   2366  H   GLU A 153       3.227 -13.315  -6.785  1.00 94.18           H  
ATOM   2367  HA  GLU A 153       1.652 -12.247  -9.023  1.00 94.18           H  
ATOM   2368  HB3 GLU A 153       4.036 -11.921  -9.975  1.00 94.18           H  
ATOM   2369  HB2 GLU A 153       4.577 -12.255  -8.323  1.00 94.18           H  
ATOM   2370  HG3 GLU A 153       3.049 -10.441  -7.490  1.00 94.18           H  
ATOM   2371  HG2 GLU A 153       2.568 -10.097  -9.128  1.00 94.18           H  
ATOM   2372  N   GLY A 154       2.147 -15.233  -9.040  1.00 95.66           N  
ATOM   2373  CA  GLY A 154       2.014 -16.467  -9.819  1.00 95.66           C  
ATOM   2374  C   GLY A 154       3.342 -17.180 -10.081  1.00 95.66           C  
ATOM   2375  O   GLY A 154       3.488 -17.884 -11.091  1.00 95.66           O  
ATOM   2376  H   GLY A 154       1.908 -15.270  -8.059  1.00 95.66           H  
ATOM   2377  HA3 GLY A 154       1.530 -16.243 -10.770  1.00 95.66           H  
ATOM   2378  HA2 GLY A 154       1.333 -17.146  -9.306  1.00 95.66           H  
ATOM   2379  N   ALA A 155       4.300 -17.064  -9.156  1.00 97.10           N  
ATOM   2380  CA  ALA A 155       5.543 -17.831  -9.191  1.00 97.10           C  
ATOM   2381  C   ALA A 155       5.263 -19.344  -9.301  1.00 97.10           C  
ATOM   2382  O   ALA A 155       5.794 -20.015 -10.187  1.00 97.10           O  
ATOM   2383  CB  ALA A 155       6.367 -17.507  -7.937  1.00 97.10           C  
ATOM   2384  H   ALA A 155       4.183 -16.422  -8.385  1.00 97.10           H  
ATOM   2385  HA  ALA A 155       6.114 -17.522 -10.067  1.00 97.10           H  
ATOM   2386  HB1 ALA A 155       7.297 -18.076  -7.955  1.00 97.10           H  
ATOM   2387  HB2 ALA A 155       6.594 -16.441  -7.916  1.00 97.10           H  
ATOM   2388  HB3 ALA A 155       5.796 -17.774  -7.048  1.00 97.10           H  
ATOM   2389  N   LEU A 156       4.379 -19.893  -8.456  1.00 98.27           N  
ATOM   2390  CA  LEU A 156       4.080 -21.332  -8.427  1.00 98.27           C  
ATOM   2391  C   LEU A 156       3.580 -21.890  -9.774  1.00 98.27           C  
ATOM   2392  O   LEU A 156       4.202 -22.837 -10.268  1.00 98.27           O  
ATOM   2393  CB  LEU A 156       3.100 -21.675  -7.288  1.00 98.27           C  
ATOM   2394  CG  LEU A 156       3.584 -21.371  -5.865  1.00 98.27           C  
ATOM   2395  CD1 LEU A 156       2.519 -21.825  -4.866  1.00 98.27           C  
ATOM   2396  CD2 LEU A 156       4.883 -22.104  -5.535  1.00 98.27           C  
ATOM   2397  H   LEU A 156       3.881 -19.311  -7.798  1.00 98.27           H  
ATOM   2398  HA  LEU A 156       5.016 -21.843  -8.202  1.00 98.27           H  
ATOM   2399  HB3 LEU A 156       2.824 -22.727  -7.356  1.00 98.27           H  
ATOM   2400  HB2 LEU A 156       2.153 -21.164  -7.462  1.00 98.27           H  
ATOM   2401  HG  LEU A 156       3.741 -20.297  -5.761  1.00 98.27           H  
ATOM   2402 HD11 LEU A 156       2.857 -21.611  -3.852  1.00 98.27           H  
ATOM   2403 HD12 LEU A 156       1.589 -21.291  -5.059  1.00 98.27           H  
ATOM   2404 HD13 LEU A 156       2.352 -22.896  -4.975  1.00 98.27           H  
ATOM   2405 HD21 LEU A 156       5.190 -21.860  -4.518  1.00 98.27           H  
ATOM   2406 HD22 LEU A 156       4.725 -23.179  -5.619  1.00 98.27           H  
ATOM   2407 HD23 LEU A 156       5.662 -21.796  -6.233  1.00 98.27           H  
ATOM   2408  N   PRO A 157       2.508 -21.354 -10.402  1.00 98.19           N  
ATOM   2409  CA  PRO A 157       2.052 -21.842 -11.705  1.00 98.19           C  
ATOM   2410  C   PRO A 157       3.083 -21.622 -12.825  1.00 98.19           C  
ATOM   2411  O   PRO A 157       3.222 -22.486 -13.697  1.00 98.19           O  
ATOM   2412  CB  PRO A 157       0.724 -21.123 -11.975  1.00 98.19           C  
ATOM   2413  CG  PRO A 157       0.785 -19.866 -11.111  1.00 98.19           C  
ATOM   2414  CD  PRO A 157       1.586 -20.335  -9.902  1.00 98.19           C  
ATOM   2415  HA  PRO A 157       1.855 -22.911 -11.623  1.00 98.19           H  
ATOM   2416  HB3 PRO A 157      -0.101 -21.752 -11.640  1.00 98.19           H  
ATOM   2417  HB2 PRO A 157       0.676 -20.837 -13.026  1.00 98.19           H  
ATOM   2418  HG3 PRO A 157      -0.223 -19.600 -10.792  1.00 98.19           H  
ATOM   2419  HG2 PRO A 157       1.348 -19.095 -11.637  1.00 98.19           H  
ATOM   2420  HD2 PRO A 157       2.156 -19.498  -9.498  1.00 98.19           H  
ATOM   2421  HD3 PRO A 157       0.912 -20.784  -9.173  1.00 98.19           H  
ATOM   2422  N   SER A 158       3.857 -20.530 -12.787  1.00 98.26           N  
ATOM   2423  CA  SER A 158       4.913 -20.254 -13.776  1.00 98.26           C  
ATOM   2424  C   SER A 158       6.048 -21.279 -13.713  1.00 98.26           C  
ATOM   2425  O   SER A 158       6.396 -21.887 -14.730  1.00 98.26           O  
ATOM   2426  CB  SER A 158       5.469 -18.840 -13.580  1.00 98.26           C  
ATOM   2427  OG  SER A 158       4.462 -17.902 -13.887  1.00 98.26           O  
ATOM   2428  H   SER A 158       3.730 -19.847 -12.054  1.00 98.26           H  
ATOM   2429  HA  SER A 158       4.467 -20.305 -14.769  1.00 98.26           H  
ATOM   2430  HB3 SER A 158       6.320 -18.690 -14.244  1.00 98.26           H  
ATOM   2431  HB2 SER A 158       5.780 -18.713 -12.543  1.00 98.26           H  
ATOM   2432  HG  SER A 158       3.957 -17.703 -13.095  1.00 98.26           H  
ATOM   2433  N   TYR A 159       6.580 -21.550 -12.516  1.00 98.51           N  
ATOM   2434  CA  TYR A 159       7.586 -22.593 -12.303  1.00 98.51           C  
ATOM   2435  C   TYR A 159       7.040 -23.988 -12.627  1.00 98.51           C  
ATOM   2436  O   TYR A 159       7.732 -24.803 -13.244  1.00 98.51           O  
ATOM   2437  CB  TYR A 159       8.083 -22.556 -10.853  1.00 98.51           C  
ATOM   2438  CG  TYR A 159       9.252 -21.626 -10.625  1.00 98.51           C  
ATOM   2439  CD1 TYR A 159      10.550 -22.089 -10.902  1.00 98.51           C  
ATOM   2440  CD2 TYR A 159       9.065 -20.316 -10.142  1.00 98.51           C  
ATOM   2441  CE1 TYR A 159      11.652 -21.243 -10.698  1.00 98.51           C  
ATOM   2442  CE2 TYR A 159      10.167 -19.470  -9.934  1.00 98.51           C  
ATOM   2443  OH  TYR A 159      12.555 -19.163 -10.006  1.00 98.51           O  
ATOM   2444  CZ  TYR A 159      11.468 -19.945 -10.195  1.00 98.51           C  
ATOM   2445  H   TYR A 159       6.291 -21.024 -11.704  1.00 98.51           H  
ATOM   2446  HA  TYR A 159       8.432 -22.394 -12.961  1.00 98.51           H  
ATOM   2447  HB3 TYR A 159       8.356 -23.563 -10.538  1.00 98.51           H  
ATOM   2448  HB2 TYR A 159       7.261 -22.270 -10.197  1.00 98.51           H  
ATOM   2449  HD1 TYR A 159      10.698 -23.093 -11.272  1.00 98.51           H  
ATOM   2450  HD2 TYR A 159       8.069 -19.956  -9.929  1.00 98.51           H  
ATOM   2451  HE1 TYR A 159      12.649 -21.590 -10.927  1.00 98.51           H  
ATOM   2452  HE2 TYR A 159      10.014 -18.462  -9.576  1.00 98.51           H  
ATOM   2453  HH  TYR A 159      12.281 -18.310  -9.662  1.00 98.51           H  
ATOM   2454  N   GLU A 160       5.792 -24.275 -12.245  1.00 98.52           N  
ATOM   2455  CA  GLU A 160       5.152 -25.556 -12.536  1.00 98.52           C  
ATOM   2456  C   GLU A 160       5.092 -25.823 -14.050  1.00 98.52           C  
ATOM   2457  O   GLU A 160       5.456 -26.920 -14.491  1.00 98.52           O  
ATOM   2458  CB  GLU A 160       3.761 -25.609 -11.882  1.00 98.52           C  
ATOM   2459  CG  GLU A 160       3.048 -26.934 -12.172  1.00 98.52           C  
ATOM   2460  CD  GLU A 160       1.714 -27.061 -11.433  1.00 98.52           C  
ATOM   2461  OE1 GLU A 160       1.531 -28.057 -10.688  1.00 98.52           O  
ATOM   2462  OE2 GLU A 160       0.795 -26.275 -11.723  1.00 98.52           O1-
ATOM   2463  H   GLU A 160       5.252 -23.592 -11.733  1.00 98.52           H  
ATOM   2464  HA  GLU A 160       5.760 -26.340 -12.086  1.00 98.52           H  
ATOM   2465  HB3 GLU A 160       3.155 -24.782 -12.252  1.00 98.52           H  
ATOM   2466  HB2 GLU A 160       3.862 -25.479 -10.805  1.00 98.52           H  
ATOM   2467  HG3 GLU A 160       3.698 -27.763 -11.892  1.00 98.52           H  
ATOM   2468  HG2 GLU A 160       2.879 -27.027 -13.244  1.00 98.52           H  
ATOM   2469  N   HIS A 161       4.686 -24.827 -14.846  1.00 98.57           N  
ATOM   2470  CA  HIS A 161       4.672 -24.913 -16.306  1.00 98.57           C  
ATOM   2471  C   HIS A 161       6.085 -25.028 -16.898  1.00 98.57           C  
ATOM   2472  O   HIS A 161       6.322 -25.887 -17.754  1.00 98.57           O  
ATOM   2473  CB  HIS A 161       3.942 -23.694 -16.885  1.00 98.57           C  
ATOM   2474  CG  HIS A 161       3.961 -23.687 -18.394  1.00 98.57           C  
ATOM   2475  CD2 HIS A 161       4.927 -23.116 -19.196  1.00 98.57           C  
ATOM   2476  ND1 HIS A 161       3.067 -24.306 -19.222  1.00 98.57           N  
ATOM   2477  CE1 HIS A 161       3.509 -24.138 -20.535  1.00 98.57           C  
ATOM   2478  NE2 HIS A 161       4.623 -23.394 -20.476  1.00 98.57           N  
ATOM   2479  H   HIS A 161       4.366 -23.958 -14.444  1.00 98.57           H  
ATOM   2480  HA  HIS A 161       4.114 -25.806 -16.587  1.00 98.57           H  
ATOM   2481  HB3 HIS A 161       4.408 -22.782 -16.512  1.00 98.57           H  
ATOM   2482  HB2 HIS A 161       2.910 -23.690 -16.536  1.00 98.57           H  
ATOM   2483  HD2 HIS A 161       5.688 -22.599 -18.780  1.00 98.57           H  
ATOM   2484  HE1 HIS A 161       2.994 -24.553 -21.299  1.00 98.57           H  
ATOM   2485  HE2 HIS A 161       5.251 -23.024 -21.273  1.00 98.57           H  
ATOM   2486  N   ALA A 162       7.031 -24.206 -16.432  1.00 98.67           N  
ATOM   2487  CA  ALA A 162       8.402 -24.197 -16.936  1.00 98.67           C  
ATOM   2488  C   ALA A 162       9.063 -25.578 -16.816  1.00 98.67           C  
ATOM   2489  O   ALA A 162       9.570 -26.096 -17.812  1.00 98.67           O  
ATOM   2490  CB  ALA A 162       9.199 -23.114 -16.201  1.00 98.67           C  
ATOM   2491  H   ALA A 162       6.812 -23.550 -15.697  1.00 98.67           H  
ATOM   2492  HA  ALA A 162       8.370 -23.930 -17.993  1.00 98.67           H  
ATOM   2493  HB1 ALA A 162      10.224 -23.102 -16.572  1.00 98.67           H  
ATOM   2494  HB2 ALA A 162       8.738 -22.142 -16.374  1.00 98.67           H  
ATOM   2495  HB3 ALA A 162       9.203 -23.329 -15.132  1.00 98.67           H  
ATOM   2496  N   HIS A 163       8.974 -26.226 -15.647  1.00 98.59           N  
ATOM   2497  CA  HIS A 163       9.485 -27.592 -15.436  1.00 98.59           C  
ATOM   2498  C   HIS A 163       8.813 -28.623 -16.347  1.00 98.59           C  
ATOM   2499  O   HIS A 163       9.484 -29.455 -16.965  1.00 98.59           O  
ATOM   2500  CB  HIS A 163       9.362 -27.963 -13.954  1.00 98.59           C  
ATOM   2501  CG  HIS A 163      10.524 -27.448 -13.150  1.00 98.59           C  
ATOM   2502  CD2 HIS A 163      10.570 -26.301 -12.416  1.00 98.59           C  
ATOM   2503  ND1 HIS A 163      11.770 -28.072 -13.106  1.00 98.59           N  
ATOM   2504  CE1 HIS A 163      12.552 -27.267 -12.373  1.00 98.59           C  
ATOM   2505  NE2 HIS A 163      11.856 -26.206 -11.936  1.00 98.59           N  
ATOM   2506  H   HIS A 163       8.539 -25.778 -14.854  1.00 98.59           H  
ATOM   2507  HA  HIS A 163      10.547 -27.583 -15.682  1.00 98.59           H  
ATOM   2508  HB3 HIS A 163       9.305 -29.047 -13.856  1.00 98.59           H  
ATOM   2509  HB2 HIS A 163       8.434 -27.555 -13.554  1.00 98.59           H  
ATOM   2510  HD2 HIS A 163       9.688 -25.686 -12.319  1.00 98.59           H  
ATOM   2511  HE1 HIS A 163      13.589 -27.521 -12.212  1.00 98.59           H  
ATOM   2512  HE2 HIS A 163      12.123 -25.422 -11.358  1.00 98.59           H  
ATOM   2513  N   ARG A 164       7.491 -28.533 -16.526  1.00 98.07           N  
ATOM   2514  CA  ARG A 164       6.755 -29.462 -17.396  1.00 98.07           C  
ATOM   2515  C   ARG A 164       7.130 -29.320 -18.869  1.00 98.07           C  
ATOM   2516  O   ARG A 164       7.223 -30.335 -19.562  1.00 98.07           O  
ATOM   2517  CB  ARG A 164       5.247 -29.276 -17.209  1.00 98.07           C  
ATOM   2518  CG  ARG A 164       4.758 -29.847 -15.877  1.00 98.07           C  
ATOM   2519  CD  ARG A 164       3.263 -29.569 -15.711  1.00 98.07           C  
ATOM   2520  NE  ARG A 164       2.780 -30.073 -14.415  1.00 98.07           N  
ATOM   2521  NH1 ARG A 164       0.897 -28.755 -14.222  1.00 98.07           N  
ATOM   2522  NH2 ARG A 164       1.552 -30.030 -12.519  1.00 98.07           N1+
ATOM   2523  CZ  ARG A 164       1.737 -29.627 -13.739  1.00 98.07           C  
ATOM   2524  H   ARG A 164       6.966 -27.809 -16.055  1.00 98.07           H  
ATOM   2525  HA  ARG A 164       7.006 -30.477 -17.086  1.00 98.07           H  
ATOM   2526  HB3 ARG A 164       4.717 -29.762 -18.028  1.00 98.07           H  
ATOM   2527  HB2 ARG A 164       5.004 -28.215 -17.259  1.00 98.07           H  
ATOM   2528  HG3 ARG A 164       5.307 -29.382 -15.058  1.00 98.07           H  
ATOM   2529  HG2 ARG A 164       4.931 -30.923 -15.858  1.00 98.07           H  
ATOM   2530  HD3 ARG A 164       2.712 -30.054 -16.517  1.00 98.07           H  
ATOM   2531  HD2 ARG A 164       3.085 -28.495 -15.773  1.00 98.07           H  
ATOM   2532  HE  ARG A 164       3.333 -30.834 -14.046  1.00 98.07           H  
ATOM   2533 HH12 ARG A 164       0.114 -28.446 -13.664  1.00 98.07           H  
ATOM   2534 HH11 ARG A 164       1.029 -28.390 -15.154  1.00 98.07           H  
ATOM   2535 HH22 ARG A 164       0.758 -29.696 -11.992  1.00 98.07           H  
ATOM   2536 HH21 ARG A 164       2.202 -30.677 -12.097  1.00 98.07           H  
ATOM   2537  N   HIS A 165       7.373 -28.105 -19.364  1.00 98.32           N  
ATOM   2538  CA  HIS A 165       7.394 -27.840 -20.811  1.00 98.32           C  
ATOM   2539  C   HIS A 165       8.679 -27.206 -21.356  1.00 98.32           C  
ATOM   2540  O   HIS A 165       9.030 -27.483 -22.504  1.00 98.32           O  
ATOM   2541  CB  HIS A 165       6.160 -27.002 -21.167  1.00 98.32           C  
ATOM   2542  CG  HIS A 165       4.875 -27.723 -20.842  1.00 98.32           C  
ATOM   2543  CD2 HIS A 165       4.383 -28.838 -21.481  1.00 98.32           C  
ATOM   2544  ND1 HIS A 165       4.031 -27.454 -19.801  1.00 98.32           N  
ATOM   2545  CE1 HIS A 165       3.021 -28.425 -19.795  1.00 98.32           C  
ATOM   2546  NE2 HIS A 165       3.267 -29.225 -20.842  1.00 98.32           N  
ATOM   2547  H   HIS A 165       7.550 -27.332 -18.740  1.00 98.32           H  
ATOM   2548  HA  HIS A 165       7.279 -28.802 -21.311  1.00 98.32           H  
ATOM   2549  HB3 HIS A 165       6.181 -26.759 -22.229  1.00 98.32           H  
ATOM   2550  HB2 HIS A 165       6.194 -26.058 -20.623  1.00 98.32           H  
ATOM   2551  HD2 HIS A 165       4.865 -29.213 -22.286  1.00 98.32           H  
ATOM   2552  HD1 HIS A 165       4.218 -26.605 -19.160  1.00 98.32           H  
ATOM   2553  HE1 HIS A 165       2.308 -28.407 -19.080  1.00 98.32           H  
ATOM   2554  N   LEU A 166       9.387 -26.394 -20.568  1.00 98.74           N  
ATOM   2555  CA  LEU A 166      10.392 -25.451 -21.073  1.00 98.74           C  
ATOM   2556  C   LEU A 166      11.829 -25.748 -20.628  1.00 98.74           C  
ATOM   2557  O   LEU A 166      12.759 -25.371 -21.341  1.00 98.74           O  
ATOM   2558  CB  LEU A 166      10.000 -24.021 -20.664  1.00 98.74           C  
ATOM   2559  CG  LEU A 166       8.571 -23.581 -21.023  1.00 98.74           C  
ATOM   2560  CD1 LEU A 166       8.363 -22.126 -20.606  1.00 98.74           C  
ATOM   2561  CD2 LEU A 166       8.309 -23.700 -22.522  1.00 98.74           C  
ATOM   2562  H   LEU A 166       9.244 -26.410 -19.568  1.00 98.74           H  
ATOM   2563  HA  LEU A 166      10.369 -25.499 -22.162  1.00 98.74           H  
ATOM   2564  HB3 LEU A 166      10.712 -23.317 -21.094  1.00 98.74           H  
ATOM   2565  HB2 LEU A 166      10.156 -23.899 -19.592  1.00 98.74           H  
ATOM   2566  HG  LEU A 166       7.860 -24.209 -20.487  1.00 98.74           H  
ATOM   2567 HD11 LEU A 166       7.350 -21.816 -20.861  1.00 98.74           H  
ATOM   2568 HD12 LEU A 166       8.512 -22.032 -19.530  1.00 98.74           H  
ATOM   2569 HD13 LEU A 166       9.079 -21.492 -21.128  1.00 98.74           H  
ATOM   2570 HD21 LEU A 166       7.290 -23.381 -22.739  1.00 98.74           H  
ATOM   2571 HD22 LEU A 166       9.011 -23.069 -23.065  1.00 98.74           H  
ATOM   2572 HD23 LEU A 166       8.439 -24.737 -22.832  1.00 98.74           H  
ATOM   2573  N   VAL A 167      12.032 -26.438 -19.502  1.00 98.64           N  
ATOM   2574  CA  VAL A 167      13.375 -26.750 -18.974  1.00 98.64           C  
ATOM   2575  C   VAL A 167      13.672 -28.249 -18.938  1.00 98.64           C  
ATOM   2576  O   VAL A 167      12.763 -29.083 -18.967  1.00 98.64           O  
ATOM   2577  CB  VAL A 167      13.667 -26.061 -17.627  1.00 98.64           C  
ATOM   2578  CG1 VAL A 167      13.505 -24.542 -17.749  1.00 98.64           C  
ATOM   2579  CG2 VAL A 167      12.775 -26.545 -16.490  1.00 98.64           C  
ATOM   2580  H   VAL A 167      11.244 -26.775 -18.967  1.00 98.64           H  
ATOM   2581  HA  VAL A 167      14.082 -26.323 -19.686  1.00 98.64           H  
ATOM   2582  HB  VAL A 167      14.702 -26.270 -17.358  1.00 98.64           H  
ATOM   2583 HG11 VAL A 167      13.716 -24.075 -16.786  1.00 98.64           H  
ATOM   2584 HG12 VAL A 167      14.200 -24.160 -18.497  1.00 98.64           H  
ATOM   2585 HG13 VAL A 167      12.484 -24.308 -18.050  1.00 98.64           H  
ATOM   2586 HG21 VAL A 167      13.037 -26.017 -15.572  1.00 98.64           H  
ATOM   2587 HG22 VAL A 167      11.732 -26.348 -16.736  1.00 98.64           H  
ATOM   2588 HG23 VAL A 167      12.918 -27.615 -16.345  1.00 98.64           H  
ATOM   2589  N   GLU A 168      14.956 -28.594 -18.974  1.00 98.23           N  
ATOM   2590  CA  GLU A 168      15.473 -29.959 -18.858  1.00 98.23           C  
ATOM   2591  C   GLU A 168      15.312 -30.506 -17.430  1.00 98.23           C  
ATOM   2592  O   GLU A 168      15.295 -29.758 -16.452  1.00 98.23           O  
ATOM   2593  CB  GLU A 168      16.958 -30.001 -19.270  1.00 98.23           C  
ATOM   2594  CG  GLU A 168      17.191 -29.679 -20.758  1.00 98.23           C  
ATOM   2595  CD  GLU A 168      18.674 -29.725 -21.183  1.00 98.23           C  
ATOM   2596  OE1 GLU A 168      18.933 -29.484 -22.384  1.00 98.23           O  
ATOM   2597  OE2 GLU A 168      19.556 -30.014 -20.340  1.00 98.23           O1-
ATOM   2598  H   GLU A 168      15.666 -27.885 -19.090  1.00 98.23           H  
ATOM   2599  HA  GLU A 168      14.909 -30.599 -19.537  1.00 98.23           H  
ATOM   2600  HB3 GLU A 168      17.368 -30.986 -19.045  1.00 98.23           H  
ATOM   2601  HB2 GLU A 168      17.524 -29.301 -18.656  1.00 98.23           H  
ATOM   2602  HG3 GLU A 168      16.781 -28.695 -20.983  1.00 98.23           H  
ATOM   2603  HG2 GLU A 168      16.618 -30.374 -21.372  1.00 98.23           H  
ATOM   2604  N   GLU A 169      15.256 -31.834 -17.290  1.00 94.36           N  
ATOM   2605  CA  GLU A 169      15.373 -32.458 -15.972  1.00 94.36           C  
ATOM   2606  C   GLU A 169      16.745 -32.130 -15.356  1.00 94.36           C  
ATOM   2607  O   GLU A 169      17.780 -32.326 -15.990  1.00 94.36           O  
ATOM   2608  CB  GLU A 169      15.198 -33.983 -16.050  1.00 94.36           C  
ATOM   2609  CG  GLU A 169      13.780 -34.433 -16.441  1.00 94.36           C  
ATOM   2610  CD  GLU A 169      13.599 -35.963 -16.398  1.00 94.36           C  
ATOM   2611  OE1 GLU A 169      12.467 -36.418 -16.681  1.00 94.36           O  
ATOM   2612  OE2 GLU A 169      14.578 -36.681 -16.082  1.00 94.36           O1-
ATOM   2613  H   GLU A 169      15.131 -32.422 -18.102  1.00 94.36           H  
ATOM   2614  HA  GLU A 169      14.596 -32.051 -15.325  1.00 94.36           H  
ATOM   2615  HB3 GLU A 169      15.466 -34.427 -15.091  1.00 94.36           H  
ATOM   2616  HB2 GLU A 169      15.916 -34.393 -16.760  1.00 94.36           H  
ATOM   2617  HG3 GLU A 169      13.548 -34.069 -17.442  1.00 94.36           H  
ATOM   2618  HG2 GLU A 169      13.055 -33.963 -15.776  1.00 94.36           H  
ATOM   2619  N   ASN A 170      16.762 -31.700 -14.090  1.00 92.49           N  
ATOM   2620  CA  ASN A 170      17.963 -31.236 -13.376  1.00 92.49           C  
ATOM   2621  C   ASN A 170      18.564 -29.929 -13.918  1.00 92.49           C  
ATOM   2622  O   ASN A 170      19.780 -29.738 -13.833  1.00 92.49           O  
ATOM   2623  CB  ASN A 170      19.023 -32.348 -13.227  1.00 92.49           C  
ATOM   2624  CG  ASN A 170      18.448 -33.675 -12.801  1.00 92.49           C  
ATOM   2625  ND2 ASN A 170      17.992 -33.842 -11.674  1.00 92.49           N  
ATOM   2626  OD1 ASN A 170      18.432 -34.638 -13.694  1.00 92.49           O  
ATOM   2627  H   ASN A 170      15.907 -31.679 -13.552  1.00 92.49           H  
ATOM   2628  HA  ASN A 170      17.632 -31.008 -12.363  1.00 92.49           H  
ATOM   2629  HB3 ASN A 170      19.779 -32.034 -12.508  1.00 92.49           H  
ATOM   2630  HB2 ASN A 170      19.554 -32.471 -14.171  1.00 92.49           H  
ATOM   2631 HD22 ASN A 170      17.612 -34.740 -11.411  1.00 92.49           H  
ATOM   2632 HD21 ASN A 170      17.997 -33.081 -11.010  1.00 92.49           H  
ATOM   2633  N   CYS A 171      17.730 -29.029 -14.446  1.00 98.07           N  
ATOM   2634  CA  CYS A 171      18.154 -27.662 -14.713  1.00 98.07           C  
ATOM   2635  C   CYS A 171      18.717 -26.991 -13.447  1.00 98.07           C  
ATOM   2636  O   CYS A 171      18.283 -27.254 -12.321  1.00 98.07           O  
ATOM   2637  CB  CYS A 171      16.991 -26.861 -15.323  1.00 98.07           C  
ATOM   2638  SG  CYS A 171      15.654 -26.608 -14.120  1.00 98.07           S  
ATOM   2639  H   CYS A 171      16.781 -29.291 -14.670  1.00 98.07           H  
ATOM   2640  HA  CYS A 171      18.954 -27.700 -15.452  1.00 98.07           H  
ATOM   2641  HB3 CYS A 171      16.602 -27.392 -16.192  1.00 98.07           H  
ATOM   2642  HB2 CYS A 171      17.358 -25.894 -15.667  1.00 98.07           H  
ATOM   2643  HG  CYS A 171      16.124 -25.934 -13.066  1.00 98.07           H  
ATOM   2644  N   GLU A 172      19.672 -26.085 -13.633  1.00 98.60           N  
ATOM   2645  CA  GLU A 172      20.017 -25.121 -12.590  1.00 98.60           C  
ATOM   2646  C   GLU A 172      18.862 -24.116 -12.456  1.00 98.60           C  
ATOM   2647  O   GLU A 172      18.207 -23.809 -13.450  1.00 98.60           O  
ATOM   2648  CB  GLU A 172      21.319 -24.391 -12.942  1.00 98.60           C  
ATOM   2649  CG  GLU A 172      22.523 -25.295 -13.258  1.00 98.60           C  
ATOM   2650  CD  GLU A 172      23.089 -26.070 -12.064  1.00 98.60           C  
ATOM   2651  OE1 GLU A 172      23.754 -27.107 -12.321  1.00 98.60           O  
ATOM   2652  OE2 GLU A 172      23.028 -25.548 -10.924  1.00 98.60           O1-
ATOM   2653  H   GLU A 172      20.175 -26.055 -14.508  1.00 98.60           H  
ATOM   2654  HA  GLU A 172      20.146 -25.647 -11.644  1.00 98.60           H  
ATOM   2655  HB3 GLU A 172      21.582 -23.711 -12.131  1.00 98.60           H  
ATOM   2656  HB2 GLU A 172      21.141 -23.722 -13.784  1.00 98.60           H  
ATOM   2657  HG3 GLU A 172      23.315 -24.696 -13.707  1.00 98.60           H  
ATOM   2658  HG2 GLU A 172      22.250 -25.997 -14.046  1.00 98.60           H  
ATOM   2659  N   ALA A 173      18.617 -23.588 -11.259  1.00 98.76           N  
ATOM   2660  CA  ALA A 173      17.627 -22.534 -11.041  1.00 98.76           C  
ATOM   2661  C   ALA A 173      18.243 -21.383 -10.239  1.00 98.76           C  
ATOM   2662  O   ALA A 173      19.018 -21.638  -9.313  1.00 98.76           O  
ATOM   2663  CB  ALA A 173      16.374 -23.115 -10.382  1.00 98.76           C  
ATOM   2664  H   ALA A 173      19.126 -23.913 -10.450  1.00 98.76           H  
ATOM   2665  HA  ALA A 173      17.338 -22.143 -12.017  1.00 98.76           H  
ATOM   2666  HB1 ALA A 173      15.644 -22.320 -10.225  1.00 98.76           H  
ATOM   2667  HB2 ALA A 173      15.944 -23.880 -11.029  1.00 98.76           H  
ATOM   2668  HB3 ALA A 173      16.640 -23.558  -9.423  1.00 98.76           H  
ATOM   2669  N   VAL A 174      17.917 -20.144 -10.613  1.00 98.85           N  
ATOM   2670  CA  VAL A 174      18.276 -18.918  -9.893  1.00 98.85           C  
ATOM   2671  C   VAL A 174      17.014 -18.048  -9.744  1.00 98.85           C  
ATOM   2672  O   VAL A 174      16.563 -17.482 -10.740  1.00 98.85           O  
ATOM   2673  CB  VAL A 174      19.411 -18.134 -10.577  1.00 98.85           C  
ATOM   2674  CG1 VAL A 174      19.852 -16.970  -9.677  1.00 98.85           C  
ATOM   2675  CG2 VAL A 174      20.643 -19.014 -10.836  1.00 98.85           C  
ATOM   2676  H   VAL A 174      17.380 -19.996 -11.455  1.00 98.85           H  
ATOM   2677  HA  VAL A 174      18.613 -19.199  -8.894  1.00 98.85           H  
ATOM   2678  HB  VAL A 174      19.050 -17.736 -11.525  1.00 98.85           H  
ATOM   2679 HG11 VAL A 174      20.655 -16.417 -10.164  1.00 98.85           H  
ATOM   2680 HG12 VAL A 174      19.007 -16.304  -9.503  1.00 98.85           H  
ATOM   2681 HG13 VAL A 174      20.208 -17.362  -8.724  1.00 98.85           H  
ATOM   2682 HG21 VAL A 174      21.419 -18.421 -11.320  1.00 98.85           H  
ATOM   2683 HG22 VAL A 174      21.020 -19.401  -9.889  1.00 98.85           H  
ATOM   2684 HG23 VAL A 174      20.366 -19.847 -11.483  1.00 98.85           H  
ATOM   2685  N   PRO A 175      16.447 -17.928  -8.531  1.00 98.77           N  
ATOM   2686  CA  PRO A 175      16.902 -18.566  -7.295  1.00 98.77           C  
ATOM   2687  C   PRO A 175      16.763 -20.097  -7.321  1.00 98.77           C  
ATOM   2688  O   PRO A 175      15.944 -20.661  -8.038  1.00 98.77           O  
ATOM   2689  CB  PRO A 175      16.072 -17.930  -6.186  1.00 98.77           C  
ATOM   2690  CG  PRO A 175      14.769 -17.566  -6.888  1.00 98.77           C  
ATOM   2691  CD  PRO A 175      15.232 -17.164  -8.286  1.00 98.77           C  
ATOM   2692  HA  PRO A 175      17.950 -18.312  -7.136  1.00 98.77           H  
ATOM   2693  HB3 PRO A 175      16.564 -17.020  -5.845  1.00 98.77           H  
ATOM   2694  HB2 PRO A 175      15.870 -18.675  -5.416  1.00 98.77           H  
ATOM   2695  HG3 PRO A 175      14.325 -16.701  -6.394  1.00 98.77           H  
ATOM   2696  HG2 PRO A 175      14.138 -18.452  -6.958  1.00 98.77           H  
ATOM   2697  HD2 PRO A 175      14.473 -17.450  -9.015  1.00 98.77           H  
ATOM   2698  HD3 PRO A 175      15.465 -16.100  -8.299  1.00 98.77           H  
ATOM   2699  N   HIS A 176      17.583 -20.784  -6.527  1.00 98.71           N  
ATOM   2700  CA  HIS A 176      17.557 -22.239  -6.383  1.00 98.71           C  
ATOM   2701  C   HIS A 176      16.426 -22.694  -5.454  1.00 98.71           C  
ATOM   2702  O   HIS A 176      15.756 -23.692  -5.720  1.00 98.71           O  
ATOM   2703  CB  HIS A 176      18.922 -22.708  -5.854  1.00 98.71           C  
ATOM   2704  CG  HIS A 176      18.999 -24.202  -5.678  1.00 98.71           C  
ATOM   2705  CD2 HIS A 176      19.141 -25.124  -6.684  1.00 98.71           C  
ATOM   2706  ND1 HIS A 176      18.888 -24.898  -4.505  1.00 98.71           N  
ATOM   2707  CE1 HIS A 176      18.995 -26.265  -4.797  1.00 98.71           C  
ATOM   2708  NE2 HIS A 176      19.117 -26.348  -6.132  1.00 98.71           N  
ATOM   2709  H   HIS A 176      18.278 -20.299  -5.978  1.00 98.71           H  
ATOM   2710  HA  HIS A 176      17.396 -22.682  -7.366  1.00 98.71           H  
ATOM   2711  HB3 HIS A 176      19.129 -22.220  -4.902  1.00 98.71           H  
ATOM   2712  HB2 HIS A 176      19.706 -22.384  -6.539  1.00 98.71           H  
ATOM   2713  HD2 HIS A 176      19.239 -24.816  -7.641  1.00 98.71           H  
ATOM   2714  HD1 HIS A 176      18.744 -24.370  -3.574  1.00 98.71           H  
ATOM   2715  HE1 HIS A 176      18.970 -26.945  -4.051  1.00 98.71           H  
ATOM   2716  N   ARG A 177      16.210 -21.962  -4.355  1.00 98.55           N  
ATOM   2717  CA  ARG A 177      15.181 -22.256  -3.352  1.00 98.55           C  
ATOM   2718  C   ARG A 177      14.697 -20.979  -2.675  1.00 98.55           C  
ATOM   2719  O   ARG A 177      15.499 -20.084  -2.446  1.00 98.55           O  
ATOM   2720  CB  ARG A 177      15.758 -23.273  -2.346  1.00 98.55           C  
ATOM   2721  CG  ARG A 177      14.900 -23.506  -1.089  1.00 98.55           C  
ATOM   2722  CD  ARG A 177      15.346 -24.732  -0.284  1.00 98.55           C  
ATOM   2723  NE  ARG A 177      16.774 -24.673   0.091  1.00 98.55           N  
ATOM   2724  NH1 ARG A 177      17.542 -26.502  -1.084  1.00 98.55           N  
ATOM   2725  NH2 ARG A 177      18.950 -25.305   0.144  1.00 98.55           N1+
ATOM   2726  CZ  ARG A 177      17.738 -25.498  -0.275  1.00 98.55           C  
ATOM   2727  H   ARG A 177      16.775 -21.145  -4.174  1.00 98.55           H  
ATOM   2728  HA  ARG A 177      14.333 -22.718  -3.857  1.00 98.55           H  
ATOM   2729  HB3 ARG A 177      16.758 -22.957  -2.047  1.00 98.55           H  
ATOM   2730  HB2 ARG A 177      15.924 -24.225  -2.851  1.00 98.55           H  
ATOM   2731  HG3 ARG A 177      13.856 -23.624  -1.380  1.00 98.55           H  
ATOM   2732  HG2 ARG A 177      14.941 -22.621  -0.454  1.00 98.55           H  
ATOM   2733  HD3 ARG A 177      15.161 -25.634  -0.866  1.00 98.55           H  
ATOM   2734  HD2 ARG A 177      14.738 -24.814   0.617  1.00 98.55           H  
ATOM   2735  HE  ARG A 177      16.980 -23.892   0.697  1.00 98.55           H  
ATOM   2736 HH12 ARG A 177      18.312 -27.106  -1.335  1.00 98.55           H  
ATOM   2737 HH11 ARG A 177      16.621 -26.675  -1.460  1.00 98.55           H  
ATOM   2738 HH22 ARG A 177      19.687 -25.936  -0.136  1.00 98.55           H  
ATOM   2739 HH21 ARG A 177      19.157 -24.524   0.749  1.00 98.55           H  
ATOM   2740  N   ALA A 178      13.422 -20.935  -2.300  1.00 98.71           N  
ATOM   2741  CA  ALA A 178      12.887 -19.953  -1.355  1.00 98.71           C  
ATOM   2742  C   ALA A 178      12.491 -20.613  -0.031  1.00 98.71           C  
ATOM   2743  O   ALA A 178      12.083 -21.779  -0.035  1.00 98.71           O  
ATOM   2744  CB  ALA A 178      11.674 -19.243  -1.961  1.00 98.71           C  
ATOM   2745  H   ALA A 178      12.763 -21.604  -2.671  1.00 98.71           H  
ATOM   2746  HA  ALA A 178      13.659 -19.210  -1.154  1.00 98.71           H  
ATOM   2747  HB1 ALA A 178      11.285 -18.515  -1.249  1.00 98.71           H  
ATOM   2748  HB2 ALA A 178      11.972 -18.731  -2.877  1.00 98.71           H  
ATOM   2749  HB3 ALA A 178      10.900 -19.975  -2.190  1.00 98.71           H  
ATOM   2750  N   THR A 179      12.539 -19.869   1.077  1.00 98.74           N  
ATOM   2751  CA  THR A 179      11.922 -20.258   2.357  1.00 98.74           C  
ATOM   2752  C   THR A 179      11.047 -19.130   2.887  1.00 98.74           C  
ATOM   2753  O   THR A 179      11.513 -18.007   3.036  1.00 98.74           O  
ATOM   2754  CB  THR A 179      12.969 -20.649   3.411  1.00 98.74           C  
ATOM   2755  CG2 THR A 179      12.354 -21.156   4.717  1.00 98.74           C  
ATOM   2756  OG1 THR A 179      13.773 -21.692   2.898  1.00 98.74           O  
ATOM   2757  H   THR A 179      13.020 -18.981   1.068  1.00 98.74           H  
ATOM   2758  HA  THR A 179      11.285 -21.123   2.176  1.00 98.74           H  
ATOM   2759  HB  THR A 179      13.599 -19.785   3.625  1.00 98.74           H  
ATOM   2760 HG21 THR A 179      13.149 -21.415   5.417  1.00 98.74           H  
ATOM   2761 HG22 THR A 179      11.728 -20.376   5.151  1.00 98.74           H  
ATOM   2762 HG23 THR A 179      11.747 -22.038   4.515  1.00 98.74           H  
ATOM   2763  HG1 THR A 179      14.035 -21.483   1.999  1.00 98.74           H  
ATOM   2764  N   VAL A 180       9.788 -19.439   3.208  1.00 98.83           N  
ATOM   2765  CA  VAL A 180       8.872 -18.518   3.897  1.00 98.83           C  
ATOM   2766  C   VAL A 180       8.988 -18.730   5.402  1.00 98.83           C  
ATOM   2767  O   VAL A 180       8.877 -19.857   5.897  1.00 98.83           O  
ATOM   2768  CB  VAL A 180       7.418 -18.676   3.413  1.00 98.83           C  
ATOM   2769  CG1 VAL A 180       6.462 -17.725   4.147  1.00 98.83           C  
ATOM   2770  CG2 VAL A 180       7.322 -18.376   1.913  1.00 98.83           C  
ATOM   2771  H   VAL A 180       9.417 -20.350   2.977  1.00 98.83           H  
ATOM   2772  HA  VAL A 180       9.191 -17.500   3.676  1.00 98.83           H  
ATOM   2773  HB  VAL A 180       7.098 -19.703   3.589  1.00 98.83           H  
ATOM   2774 HG11 VAL A 180       5.448 -17.870   3.775  1.00 98.83           H  
ATOM   2775 HG12 VAL A 180       6.490 -17.935   5.216  1.00 98.83           H  
ATOM   2776 HG13 VAL A 180       6.769 -16.694   3.972  1.00 98.83           H  
ATOM   2777 HG21 VAL A 180       6.289 -18.491   1.585  1.00 98.83           H  
ATOM   2778 HG22 VAL A 180       7.651 -17.354   1.725  1.00 98.83           H  
ATOM   2779 HG23 VAL A 180       7.958 -19.069   1.362  1.00 98.83           H  
ATOM   2780  N   TYR A 181       9.191 -17.640   6.131  1.00 98.84           N  
ATOM   2781  CA  TYR A 181       9.315 -17.589   7.580  1.00 98.84           C  
ATOM   2782  C   TYR A 181       8.108 -16.902   8.202  1.00 98.84           C  
ATOM   2783  O   TYR A 181       7.535 -15.992   7.612  1.00 98.84           O  
ATOM   2784  CB  TYR A 181      10.589 -16.845   7.982  1.00 98.84           C  
ATOM   2785  CG  TYR A 181      11.860 -17.468   7.456  1.00 98.84           C  
ATOM   2786  CD1 TYR A 181      12.553 -18.437   8.208  1.00 98.84           C  
ATOM   2787  CD2 TYR A 181      12.342 -17.081   6.195  1.00 98.84           C  
ATOM   2788  CE1 TYR A 181      13.747 -18.993   7.707  1.00 98.84           C  
ATOM   2789  CE2 TYR A 181      13.521 -17.648   5.688  1.00 98.84           C  
ATOM   2790  OH  TYR A 181      15.400 -19.128   5.974  1.00 98.84           O  
ATOM   2791  CZ  TYR A 181      14.239 -18.597   6.444  1.00 98.84           C  
ATOM   2792  H   TYR A 181       9.273 -16.739   5.680  1.00 98.84           H  
ATOM   2793  HA  TYR A 181       9.371 -18.609   7.961  1.00 98.84           H  
ATOM   2794  HB3 TYR A 181      10.642 -16.780   9.069  1.00 98.84           H  
ATOM   2795  HB2 TYR A 181      10.526 -15.811   7.642  1.00 98.84           H  
ATOM   2796  HD1 TYR A 181      12.169 -18.753   9.167  1.00 98.84           H  
ATOM   2797  HD2 TYR A 181      11.805 -16.345   5.614  1.00 98.84           H  
ATOM   2798  HE1 TYR A 181      14.288 -19.724   8.289  1.00 98.84           H  
ATOM   2799  HE2 TYR A 181      13.884 -17.359   4.712  1.00 98.84           H  
ATOM   2800  HH  TYR A 181      15.595 -18.758   5.110  1.00 98.84           H  
ATOM   2801  N   ALA A 182       7.764 -17.309   9.420  1.00 98.87           N  
ATOM   2802  CA  ALA A 182       6.717 -16.687  10.212  1.00 98.87           C  
ATOM   2803  C   ALA A 182       7.167 -16.457  11.657  1.00 98.87           C  
ATOM   2804  O   ALA A 182       7.913 -17.260  12.218  1.00 98.87           O  
ATOM   2805  CB  ALA A 182       5.470 -17.566  10.151  1.00 98.87           C  
ATOM   2806  H   ALA A 182       8.240 -18.093   9.844  1.00 98.87           H  
ATOM   2807  HA  ALA A 182       6.479 -15.720   9.768  1.00 98.87           H  
ATOM   2808  HB1 ALA A 182       4.675 -17.111  10.741  1.00 98.87           H  
ATOM   2809  HB2 ALA A 182       5.144 -17.663   9.116  1.00 98.87           H  
ATOM   2810  HB3 ALA A 182       5.701 -18.553  10.553  1.00 98.87           H  
ATOM   2811  N   GLN A 183       6.662 -15.399  12.282  1.00 98.81           N  
ATOM   2812  CA  GLN A 183       6.864 -15.096  13.691  1.00 98.81           C  
ATOM   2813  C   GLN A 183       5.544 -14.649  14.319  1.00 98.81           C  
ATOM   2814  O   GLN A 183       4.911 -13.694  13.869  1.00 98.81           O  
ATOM   2815  CB  GLN A 183       7.970 -14.045  13.828  1.00 98.81           C  
ATOM   2816  CG  GLN A 183       8.331 -13.808  15.298  1.00 98.81           C  
ATOM   2817  CD  GLN A 183       9.594 -12.969  15.433  1.00 98.81           C  
ATOM   2818  NE2 GLN A 183      10.529 -13.389  16.254  1.00 98.81           N  
ATOM   2819  OE1 GLN A 183       9.773 -11.941  14.802  1.00 98.81           O  
ATOM   2820  H   GLN A 183       6.093 -14.737  11.774  1.00 98.81           H  
ATOM   2821  HA  GLN A 183       7.192 -16.006  14.194  1.00 98.81           H  
ATOM   2822  HB3 GLN A 183       7.638 -13.108  13.381  1.00 98.81           H  
ATOM   2823  HB2 GLN A 183       8.856 -14.377  13.286  1.00 98.81           H  
ATOM   2824  HG3 GLN A 183       8.477 -14.767  15.794  1.00 98.81           H  
ATOM   2825  HG2 GLN A 183       7.505 -13.302  15.797  1.00 98.81           H  
ATOM   2826 HE22 GLN A 183      11.379 -12.855  16.367  1.00 98.81           H  
ATOM   2827 HE21 GLN A 183      10.398 -14.245  16.773  1.00 98.81           H  
ATOM   2828  N   LEU A 184       5.117 -15.362  15.360  1.00 98.75           N  
ATOM   2829  CA  LEU A 184       3.895 -15.052  16.088  1.00 98.75           C  
ATOM   2830  C   LEU A 184       4.156 -13.927  17.095  1.00 98.75           C  
ATOM   2831  O   LEU A 184       5.111 -14.011  17.873  1.00 98.75           O  
ATOM   2832  CB  LEU A 184       3.397 -16.340  16.762  1.00 98.75           C  
ATOM   2833  CG  LEU A 184       2.044 -16.187  17.472  1.00 98.75           C  
ATOM   2834  CD1 LEU A 184       0.894 -15.969  16.492  1.00 98.75           C  
ATOM   2835  CD2 LEU A 184       1.764 -17.463  18.261  1.00 98.75           C  
ATOM   2836  H   LEU A 184       5.649 -16.160  15.677  1.00 98.75           H  
ATOM   2837  HA  LEU A 184       3.141 -14.716  15.377  1.00 98.75           H  
ATOM   2838  HB3 LEU A 184       4.144 -16.686  17.476  1.00 98.75           H  
ATOM   2839  HB2 LEU A 184       3.327 -17.133  16.017  1.00 98.75           H  
ATOM   2840  HG  LEU A 184       2.094 -15.343  18.161  1.00 98.75           H  
ATOM   2841 HD11 LEU A 184      -0.040 -15.867  17.044  1.00 98.75           H  
ATOM   2842 HD12 LEU A 184       1.075 -15.063  15.914  1.00 98.75           H  
ATOM   2843 HD13 LEU A 184       0.825 -16.823  15.817  1.00 98.75           H  
ATOM   2844 HD21 LEU A 184       0.806 -17.372  18.773  1.00 98.75           H  
ATOM   2845 HD22 LEU A 184       1.732 -18.313  17.579  1.00 98.75           H  
ATOM   2846 HD23 LEU A 184       2.554 -17.618  18.995  1.00 98.75           H  
ATOM   2847  N   VAL A 185       3.293 -12.910  17.111  1.00 98.78           N  
ATOM   2848  CA  VAL A 185       3.398 -11.760  18.019  1.00 98.78           C  
ATOM   2849  C   VAL A 185       2.046 -11.376  18.632  1.00 98.78           C  
ATOM   2850  O   VAL A 185       0.977 -11.616  18.059  1.00 98.78           O  
ATOM   2851  CB  VAL A 185       4.086 -10.545  17.349  1.00 98.78           C  
ATOM   2852  CG1 VAL A 185       5.427 -10.908  16.693  1.00 98.78           C  
ATOM   2853  CG2 VAL A 185       3.225  -9.860  16.286  1.00 98.78           C  
ATOM   2854  H   VAL A 185       2.510 -12.902  16.473  1.00 98.78           H  
ATOM   2855  HA  VAL A 185       4.040 -12.069  18.844  1.00 98.78           H  
ATOM   2856  HB  VAL A 185       4.290  -9.812  18.129  1.00 98.78           H  
ATOM   2857 HG11 VAL A 185       5.863 -10.018  16.240  1.00 98.78           H  
ATOM   2858 HG12 VAL A 185       6.107 -11.300  17.449  1.00 98.78           H  
ATOM   2859 HG13 VAL A 185       5.264 -11.664  15.925  1.00 98.78           H  
ATOM   2860 HG21 VAL A 185       3.773  -9.019  15.861  1.00 98.78           H  
ATOM   2861 HG22 VAL A 185       2.985 -10.573  15.497  1.00 98.78           H  
ATOM   2862 HG23 VAL A 185       2.303  -9.499  16.742  1.00 98.78           H  
ATOM   2863  N   GLU A 186       2.111 -10.758  19.807  1.00 98.79           N  
ATOM   2864  CA  GLU A 186       1.034  -9.939  20.374  1.00 98.79           C  
ATOM   2865  C   GLU A 186       1.286  -8.483  19.970  1.00 98.79           C  
ATOM   2866  O   GLU A 186       2.406  -8.000  20.131  1.00 98.79           O  
ATOM   2867  CB  GLU A 186       1.016 -10.095  21.905  1.00 98.79           C  
ATOM   2868  CG  GLU A 186      -0.104  -9.280  22.574  1.00 98.79           C  
ATOM   2869  CD  GLU A 186      -0.242  -9.549  24.083  1.00 98.79           C  
ATOM   2870  OE1 GLU A 186      -0.836  -8.702  24.788  1.00 98.79           O  
ATOM   2871  OE2 GLU A 186       0.158 -10.642  24.543  1.00 98.79           O1-
ATOM   2872  H   GLU A 186       2.944 -10.835  20.373  1.00 98.79           H  
ATOM   2873  HA  GLU A 186       0.078 -10.267  19.966  1.00 98.79           H  
ATOM   2874  HB3 GLU A 186       1.980  -9.788  22.312  1.00 98.79           H  
ATOM   2875  HB2 GLU A 186       0.900 -11.148  22.160  1.00 98.79           H  
ATOM   2876  HG3 GLU A 186      -1.052  -9.495  22.080  1.00 98.79           H  
ATOM   2877  HG2 GLU A 186       0.075  -8.218  22.411  1.00 98.79           H  
ATOM   2878  N   SER A 187       0.288  -7.771  19.446  1.00 98.64           N  
ATOM   2879  CA  SER A 187       0.442  -6.356  19.083  1.00 98.64           C  
ATOM   2880  C   SER A 187      -0.899  -5.641  19.098  1.00 98.64           C  
ATOM   2881  O   SER A 187      -1.716  -5.831  18.200  1.00 98.64           O  
ATOM   2882  CB  SER A 187       1.063  -6.217  17.692  1.00 98.64           C  
ATOM   2883  OG  SER A 187       1.168  -4.847  17.333  1.00 98.64           O  
ATOM   2884  H   SER A 187      -0.611  -8.203  19.286  1.00 98.64           H  
ATOM   2885  HA  SER A 187       1.101  -5.879  19.809  1.00 98.64           H  
ATOM   2886  HB3 SER A 187       0.441  -6.736  16.963  1.00 98.64           H  
ATOM   2887  HB2 SER A 187       2.055  -6.670  17.690  1.00 98.64           H  
ATOM   2888  HG  SER A 187       1.780  -4.406  17.927  1.00 98.64           H  
ATOM   2889  N   GLY A 188      -1.100  -4.752  20.075  1.00 97.54           N  
ATOM   2890  CA  GLY A 188      -2.295  -3.906  20.123  1.00 97.54           C  
ATOM   2891  C   GLY A 188      -2.426  -3.011  18.887  1.00 97.54           C  
ATOM   2892  O   GLY A 188      -3.521  -2.883  18.345  1.00 97.54           O  
ATOM   2893  H   GLY A 188      -0.417  -4.649  20.812  1.00 97.54           H  
ATOM   2894  HA3 GLY A 188      -2.264  -3.285  21.018  1.00 97.54           H  
ATOM   2895  HA2 GLY A 188      -3.181  -4.534  20.211  1.00 97.54           H  
ATOM   2896  N   ARG A 189      -1.303  -2.463  18.395  1.00 98.01           N  
ATOM   2897  CA  ARG A 189      -1.258  -1.606  17.202  1.00 98.01           C  
ATOM   2898  C   ARG A 189      -1.652  -2.357  15.933  1.00 98.01           C  
ATOM   2899  O   ARG A 189      -2.527  -1.899  15.219  1.00 98.01           O  
ATOM   2900  CB  ARG A 189       0.134  -0.961  17.065  1.00 98.01           C  
ATOM   2901  CG  ARG A 189       0.224  -0.039  15.836  1.00 98.01           C  
ATOM   2902  CD  ARG A 189       1.600   0.627  15.731  1.00 98.01           C  
ATOM   2903  NE  ARG A 189       1.703   1.431  14.499  1.00 98.01           N  
ATOM   2904  NH1 ARG A 189       3.842   2.228  14.821  1.00 98.01           N  
ATOM   2905  NH2 ARG A 189       2.738   2.744  12.960  1.00 98.01           N1+
ATOM   2906  CZ  ARG A 189       2.756   2.130  14.110  1.00 98.01           C  
ATOM   2907  H   ARG A 189      -0.417  -2.632  18.850  1.00 98.01           H  
ATOM   2908  HA  ARG A 189      -1.980  -0.803  17.346  1.00 98.01           H  
ATOM   2909  HB3 ARG A 189       0.890  -1.743  16.988  1.00 98.01           H  
ATOM   2910  HB2 ARG A 189       0.359  -0.389  17.965  1.00 98.01           H  
ATOM   2911  HG3 ARG A 189      -0.546   0.729  15.902  1.00 98.01           H  
ATOM   2912  HG2 ARG A 189       0.031  -0.619  14.933  1.00 98.01           H  
ATOM   2913  HD3 ARG A 189       2.375  -0.140  15.729  1.00 98.01           H  
ATOM   2914  HD2 ARG A 189       1.760   1.268  16.598  1.00 98.01           H  
ATOM   2915  HE  ARG A 189       0.868   1.418  13.931  1.00 98.01           H  
ATOM   2916 HH12 ARG A 189       4.621   2.774  14.482  1.00 98.01           H  
ATOM   2917 HH11 ARG A 189       3.906   1.757  15.713  1.00 98.01           H  
ATOM   2918 HH22 ARG A 189       3.541   3.278  12.660  1.00 98.01           H  
ATOM   2919 HH21 ARG A 189       1.922   2.684  12.369  1.00 98.01           H  
ATOM   2920  N   MET A 190      -1.033  -3.499  15.637  1.00 98.63           N  
ATOM   2921  CA  MET A 190      -1.354  -4.232  14.405  1.00 98.63           C  
ATOM   2922  C   MET A 190      -2.718  -4.922  14.502  1.00 98.63           C  
ATOM   2923  O   MET A 190      -3.459  -4.954  13.524  1.00 98.63           O  
ATOM   2924  CB  MET A 190      -0.247  -5.234  14.070  1.00 98.63           C  
ATOM   2925  CG  MET A 190       1.041  -4.532  13.637  1.00 98.63           C  
ATOM   2926  SD  MET A 190       2.378  -5.656  13.161  1.00 98.63           S  
ATOM   2927  CE  MET A 190       2.942  -6.201  14.795  1.00 98.63           C  
ATOM   2928  H   MET A 190      -0.334  -3.872  16.264  1.00 98.63           H  
ATOM   2929  HA  MET A 190      -1.404  -3.508  13.592  1.00 98.63           H  
ATOM   2930  HB3 MET A 190      -0.585  -5.895  13.272  1.00 98.63           H  
ATOM   2931  HB2 MET A 190      -0.045  -5.857  14.942  1.00 98.63           H  
ATOM   2932  HG3 MET A 190       1.385  -3.881  14.441  1.00 98.63           H  
ATOM   2933  HG2 MET A 190       0.824  -3.858  12.809  1.00 98.63           H  
ATOM   2934  HE1 MET A 190       3.768  -6.903  14.679  1.00 98.63           H  
ATOM   2935  HE2 MET A 190       3.277  -5.338  15.370  1.00 98.63           H  
ATOM   2936  HE3 MET A 190       2.121  -6.690  15.318  1.00 98.63           H  
ATOM   2937  N   TRP A 191      -3.102  -5.430  15.679  1.00 98.37           N  
ATOM   2938  CA  TRP A 191      -4.428  -6.023  15.878  1.00 98.37           C  
ATOM   2939  C   TRP A 191      -5.559  -5.003  15.678  1.00 98.37           C  
ATOM   2940  O   TRP A 191      -6.627  -5.372  15.180  1.00 98.37           O  
ATOM   2941  CB  TRP A 191      -4.490  -6.682  17.261  1.00 98.37           C  
ATOM   2942  CG  TRP A 191      -5.656  -7.588  17.493  1.00 98.37           C  
ATOM   2943  CD1 TRP A 191      -6.535  -7.510  18.517  1.00 98.37           C  
ATOM   2944  CD2 TRP A 191      -6.017  -8.788  16.750  1.00 98.37           C  
ATOM   2945  CE2 TRP A 191      -7.140  -9.393  17.387  1.00 98.37           C  
ATOM   2946  CE3 TRP A 191      -5.467  -9.461  15.636  1.00 98.37           C  
ATOM   2947  NE1 TRP A 191      -7.412  -8.576  18.465  1.00 98.37           N  
ATOM   2948  CH2 TRP A 191      -7.141 -11.231  15.809  1.00 98.37           C  
ATOM   2949  CZ2 TRP A 191      -7.705 -10.591  16.926  1.00 98.37           C  
ATOM   2950  CZ3 TRP A 191      -6.019 -10.670  15.175  1.00 98.37           C  
ATOM   2951  H   TRP A 191      -2.470  -5.412  16.466  1.00 98.37           H  
ATOM   2952  HA  TRP A 191      -4.554  -6.808  15.132  1.00 98.37           H  
ATOM   2953  HB3 TRP A 191      -4.476  -5.908  18.029  1.00 98.37           H  
ATOM   2954  HB2 TRP A 191      -3.565  -7.231  17.440  1.00 98.37           H  
ATOM   2955  HD1 TRP A 191      -6.474  -6.691  19.219  1.00 98.37           H  
ATOM   2956  HE3 TRP A 191      -4.610  -9.048  15.126  1.00 98.37           H  
ATOM   2957  HE1 TRP A 191      -8.133  -8.672  19.166  1.00 98.37           H  
ATOM   2958  HH2 TRP A 191      -7.569 -12.152  15.441  1.00 98.37           H  
ATOM   2959  HZ2 TRP A 191      -8.564 -11.011  17.428  1.00 98.37           H  
ATOM   2960  HZ3 TRP A 191      -5.580 -11.175  14.327  1.00 98.37           H  
ATOM   2961  N   SER A 192      -5.306  -3.717  15.958  1.00 98.26           N  
ATOM   2962  CA  SER A 192      -6.252  -2.629  15.681  1.00 98.26           C  
ATOM   2963  C   SER A 192      -6.496  -2.403  14.188  1.00 98.26           C  
ATOM   2964  O   SER A 192      -7.483  -1.774  13.836  1.00 98.26           O  
ATOM   2965  CB  SER A 192      -5.819  -1.319  16.354  1.00 98.26           C  
ATOM   2966  OG  SER A 192      -4.990  -0.532  15.526  1.00 98.26           O  
ATOM   2967  H   SER A 192      -4.427  -3.456  16.382  1.00 98.26           H  
ATOM   2968  HA  SER A 192      -7.207  -2.915  16.122  1.00 98.26           H  
ATOM   2969  HB3 SER A 192      -5.294  -1.544  17.282  1.00 98.26           H  
ATOM   2970  HB2 SER A 192      -6.703  -0.744  16.631  1.00 98.26           H  
ATOM   2971  HG  SER A 192      -4.197  -1.026  15.305  1.00 98.26           H  
ATOM   2972  N   TRP A 193      -5.672  -2.949  13.289  1.00 98.48           N  
ATOM   2973  CA  TRP A 193      -5.918  -2.914  11.840  1.00 98.48           C  
ATOM   2974  C   TRP A 193      -6.873  -4.017  11.364  1.00 98.48           C  
ATOM   2975  O   TRP A 193      -7.239  -4.062  10.187  1.00 98.48           O  
ATOM   2976  CB  TRP A 193      -4.587  -2.997  11.096  1.00 98.48           C  
ATOM   2977  CG  TRP A 193      -3.551  -1.984  11.462  1.00 98.48           C  
ATOM   2978  CD1 TRP A 193      -3.763  -0.796  12.075  1.00 98.48           C  
ATOM   2979  CD2 TRP A 193      -2.119  -2.051  11.217  1.00 98.48           C  
ATOM   2980  CE2 TRP A 193      -1.517  -0.853  11.702  1.00 98.48           C  
ATOM   2981  CE3 TRP A 193      -1.274  -3.007  10.616  1.00 98.48           C  
ATOM   2982  NE1 TRP A 193      -2.567  -0.123  12.214  1.00 98.48           N  
ATOM   2983  CH2 TRP A 193       0.674  -1.576  10.975  1.00 98.48           C  
ATOM   2984  CZ2 TRP A 193      -0.141  -0.607  11.586  1.00 98.48           C  
ATOM   2985  CZ3 TRP A 193       0.106  -2.771  10.495  1.00 98.48           C  
ATOM   2986  H   TRP A 193      -4.829  -3.415  13.594  1.00 98.48           H  
ATOM   2987  HA  TRP A 193      -6.374  -1.953  11.602  1.00 98.48           H  
ATOM   2988  HB3 TRP A 193      -4.772  -2.950  10.023  1.00 98.48           H  
ATOM   2989  HB2 TRP A 193      -4.170  -3.996  11.217  1.00 98.48           H  
ATOM   2990  HD1 TRP A 193      -4.762  -0.512  12.371  1.00 98.48           H  
ATOM   2991  HE3 TRP A 193      -1.686  -3.933  10.242  1.00 98.48           H  
ATOM   2992  HE1 TRP A 193      -2.548   0.788  12.648  1.00 98.48           H  
ATOM   2993  HH2 TRP A 193       1.736  -1.403  10.876  1.00 98.48           H  
ATOM   2994  HZ2 TRP A 193       0.276   0.315  11.962  1.00 98.48           H  
ATOM   2995  HZ3 TRP A 193       0.742  -3.509  10.029  1.00 98.48           H  
ATOM   2996  N   ASN A 194      -7.266  -4.923  12.266  1.00 98.13           N  
ATOM   2997  CA  ASN A 194      -8.150  -6.050  11.975  1.00 98.13           C  
ATOM   2998  C   ASN A 194      -9.389  -6.105  12.873  1.00 98.13           C  
ATOM   2999  O   ASN A 194     -10.422  -6.610  12.444  1.00 98.13           O  
ATOM   3000  CB  ASN A 194      -7.334  -7.343  12.100  1.00 98.13           C  
ATOM   3001  CG  ASN A 194      -8.115  -8.558  11.630  1.00 98.13           C  
ATOM   3002  ND2 ASN A 194      -8.197  -9.598  12.430  1.00 98.13           N  
ATOM   3003  OD1 ASN A 194      -8.658  -8.592  10.537  1.00 98.13           O  
ATOM   3004  H   ASN A 194      -6.949  -4.855  13.222  1.00 98.13           H  
ATOM   3005  HA  ASN A 194      -8.485  -5.960  10.942  1.00 98.13           H  
ATOM   3006  HB3 ASN A 194      -7.034  -7.483  13.138  1.00 98.13           H  
ATOM   3007  HB2 ASN A 194      -6.419  -7.251  11.514  1.00 98.13           H  
ATOM   3008 HD22 ASN A 194      -8.711 -10.418  12.141  1.00 98.13           H  
ATOM   3009 HD21 ASN A 194      -7.746  -9.577  13.334  1.00 98.13           H  
ATOM   3010  N   LYS A 195      -9.334  -5.638  14.119  1.00 97.69           N  
ATOM   3011  CA  LYS A 195     -10.489  -5.662  15.027  1.00 97.69           C  
ATOM   3012  C   LYS A 195     -10.911  -4.253  15.385  1.00 97.69           C  
ATOM   3013  O   LYS A 195     -10.064  -3.401  15.591  1.00 97.69           O  
ATOM   3014  CB  LYS A 195     -10.164  -6.477  16.284  1.00 97.69           C  
ATOM   3015  CG  LYS A 195      -9.841  -7.950  16.008  1.00 97.69           C  
ATOM   3016  CD  LYS A 195     -10.963  -8.742  15.323  1.00 97.69           C  
ATOM   3017  CE  LYS A 195     -10.497 -10.194  15.205  1.00 97.69           C  
ATOM   3018  NZ  LYS A 195     -11.574 -11.097  14.757  1.00 97.69           N1+
ATOM   3019  H   LYS A 195      -8.473  -5.246  14.473  1.00 97.69           H  
ATOM   3020  HA  LYS A 195     -11.318  -6.146  14.512  1.00 97.69           H  
ATOM   3021  HB3 LYS A 195     -11.000  -6.415  16.981  1.00 97.69           H  
ATOM   3022  HB2 LYS A 195      -9.326  -6.015  16.807  1.00 97.69           H  
ATOM   3023  HG3 LYS A 195      -9.571  -8.442  16.942  1.00 97.69           H  
ATOM   3024  HG2 LYS A 195      -8.935  -8.013  15.405  1.00 97.69           H  
ATOM   3025  HD3 LYS A 195     -11.138  -8.335  14.327  1.00 97.69           H  
ATOM   3026  HD2 LYS A 195     -11.863  -8.698  15.936  1.00 97.69           H  
ATOM   3027  HE3 LYS A 195     -10.118 -10.533  16.169  1.00 97.69           H  
ATOM   3028  HE2 LYS A 195      -9.662 -10.251  14.506  1.00 97.69           H  
ATOM   3029  HZ1 LYS A 195     -11.906 -10.803  13.850  1.00 97.69           H  
ATOM   3030  HZ2 LYS A 195     -11.219 -12.041  14.695  1.00 97.69           H  
ATOM   3031  HZ3 LYS A 195     -12.336 -11.068  15.420  1.00 97.69           H  
ATOM   3032  N   LEU A 196     -12.217  -4.026  15.491  1.00 97.75           N  
ATOM   3033  CA  LEU A 196     -12.761  -2.823  16.115  1.00 97.75           C  
ATOM   3034  C   LEU A 196     -12.735  -3.022  17.634  1.00 97.75           C  
ATOM   3035  O   LEU A 196     -13.343  -3.965  18.136  1.00 97.75           O  
ATOM   3036  CB  LEU A 196     -14.176  -2.577  15.561  1.00 97.75           C  
ATOM   3037  CG  LEU A 196     -14.905  -1.377  16.197  1.00 97.75           C  
ATOM   3038  CD1 LEU A 196     -14.174  -0.064  15.933  1.00 97.75           C  
ATOM   3039  CD2 LEU A 196     -16.313  -1.264  15.606  1.00 97.75           C  
ATOM   3040  H   LEU A 196     -12.878  -4.701  15.133  1.00 97.75           H  
ATOM   3041  HA  LEU A 196     -12.128  -1.973  15.858  1.00 97.75           H  
ATOM   3042  HB3 LEU A 196     -14.777  -3.477  15.694  1.00 97.75           H  
ATOM   3043  HB2 LEU A 196     -14.122  -2.436  14.482  1.00 97.75           H  
ATOM   3044  HG  LEU A 196     -14.981  -1.534  17.273  1.00 97.75           H  
ATOM   3045 HD11 LEU A 196     -14.720   0.756  16.398  1.00 97.75           H  
ATOM   3046 HD12 LEU A 196     -13.170  -0.116  16.354  1.00 97.75           H  
ATOM   3047 HD13 LEU A 196     -14.109   0.106  14.859  1.00 97.75           H  
ATOM   3048 HD21 LEU A 196     -16.829  -0.416  16.055  1.00 97.75           H  
ATOM   3049 HD22 LEU A 196     -16.244  -1.118  14.528  1.00 97.75           H  
ATOM   3050 HD23 LEU A 196     -16.869  -2.179  15.812  1.00 97.75           H  
ATOM   3051  N   PHE A 197     -12.017  -2.166  18.349  1.00 97.41           N  
ATOM   3052  CA  PHE A 197     -11.952  -2.174  19.805  1.00 97.41           C  
ATOM   3053  C   PHE A 197     -13.135  -1.406  20.409  1.00 97.41           C  
ATOM   3054  O   PHE A 197     -13.741  -0.576  19.729  1.00 97.41           O  
ATOM   3055  CB  PHE A 197     -10.602  -1.596  20.260  1.00 97.41           C  
ATOM   3056  CG  PHE A 197      -9.357  -2.329  19.782  1.00 97.41           C  
ATOM   3057  CD1 PHE A 197      -9.393  -3.689  19.401  1.00 97.41           C  
ATOM   3058  CD2 PHE A 197      -8.129  -1.641  19.750  1.00 97.41           C  
ATOM   3059  CE1 PHE A 197      -8.222  -4.341  18.985  1.00 97.41           C  
ATOM   3060  CE2 PHE A 197      -6.953  -2.304  19.359  1.00 97.41           C  
ATOM   3061  CZ  PHE A 197      -7.000  -3.652  18.967  1.00 97.41           C  
ATOM   3062  H   PHE A 197     -11.471  -1.453  17.886  1.00 97.41           H  
ATOM   3063  HA  PHE A 197     -12.010  -3.209  20.143  1.00 97.41           H  
ATOM   3064  HB3 PHE A 197     -10.586  -1.534  21.348  1.00 97.41           H  
ATOM   3065  HB2 PHE A 197     -10.540  -0.550  19.961  1.00 97.41           H  
ATOM   3066  HD1 PHE A 197     -10.325  -4.233  19.429  1.00 97.41           H  
ATOM   3067  HD2 PHE A 197      -8.087  -0.598  20.029  1.00 97.41           H  
ATOM   3068  HE1 PHE A 197      -8.260  -5.376  18.678  1.00 97.41           H  
ATOM   3069  HE2 PHE A 197      -6.010  -1.777  19.358  1.00 97.41           H  
ATOM   3070  HZ  PHE A 197      -6.099  -4.158  18.653  1.00 97.41           H  
ATOM   3071  N   PRO A 198     -13.488  -1.664  21.682  1.00 97.74           N  
ATOM   3072  CA  PRO A 198     -14.413  -0.802  22.400  1.00 97.74           C  
ATOM   3073  C   PRO A 198     -13.872   0.632  22.474  1.00 97.74           C  
ATOM   3074  O   PRO A 198     -12.741   0.842  22.907  1.00 97.74           O  
ATOM   3075  CB  PRO A 198     -14.586  -1.428  23.788  1.00 97.74           C  
ATOM   3076  CG  PRO A 198     -14.187  -2.887  23.575  1.00 97.74           C  
ATOM   3077  CD  PRO A 198     -13.096  -2.791  22.512  1.00 97.74           C  
ATOM   3078  HA  PRO A 198     -15.374  -0.797  21.886  1.00 97.74           H  
ATOM   3079  HB3 PRO A 198     -15.636  -1.380  24.076  1.00 97.74           H  
ATOM   3080  HB2 PRO A 198     -13.888  -0.962  24.483  1.00 97.74           H  
ATOM   3081  HG3 PRO A 198     -15.036  -3.437  23.169  1.00 97.74           H  
ATOM   3082  HG2 PRO A 198     -13.757  -3.281  24.496  1.00 97.74           H  
ATOM   3083  HD2 PRO A 198     -12.142  -2.571  22.992  1.00 97.74           H  
ATOM   3084  HD3 PRO A 198     -13.096  -3.700  21.910  1.00 97.74           H  
ATOM   3085  N   ILE A 199     -14.681   1.610  22.070  1.00 97.51           N  
ATOM   3086  CA  ILE A 199     -14.299   3.028  22.070  1.00 97.51           C  
ATOM   3087  C   ILE A 199     -14.925   3.705  23.281  1.00 97.51           C  
ATOM   3088  O   ILE A 199     -16.144   3.666  23.470  1.00 97.51           O  
ATOM   3089  CB  ILE A 199     -14.686   3.711  20.747  1.00 97.51           C  
ATOM   3090  CG1 ILE A 199     -13.933   3.053  19.572  1.00 97.51           C  
ATOM   3091  CG2 ILE A 199     -14.406   5.221  20.798  1.00 97.51           C  
ATOM   3092  CD1 ILE A 199     -14.458   3.502  18.214  1.00 97.51           C  
ATOM   3093  H   ILE A 199     -15.611   1.393  21.741  1.00 97.51           H  
ATOM   3094  HA  ILE A 199     -13.215   3.085  22.174  1.00 97.51           H  
ATOM   3095  HB  ILE A 199     -15.755   3.567  20.589  1.00 97.51           H  
ATOM   3096 HG13 ILE A 199     -14.014   1.969  19.651  1.00 97.51           H  
ATOM   3097 HG12 ILE A 199     -12.871   3.288  19.645  1.00 97.51           H  
ATOM   3098 HG21 ILE A 199     -14.690   5.676  19.849  1.00 97.51           H  
ATOM   3099 HG22 ILE A 199     -14.985   5.672  21.604  1.00 97.51           H  
ATOM   3100 HG23 ILE A 199     -13.344   5.389  20.978  1.00 97.51           H  
ATOM   3101 HD11 ILE A 199     -13.892   3.008  17.424  1.00 97.51           H  
ATOM   3102 HD12 ILE A 199     -15.511   3.237  18.126  1.00 97.51           H  
ATOM   3103 HD13 ILE A 199     -14.346   4.582  18.120  1.00 97.51           H  
ATOM   3104  N   HIS A 200     -14.093   4.335  24.101  1.00 96.89           N  
ATOM   3105  CA  HIS A 200     -14.514   4.964  25.346  1.00 96.89           C  
ATOM   3106  C   HIS A 200     -14.883   6.428  25.100  1.00 96.89           C  
ATOM   3107  O   HIS A 200     -14.162   7.165  24.434  1.00 96.89           O  
ATOM   3108  CB  HIS A 200     -13.405   4.794  26.389  1.00 96.89           C  
ATOM   3109  CG  HIS A 200     -13.247   3.362  26.842  1.00 96.89           C  
ATOM   3110  CD2 HIS A 200     -12.718   2.308  26.142  1.00 96.89           C  
ATOM   3111  ND1 HIS A 200     -13.624   2.883  28.072  1.00 96.89           N  
ATOM   3112  CE1 HIS A 200     -13.349   1.572  28.110  1.00 96.89           C  
ATOM   3113  NE2 HIS A 200     -12.795   1.169  26.958  1.00 96.89           N  
ATOM   3114  H   HIS A 200     -13.111   4.397  23.875  1.00 96.89           H  
ATOM   3115  HA  HIS A 200     -15.402   4.445  25.706  1.00 96.89           H  
ATOM   3116  HB3 HIS A 200     -13.619   5.425  27.252  1.00 96.89           H  
ATOM   3117  HB2 HIS A 200     -12.461   5.149  25.976  1.00 96.89           H  
ATOM   3118  HD2 HIS A 200     -12.340   2.459  25.142  1.00 96.89           H  
ATOM   3119  HD1 HIS A 200     -14.030   3.508  28.754  1.00 96.89           H  
ATOM   3120  HE1 HIS A 200     -13.579   0.997  28.995  1.00 96.89           H  
ATOM   3121  N   VAL A 201     -16.018   6.876  25.638  1.00 95.31           N  
ATOM   3122  CA  VAL A 201     -16.520   8.242  25.451  1.00 95.31           C  
ATOM   3123  C   VAL A 201     -16.946   8.812  26.793  1.00 95.31           C  
ATOM   3124  O   VAL A 201     -17.900   8.354  27.418  1.00 95.31           O  
ATOM   3125  CB  VAL A 201     -17.686   8.293  24.444  1.00 95.31           C  
ATOM   3126  CG1 VAL A 201     -18.093   9.748  24.155  1.00 95.31           C  
ATOM   3127  CG2 VAL A 201     -17.332   7.628  23.110  1.00 95.31           C  
ATOM   3128  H   VAL A 201     -16.582   6.264  26.210  1.00 95.31           H  
ATOM   3129  HA  VAL A 201     -15.706   8.854  25.062  1.00 95.31           H  
ATOM   3130  HB  VAL A 201     -18.541   7.772  24.876  1.00 95.31           H  
ATOM   3131 HG11 VAL A 201     -18.917   9.761  23.443  1.00 95.31           H  
ATOM   3132 HG12 VAL A 201     -18.407  10.229  25.082  1.00 95.31           H  
ATOM   3133 HG13 VAL A 201     -17.243  10.287  23.737  1.00 95.31           H  
ATOM   3134 HG21 VAL A 201     -18.185   7.690  22.435  1.00 95.31           H  
ATOM   3135 HG22 VAL A 201     -16.479   8.139  22.664  1.00 95.31           H  
ATOM   3136 HG23 VAL A 201     -17.079   6.581  23.281  1.00 95.31           H  
ATOM   3137  N   GLN A 202     -16.270   9.866  27.239  1.00 92.24           N  
ATOM   3138  CA  GLN A 202     -16.661  10.569  28.460  1.00 92.24           C  
ATOM   3139  C   GLN A 202     -17.876  11.473  28.189  1.00 92.24           C  
ATOM   3140  O   GLN A 202     -17.827  12.357  27.331  1.00 92.24           O  
ATOM   3141  CB  GLN A 202     -15.447  11.325  29.029  1.00 92.24           C  
ATOM   3142  CG  GLN A 202     -14.313  10.381  29.474  1.00 92.24           C  
ATOM   3143  CD  GLN A 202     -14.739   9.410  30.574  1.00 92.24           C  
ATOM   3144  NE2 GLN A 202     -14.273   8.181  30.547  1.00 92.24           N  
ATOM   3145  OE1 GLN A 202     -15.509   9.751  31.461  1.00 92.24           O  
ATOM   3146  H   GLN A 202     -15.463  10.201  26.732  1.00 92.24           H  
ATOM   3147  HA  GLN A 202     -16.960   9.820  29.194  1.00 92.24           H  
ATOM   3148  HB3 GLN A 202     -15.764  11.935  29.874  1.00 92.24           H  
ATOM   3149  HB2 GLN A 202     -15.067  12.017  28.277  1.00 92.24           H  
ATOM   3150  HG3 GLN A 202     -13.465  10.971  29.821  1.00 92.24           H  
ATOM   3151  HG2 GLN A 202     -13.952   9.817  28.614  1.00 92.24           H  
ATOM   3152 HE22 GLN A 202     -14.542   7.523  31.264  1.00 92.24           H  
ATOM   3153 HE21 GLN A 202     -13.646   7.894  29.808  1.00 92.24           H  
ATOM   3154  N   THR A 203     -18.971  11.296  28.927  1.00 88.16           N  
ATOM   3155  CA  THR A 203     -20.203  12.098  28.786  1.00 88.16           C  
ATOM   3156  C   THR A 203     -20.576  12.786  30.100  1.00 88.16           C  
ATOM   3157  O   THR A 203     -19.991  12.518  31.149  1.00 88.16           O  
ATOM   3158  CB  THR A 203     -21.388  11.264  28.266  1.00 88.16           C  
ATOM   3159  CG2 THR A 203     -21.036  10.364  27.088  1.00 88.16           C  
ATOM   3160  OG1 THR A 203     -21.937  10.479  29.298  1.00 88.16           O  
ATOM   3161  H   THR A 203     -18.991  10.576  29.636  1.00 88.16           H  
ATOM   3162  HA  THR A 203     -20.004  12.878  28.052  1.00 88.16           H  
ATOM   3163  HB  THR A 203     -22.159  11.958  27.933  1.00 88.16           H  
ATOM   3164 HG21 THR A 203     -21.921   9.808  26.777  1.00 88.16           H  
ATOM   3165 HG22 THR A 203     -20.680  10.973  26.257  1.00 88.16           H  
ATOM   3166 HG23 THR A 203     -20.255   9.664  27.385  1.00 88.16           H  
ATOM   3167  HG1 THR A 203     -21.235   9.998  29.743  1.00 88.16           H  
ATOM   3168  N   SER A 204     -21.586  13.659  30.075  1.00 82.82           N  
ATOM   3169  CA  SER A 204     -22.137  14.275  31.292  1.00 82.82           C  
ATOM   3170  C   SER A 204     -22.790  13.267  32.251  1.00 82.82           C  
ATOM   3171  O   SER A 204     -22.930  13.565  33.435  1.00 82.82           O  
ATOM   3172  CB  SER A 204     -23.152  15.353  30.900  1.00 82.82           C  
ATOM   3173  OG  SER A 204     -24.137  14.801  30.046  1.00 82.82           O  
ATOM   3174  H   SER A 204     -22.004  13.923  29.194  1.00 82.82           H  
ATOM   3175  HA  SER A 204     -21.318  14.762  31.822  1.00 82.82           H  
ATOM   3176  HB3 SER A 204     -22.639  16.165  30.386  1.00 82.82           H  
ATOM   3177  HB2 SER A 204     -23.629  15.746  31.798  1.00 82.82           H  
ATOM   3178  HG  SER A 204     -24.592  14.088  30.500  1.00 82.82           H  
ATOM   3179  N   LEU A 205     -23.164  12.076  31.764  1.00 85.12           N  
ATOM   3180  CA  LEU A 205     -23.754  10.983  32.547  1.00 85.12           C  
ATOM   3181  C   LEU A 205     -22.714   9.956  33.030  1.00 85.12           C  
ATOM   3182  O   LEU A 205     -23.081   8.984  33.689  1.00 85.12           O  
ATOM   3183  CB  LEU A 205     -24.859  10.308  31.709  1.00 85.12           C  
ATOM   3184  CG  LEU A 205     -26.038  11.223  31.327  1.00 85.12           C  
ATOM   3185  CD1 LEU A 205     -26.999  10.462  30.414  1.00 85.12           C  
ATOM   3186  CD2 LEU A 205     -26.824  11.698  32.554  1.00 85.12           C  
ATOM   3187  H   LEU A 205     -23.047  11.874  30.781  1.00 85.12           H  
ATOM   3188  HA  LEU A 205     -24.224  11.420  33.428  1.00 85.12           H  
ATOM   3189  HB3 LEU A 205     -25.237   9.438  32.245  1.00 85.12           H  
ATOM   3190  HB2 LEU A 205     -24.420   9.889  30.804  1.00 85.12           H  
ATOM   3191  HG  LEU A 205     -25.654  12.092  30.793  1.00 85.12           H  
ATOM   3192 HD11 LEU A 205     -27.833  11.109  30.143  1.00 85.12           H  
ATOM   3193 HD12 LEU A 205     -26.473  10.151  29.511  1.00 85.12           H  
ATOM   3194 HD13 LEU A 205     -27.376   9.582  30.934  1.00 85.12           H  
ATOM   3195 HD21 LEU A 205     -27.645  12.340  32.233  1.00 85.12           H  
ATOM   3196 HD22 LEU A 205     -27.224  10.836  33.086  1.00 85.12           H  
ATOM   3197 HD23 LEU A 205     -26.163  12.258  33.215  1.00 85.12           H  
ATOM   3198  N   GLY A 206     -21.434  10.163  32.711  1.00 91.77           N  
ATOM   3199  CA  GLY A 206     -20.342   9.223  32.961  1.00 91.77           C  
ATOM   3200  C   GLY A 206     -19.755   8.649  31.674  1.00 91.77           C  
ATOM   3201  O   GLY A 206     -20.039   9.121  30.570  1.00 91.77           O  
ATOM   3202  H   GLY A 206     -21.159  11.024  32.260  1.00 91.77           H  
ATOM   3203  HA3 GLY A 206     -20.702   8.409  33.590  1.00 91.77           H  
ATOM   3204  HA2 GLY A 206     -19.555   9.723  33.526  1.00 91.77           H  
ATOM   3205  N   GLU A 207     -18.914   7.635  31.818  1.00 94.85           N  
ATOM   3206  CA  GLU A 207     -18.308   6.935  30.689  1.00 94.85           C  
ATOM   3207  C   GLU A 207     -19.355   6.100  29.938  1.00 94.85           C  
ATOM   3208  O   GLU A 207     -20.107   5.329  30.536  1.00 94.85           O  
ATOM   3209  CB  GLU A 207     -17.152   6.081  31.214  1.00 94.85           C  
ATOM   3210  CG  GLU A 207     -16.378   5.380  30.094  1.00 94.85           C  
ATOM   3211  CD  GLU A 207     -15.144   4.669  30.657  1.00 94.85           C  
ATOM   3212  OE1 GLU A 207     -14.072   4.803  30.032  1.00 94.85           O  
ATOM   3213  OE2 GLU A 207     -15.263   4.021  31.719  1.00 94.85           O1-
ATOM   3214  H   GLU A 207     -18.665   7.313  32.743  1.00 94.85           H  
ATOM   3215  HA  GLU A 207     -17.902   7.677  30.001  1.00 94.85           H  
ATOM   3216  HB3 GLU A 207     -17.539   5.335  31.908  1.00 94.85           H  
ATOM   3217  HB2 GLU A 207     -16.470   6.708  31.788  1.00 94.85           H  
ATOM   3218  HG3 GLU A 207     -16.066   6.116  29.353  1.00 94.85           H  
ATOM   3219  HG2 GLU A 207     -17.025   4.651  29.606  1.00 94.85           H  
ATOM   3220  N   GLN A 208     -19.405   6.277  28.622  1.00 95.27           N  
ATOM   3221  CA  GLN A 208     -20.101   5.407  27.681  1.00 95.27           C  
ATOM   3222  C   GLN A 208     -19.059   4.618  26.888  1.00 95.27           C  
ATOM   3223  O   GLN A 208     -17.946   5.100  26.677  1.00 95.27           O  
ATOM   3224  CB  GLN A 208     -20.999   6.235  26.747  1.00 95.27           C  
ATOM   3225  CG  GLN A 208     -22.125   6.971  27.488  1.00 95.27           C  
ATOM   3226  CD  GLN A 208     -23.097   6.029  28.189  1.00 95.27           C  
ATOM   3227  NE2 GLN A 208     -23.476   6.315  29.414  1.00 95.27           N  
ATOM   3228  OE1 GLN A 208     -23.549   5.031  27.658  1.00 95.27           O  
ATOM   3229  H   GLN A 208     -18.936   7.066  28.200  1.00 95.27           H  
ATOM   3230  HA  GLN A 208     -20.723   4.708  28.240  1.00 95.27           H  
ATOM   3231  HB3 GLN A 208     -21.431   5.582  25.988  1.00 95.27           H  
ATOM   3232  HB2 GLN A 208     -20.389   6.958  26.205  1.00 95.27           H  
ATOM   3233  HG3 GLN A 208     -22.672   7.598  26.784  1.00 95.27           H  
ATOM   3234  HG2 GLN A 208     -21.691   7.653  28.219  1.00 95.27           H  
ATOM   3235 HE22 GLN A 208     -24.119   5.706  29.899  1.00 95.27           H  
ATOM   3236 HE21 GLN A 208     -23.124   7.144  29.871  1.00 95.27           H  
ATOM   3237  N   VAL A 209     -19.420   3.417  26.441  1.00 97.12           N  
ATOM   3238  CA  VAL A 209     -18.533   2.555  25.652  1.00 97.12           C  
ATOM   3239  C   VAL A 209     -19.269   2.120  24.395  1.00 97.12           C  
ATOM   3240  O   VAL A 209     -20.344   1.530  24.488  1.00 97.12           O  
ATOM   3241  CB  VAL A 209     -18.044   1.340  26.463  1.00 97.12           C  
ATOM   3242  CG1 VAL A 209     -17.053   0.502  25.646  1.00 97.12           C  
ATOM   3243  CG2 VAL A 209     -17.337   1.767  27.758  1.00 97.12           C  
ATOM   3244  H   VAL A 209     -20.343   3.061  26.641  1.00 97.12           H  
ATOM   3245  HA  VAL A 209     -17.663   3.140  25.354  1.00 97.12           H  
ATOM   3246  HB  VAL A 209     -18.902   0.719  26.719  1.00 97.12           H  
ATOM   3247 HG11 VAL A 209     -16.721  -0.350  26.239  1.00 97.12           H  
ATOM   3248 HG12 VAL A 209     -17.540   0.146  24.738  1.00 97.12           H  
ATOM   3249 HG13 VAL A 209     -16.192   1.115  25.379  1.00 97.12           H  
ATOM   3250 HG21 VAL A 209     -17.007   0.881  28.301  1.00 97.12           H  
ATOM   3251 HG22 VAL A 209     -16.473   2.385  27.514  1.00 97.12           H  
ATOM   3252 HG23 VAL A 209     -18.028   2.337  28.379  1.00 97.12           H  
ATOM   3253  N   ILE A 210     -18.683   2.406  23.235  1.00 97.29           N  
ATOM   3254  CA  ILE A 210     -19.169   1.930  21.941  1.00 97.29           C  
ATOM   3255  C   ILE A 210     -18.534   0.565  21.696  1.00 97.29           C  
ATOM   3256  O   ILE A 210     -17.324   0.474  21.498  1.00 97.29           O  
ATOM   3257  CB  ILE A 210     -18.842   2.912  20.800  1.00 97.29           C  
ATOM   3258  CG1 ILE A 210     -19.309   4.347  21.131  1.00 97.29           C  
ATOM   3259  CG2 ILE A 210     -19.466   2.406  19.482  1.00 97.29           C  
ATOM   3260  CD1 ILE A 210     -18.827   5.391  20.118  1.00 97.29           C  
ATOM   3261  H   ILE A 210     -17.854   2.982  23.216  1.00 97.29           H  
ATOM   3262  HA  ILE A 210     -20.250   1.807  21.998  1.00 97.29           H  
ATOM   3263  HB  ILE A 210     -17.759   2.932  20.673  1.00 97.29           H  
ATOM   3264 HG13 ILE A 210     -18.959   4.620  22.127  1.00 97.29           H  
ATOM   3265 HG12 ILE A 210     -20.397   4.370  21.185  1.00 97.29           H  
ATOM   3266 HG21 ILE A 210     -19.232   3.104  18.678  1.00 97.29           H  
ATOM   3267 HG22 ILE A 210     -19.059   1.424  19.241  1.00 97.29           H  
ATOM   3268 HG23 ILE A 210     -20.547   2.333  19.596  1.00 97.29           H  
ATOM   3269 HD11 ILE A 210     -19.190   6.377  20.410  1.00 97.29           H  
ATOM   3270 HD12 ILE A 210     -17.737   5.399  20.093  1.00 97.29           H  
ATOM   3271 HD13 ILE A 210     -19.210   5.142  19.128  1.00 97.29           H  
ATOM   3272  N   VAL A 211     -19.333  -0.498  21.722  1.00 97.60           N  
ATOM   3273  CA  VAL A 211     -18.862  -1.873  21.529  1.00 97.60           C  
ATOM   3274  C   VAL A 211     -18.980  -2.315  20.065  1.00 97.60           C  
ATOM   3275  O   VAL A 211     -19.943  -1.941  19.381  1.00 97.60           O  
ATOM   3276  CB  VAL A 211     -19.548  -2.869  22.483  1.00 97.60           C  
ATOM   3277  CG1 VAL A 211     -19.222  -2.522  23.943  1.00 97.60           C  
ATOM   3278  CG2 VAL A 211     -21.072  -2.943  22.320  1.00 97.60           C  
ATOM   3279  H   VAL A 211     -20.323  -0.381  21.882  1.00 97.60           H  
ATOM   3280  HA  VAL A 211     -17.800  -1.881  21.775  1.00 97.60           H  
ATOM   3281  HB  VAL A 211     -19.143  -3.860  22.277  1.00 97.60           H  
ATOM   3282 HG11 VAL A 211     -19.714  -3.235  24.604  1.00 97.60           H  
ATOM   3283 HG12 VAL A 211     -18.144  -2.570  24.096  1.00 97.60           H  
ATOM   3284 HG13 VAL A 211     -19.576  -1.516  24.165  1.00 97.60           H  
ATOM   3285 HG21 VAL A 211     -21.479  -3.666  23.027  1.00 97.60           H  
ATOM   3286 HG22 VAL A 211     -21.507  -1.962  22.513  1.00 97.60           H  
ATOM   3287 HG23 VAL A 211     -21.314  -3.254  21.303  1.00 97.60           H  
ATOM   3288  N   PRO A 212     -18.032  -3.122  19.559  1.00 97.57           N  
ATOM   3289  CA  PRO A 212     -18.156  -3.741  18.245  1.00 97.57           C  
ATOM   3290  C   PRO A 212     -19.325  -4.745  18.201  1.00 97.57           C  
ATOM   3291  O   PRO A 212     -19.652  -5.377  19.207  1.00 97.57           O  
ATOM   3292  CB  PRO A 212     -16.813  -4.437  18.002  1.00 97.57           C  
ATOM   3293  CG  PRO A 212     -16.359  -4.791  19.417  1.00 97.57           C  
ATOM   3294  CD  PRO A 212     -16.819  -3.585  20.223  1.00 97.57           C  
ATOM   3295  HA  PRO A 212     -18.309  -2.969  17.490  1.00 97.57           H  
ATOM   3296  HB3 PRO A 212     -16.112  -3.724  17.568  1.00 97.57           H  
ATOM   3297  HB2 PRO A 212     -16.980  -5.354  17.438  1.00 97.57           H  
ATOM   3298  HG3 PRO A 212     -15.271  -4.846  19.441  1.00 97.57           H  
ATOM   3299  HG2 PRO A 212     -16.898  -5.676  19.755  1.00 97.57           H  
ATOM   3300  HD2 PRO A 212     -17.060  -3.899  21.238  1.00 97.57           H  
ATOM   3301  HD3 PRO A 212     -16.059  -2.805  20.172  1.00 97.57           H  
ATOM   3302  N   PRO A 213     -19.964  -4.950  17.036  1.00 97.47           N  
ATOM   3303  CA  PRO A 213     -20.865  -6.080  16.835  1.00 97.47           C  
ATOM   3304  C   PRO A 213     -20.148  -7.430  17.001  1.00 97.47           C  
ATOM   3305  O   PRO A 213     -19.017  -7.591  16.548  1.00 97.47           O  
ATOM   3306  CB  PRO A 213     -21.404  -5.915  15.412  1.00 97.47           C  
ATOM   3307  CG  PRO A 213     -21.272  -4.420  15.150  1.00 97.47           C  
ATOM   3308  CD  PRO A 213     -19.982  -4.068  15.885  1.00 97.47           C  
ATOM   3309  HA  PRO A 213     -21.689  -6.018  17.545  1.00 97.47           H  
ATOM   3310  HB3 PRO A 213     -22.458  -6.192  15.392  1.00 97.47           H  
ATOM   3311  HB2 PRO A 213     -20.764  -6.460  14.719  1.00 97.47           H  
ATOM   3312  HG3 PRO A 213     -22.106  -3.898  15.618  1.00 97.47           H  
ATOM   3313  HG2 PRO A 213     -21.133  -4.254  14.081  1.00 97.47           H  
ATOM   3314  HD2 PRO A 213     -19.128  -4.291  15.245  1.00 97.47           H  
ATOM   3315  HD3 PRO A 213     -20.031  -3.033  16.225  1.00 97.47           H  
ATOM   3316  N   VAL A 214     -20.847  -8.428  17.553  1.00 96.17           N  
ATOM   3317  CA  VAL A 214     -20.300  -9.778  17.817  1.00 96.17           C  
ATOM   3318  C   VAL A 214     -19.692 -10.429  16.570  1.00 96.17           C  
ATOM   3319  O   VAL A 214     -18.668 -11.101  16.655  1.00 96.17           O  
ATOM   3320  CB  VAL A 214     -21.400 -10.699  18.388  1.00 96.17           C  
ATOM   3321  CG1 VAL A 214     -20.921 -12.136  18.639  1.00 96.17           C  
ATOM   3322  CG2 VAL A 214     -21.949 -10.159  19.716  1.00 96.17           C  
ATOM   3323  H   VAL A 214     -21.811  -8.283  17.817  1.00 96.17           H  
ATOM   3324  HA  VAL A 214     -19.514  -9.684  18.567  1.00 96.17           H  
ATOM   3325  HB  VAL A 214     -22.220 -10.735  17.670  1.00 96.17           H  
ATOM   3326 HG11 VAL A 214     -21.743 -12.729  19.039  1.00 96.17           H  
ATOM   3327 HG12 VAL A 214     -20.580 -12.575  17.701  1.00 96.17           H  
ATOM   3328 HG13 VAL A 214     -20.099 -12.126  19.355  1.00 96.17           H  
ATOM   3329 HG21 VAL A 214     -22.721 -10.831  20.091  1.00 96.17           H  
ATOM   3330 HG22 VAL A 214     -21.140 -10.093  20.444  1.00 96.17           H  
ATOM   3331 HG23 VAL A 214     -22.375  -9.169  19.557  1.00 96.17           H  
ATOM   3332  N   ASP A 215     -20.297 -10.229  15.396  1.00 95.92           N  
ATOM   3333  CA  ASP A 215     -19.771 -10.770  14.143  1.00 95.92           C  
ATOM   3334  C   ASP A 215     -18.484 -10.067  13.690  1.00 95.92           C  
ATOM   3335  O   ASP A 215     -17.629 -10.705  13.085  1.00 95.92           O  
ATOM   3336  CB  ASP A 215     -20.859 -10.779  13.050  1.00 95.92           C  
ATOM   3337  CG  ASP A 215     -21.455  -9.416  12.671  1.00 95.92           C  
ATOM   3338  OD1 ASP A 215     -21.394  -8.464  13.474  1.00 95.92           O  
ATOM   3339  OD2 ASP A 215     -22.071  -9.325  11.579  1.00 95.92           O1-
ATOM   3340  H   ASP A 215     -21.148  -9.687  15.353  1.00 95.92           H  
ATOM   3341  HA  ASP A 215     -19.510 -11.811  14.335  1.00 95.92           H  
ATOM   3342  HB3 ASP A 215     -21.663 -11.452  13.349  1.00 95.92           H  
ATOM   3343  HB2 ASP A 215     -20.465 -11.260  12.155  1.00 95.92           H  
ATOM   3344  N   VAL A 216     -18.290  -8.785  14.018  1.00 95.74           N  
ATOM   3345  CA  VAL A 216     -17.021  -8.073  13.788  1.00 95.74           C  
ATOM   3346  C   VAL A 216     -15.923  -8.617  14.707  1.00 95.74           C  
ATOM   3347  O   VAL A 216     -14.803  -8.838  14.242  1.00 95.74           O  
ATOM   3348  CB  VAL A 216     -17.190  -6.546  13.945  1.00 95.74           C  
ATOM   3349  CG1 VAL A 216     -15.873  -5.788  13.726  1.00 95.74           C  
ATOM   3350  CG2 VAL A 216     -18.203  -5.995  12.928  1.00 95.74           C  
ATOM   3351  H   VAL A 216     -19.035  -8.256  14.448  1.00 95.74           H  
ATOM   3352  HA  VAL A 216     -16.716  -8.266  12.759  1.00 95.74           H  
ATOM   3353  HB  VAL A 216     -17.553  -6.335  14.951  1.00 95.74           H  
ATOM   3354 HG11 VAL A 216     -16.044  -4.719  13.847  1.00 95.74           H  
ATOM   3355 HG12 VAL A 216     -15.135  -6.123  14.455  1.00 95.74           H  
ATOM   3356 HG13 VAL A 216     -15.504  -5.985  12.719  1.00 95.74           H  
ATOM   3357 HG21 VAL A 216     -18.303  -4.918  13.061  1.00 95.74           H  
ATOM   3358 HG22 VAL A 216     -17.854  -6.206  11.917  1.00 95.74           H  
ATOM   3359 HG23 VAL A 216     -19.171  -6.472  13.085  1.00 95.74           H  
ATOM   3360  N   GLU A 217     -16.246  -8.910  15.970  1.00 94.17           N  
ATOM   3361  CA  GLU A 217     -15.315  -9.536  16.919  1.00 94.17           C  
ATOM   3362  C   GLU A 217     -14.894 -10.936  16.456  1.00 94.17           C  
ATOM   3363  O   GLU A 217     -13.706 -11.261  16.477  1.00 94.17           O  
ATOM   3364  CB  GLU A 217     -15.938  -9.631  18.321  1.00 94.17           C  
ATOM   3365  CG  GLU A 217     -16.246  -8.264  18.939  1.00 94.17           C  
ATOM   3366  CD  GLU A 217     -16.864  -8.419  20.337  1.00 94.17           C  
ATOM   3367  OE1 GLU A 217     -16.242  -7.932  21.308  1.00 94.17           O  
ATOM   3368  OE2 GLU A 217     -17.948  -9.045  20.427  1.00 94.17           O1-
ATOM   3369  H   GLU A 217     -17.171  -8.700  16.316  1.00 94.17           H  
ATOM   3370  HA  GLU A 217     -14.422  -8.914  16.983  1.00 94.17           H  
ATOM   3371  HB3 GLU A 217     -15.266 -10.183  18.979  1.00 94.17           H  
ATOM   3372  HB2 GLU A 217     -16.854 -10.220  18.271  1.00 94.17           H  
ATOM   3373  HG3 GLU A 217     -16.938  -7.722  18.295  1.00 94.17           H  
ATOM   3374  HG2 GLU A 217     -15.326  -7.683  19.012  1.00 94.17           H  
ATOM   3375  N   SER A 218     -15.835 -11.750  15.964  1.00 95.01           N  
ATOM   3376  CA  SER A 218     -15.564 -13.124  15.521  1.00 95.01           C  
ATOM   3377  C   SER A 218     -15.084 -13.254  14.069  1.00 95.01           C  
ATOM   3378  O   SER A 218     -14.745 -14.357  13.650  1.00 95.01           O  
ATOM   3379  CB  SER A 218     -16.786 -14.014  15.759  1.00 95.01           C  
ATOM   3380  OG  SER A 218     -17.870 -13.671  14.916  1.00 95.01           O  
ATOM   3381  H   SER A 218     -16.789 -11.428  15.881  1.00 95.01           H  
ATOM   3382  HA  SER A 218     -14.764 -13.508  16.154  1.00 95.01           H  
ATOM   3383  HB3 SER A 218     -17.097 -13.932  16.801  1.00 95.01           H  
ATOM   3384  HB2 SER A 218     -16.513 -15.056  15.592  1.00 95.01           H  
ATOM   3385  HG  SER A 218     -18.128 -12.760  15.080  1.00 95.01           H  
ATOM   3386  N   CYS A 219     -15.054 -12.186  13.276  1.00 96.60           N  
ATOM   3387  CA  CYS A 219     -14.676 -12.267  11.861  1.00 96.60           C  
ATOM   3388  C   CYS A 219     -13.173 -12.563  11.685  1.00 96.60           C  
ATOM   3389  O   CYS A 219     -12.359 -11.918  12.353  1.00 96.60           O  
ATOM   3390  CB  CYS A 219     -15.056 -10.949  11.188  1.00 96.60           C  
ATOM   3391  SG  CYS A 219     -14.560 -10.928   9.443  1.00 96.60           S  
ATOM   3392  H   CYS A 219     -15.297 -11.277  13.644  1.00 96.60           H  
ATOM   3393  HA  CYS A 219     -15.245 -13.072  11.396  1.00 96.60           H  
ATOM   3394  HB3 CYS A 219     -14.576 -10.123  11.712  1.00 96.60           H  
ATOM   3395  HB2 CYS A 219     -16.133 -10.802  11.261  1.00 96.60           H  
ATOM   3396  HG  CYS A 219     -14.070  -9.724   9.134  1.00 96.60           H  
ATOM   3397  N   PRO A 220     -12.765 -13.454  10.762  1.00 95.77           N  
ATOM   3398  CA  PRO A 220     -11.352 -13.747  10.509  1.00 95.77           C  
ATOM   3399  C   PRO A 220     -10.564 -12.585   9.881  1.00 95.77           C  
ATOM   3400  O   PRO A 220      -9.336 -12.612   9.903  1.00 95.77           O  
ATOM   3401  CB  PRO A 220     -11.367 -14.964   9.580  1.00 95.77           C  
ATOM   3402  CG  PRO A 220     -12.683 -14.802   8.818  1.00 95.77           C  
ATOM   3403  CD  PRO A 220     -13.614 -14.262   9.896  1.00 95.77           C  
ATOM   3404  HA  PRO A 220     -10.877 -14.028  11.449  1.00 95.77           H  
ATOM   3405  HB3 PRO A 220     -11.407 -15.874  10.178  1.00 95.77           H  
ATOM   3406  HB2 PRO A 220     -10.535 -14.891   8.879  1.00 95.77           H  
ATOM   3407  HG3 PRO A 220     -13.035 -15.783   8.499  1.00 95.77           H  
ATOM   3408  HG2 PRO A 220     -12.558 -14.048   8.041  1.00 95.77           H  
ATOM   3409  HD2 PRO A 220     -14.369 -13.625   9.435  1.00 95.77           H  
ATOM   3410  HD3 PRO A 220     -14.026 -15.093  10.468  1.00 95.77           H  
ATOM   3411  N   GLY A 221     -11.243 -11.573   9.335  1.00 97.24           N  
ATOM   3412  CA  GLY A 221     -10.620 -10.443   8.647  1.00 97.24           C  
ATOM   3413  C   GLY A 221     -10.760 -10.490   7.125  1.00 97.24           C  
ATOM   3414  O   GLY A 221     -11.441 -11.352   6.563  1.00 97.24           O  
ATOM   3415  H   GLY A 221     -12.252 -11.558   9.383  1.00 97.24           H  
ATOM   3416  HA3 GLY A 221      -9.563 -10.396   8.912  1.00 97.24           H  
ATOM   3417  HA2 GLY A 221     -11.047  -9.512   9.021  1.00 97.24           H  
ATOM   3418  N   ALA A 222     -10.114  -9.542   6.442  1.00 96.62           N  
ATOM   3419  CA  ALA A 222      -9.990  -9.573   4.984  1.00 96.62           C  
ATOM   3420  C   ALA A 222      -9.002 -10.674   4.546  1.00 96.62           C  
ATOM   3421  O   ALA A 222      -7.905 -10.747   5.109  1.00 96.62           O  
ATOM   3422  CB  ALA A 222      -9.550  -8.203   4.450  1.00 96.62           C  
ATOM   3423  H   ALA A 222      -9.689  -8.768   6.931  1.00 96.62           H  
ATOM   3424  HA  ALA A 222     -10.968  -9.805   4.564  1.00 96.62           H  
ATOM   3425  HB1 ALA A 222      -9.464  -8.247   3.364  1.00 96.62           H  
ATOM   3426  HB2 ALA A 222     -10.289  -7.450   4.725  1.00 96.62           H  
ATOM   3427  HB3 ALA A 222      -8.584  -7.937   4.880  1.00 96.62           H  
ATOM   3428  N   PRO A 223      -9.340 -11.490   3.527  1.00 96.27           N  
ATOM   3429  CA  PRO A 223      -8.447 -12.499   2.962  1.00 96.27           C  
ATOM   3430  C   PRO A 223      -7.427 -11.848   2.013  1.00 96.27           C  
ATOM   3431  O   PRO A 223      -7.400 -12.133   0.820  1.00 96.27           O  
ATOM   3432  CB  PRO A 223      -9.381 -13.498   2.271  1.00 96.27           C  
ATOM   3433  CG  PRO A 223     -10.490 -12.592   1.741  1.00 96.27           C  
ATOM   3434  CD  PRO A 223     -10.628 -11.543   2.845  1.00 96.27           C  
ATOM   3435  HA  PRO A 223      -7.916 -13.002   3.770  1.00 96.27           H  
ATOM   3436  HB3 PRO A 223      -9.797 -14.175   3.017  1.00 96.27           H  
ATOM   3437  HB2 PRO A 223      -8.859 -13.955   1.431  1.00 96.27           H  
ATOM   3438  HG3 PRO A 223     -11.416 -13.162   1.669  1.00 96.27           H  
ATOM   3439  HG2 PRO A 223     -10.151 -12.107   0.825  1.00 96.27           H  
ATOM   3440  HD2 PRO A 223     -10.841 -10.572   2.397  1.00 96.27           H  
ATOM   3441  HD3 PRO A 223     -11.399 -11.857   3.549  1.00 96.27           H  
ATOM   3442  N   SER A 224      -6.603 -10.945   2.532  1.00 95.47           N  
ATOM   3443  CA  SER A 224      -5.504 -10.297   1.810  1.00 95.47           C  
ATOM   3444  C   SER A 224      -4.356 -10.023   2.771  1.00 95.47           C  
ATOM   3445  O   SER A 224      -4.593  -9.806   3.964  1.00 95.47           O  
ATOM   3446  CB  SER A 224      -5.962  -8.994   1.143  1.00 95.47           C  
ATOM   3447  OG  SER A 224      -6.516  -8.082   2.078  1.00 95.47           O  
ATOM   3448  H   SER A 224      -6.710 -10.658   3.494  1.00 95.47           H  
ATOM   3449  HA  SER A 224      -5.151 -10.977   1.034  1.00 95.47           H  
ATOM   3450  HB3 SER A 224      -6.702  -9.221   0.375  1.00 95.47           H  
ATOM   3451  HB2 SER A 224      -5.115  -8.528   0.639  1.00 95.47           H  
ATOM   3452  HG  SER A 224      -5.828  -7.492   2.395  1.00 95.47           H  
ATOM   3453  N   VAL A 225      -3.119 -10.026   2.281  1.00 96.27           N  
ATOM   3454  CA  VAL A 225      -1.971  -9.597   3.085  1.00 96.27           C  
ATOM   3455  C   VAL A 225      -2.103  -8.125   3.490  1.00 96.27           C  
ATOM   3456  O   VAL A 225      -2.858  -7.355   2.889  1.00 96.27           O  
ATOM   3457  CB  VAL A 225      -0.662  -9.898   2.335  1.00 96.27           C  
ATOM   3458  CG1 VAL A 225      -0.468  -9.012   1.101  1.00 96.27           C  
ATOM   3459  CG2 VAL A 225       0.564  -9.790   3.240  1.00 96.27           C  
ATOM   3460  H   VAL A 225      -2.952 -10.328   1.332  1.00 96.27           H  
ATOM   3461  HA  VAL A 225      -1.970 -10.191   3.999  1.00 96.27           H  
ATOM   3462  HB  VAL A 225      -0.718 -10.929   1.987  1.00 96.27           H  
ATOM   3463 HG11 VAL A 225       0.472  -9.269   0.612  1.00 96.27           H  
ATOM   3464 HG12 VAL A 225      -1.293  -9.170   0.406  1.00 96.27           H  
ATOM   3465 HG13 VAL A 225      -0.445  -7.965   1.404  1.00 96.27           H  
ATOM   3466 HG21 VAL A 225       1.462 -10.011   2.664  1.00 96.27           H  
ATOM   3467 HG22 VAL A 225       0.631  -8.779   3.643  1.00 96.27           H  
ATOM   3468 HG23 VAL A 225       0.475 -10.502   4.060  1.00 96.27           H  
ATOM   3469  N   CYS A 226      -1.438  -7.747   4.576  1.00 97.91           N  
ATOM   3470  CA  CYS A 226      -1.106  -6.361   4.882  1.00 97.91           C  
ATOM   3471  C   CYS A 226       0.411  -6.224   4.726  1.00 97.91           C  
ATOM   3472  O   CYS A 226       1.166  -6.595   5.624  1.00 97.91           O  
ATOM   3473  CB  CYS A 226      -1.637  -6.055   6.287  1.00 97.91           C  
ATOM   3474  SG  CYS A 226      -1.272  -4.345   6.769  1.00 97.91           S  
ATOM   3475  H   CYS A 226      -1.132  -8.438   5.247  1.00 97.91           H  
ATOM   3476  HA  CYS A 226      -1.600  -5.708   4.163  1.00 97.91           H  
ATOM   3477  HB3 CYS A 226      -1.183  -6.739   7.004  1.00 97.91           H  
ATOM   3478  HB2 CYS A 226      -2.715  -6.216   6.311  1.00 97.91           H  
ATOM   3479  HG  CYS A 226       0.050  -4.152   6.763  1.00 97.91           H  
ATOM   3480  N   ASP A 227       0.837  -5.789   3.551  1.00 97.65           N  
ATOM   3481  CA  ASP A 227       2.215  -5.484   3.187  1.00 97.65           C  
ATOM   3482  C   ASP A 227       2.621  -4.128   3.771  1.00 97.65           C  
ATOM   3483  O   ASP A 227       1.928  -3.131   3.580  1.00 97.65           O  
ATOM   3484  CB  ASP A 227       2.365  -5.538   1.654  1.00 97.65           C  
ATOM   3485  CG  ASP A 227       1.367  -4.678   0.849  1.00 97.65           C  
ATOM   3486  OD1 ASP A 227       0.176  -4.590   1.250  1.00 97.65           O  
ATOM   3487  OD2 ASP A 227       1.769  -4.209  -0.234  1.00 97.65           O1-
ATOM   3488  H   ASP A 227       0.179  -5.638   2.800  1.00 97.65           H  
ATOM   3489  HA  ASP A 227       2.860  -6.249   3.620  1.00 97.65           H  
ATOM   3490  HB3 ASP A 227       2.297  -6.574   1.323  1.00 97.65           H  
ATOM   3491  HB2 ASP A 227       3.383  -5.258   1.383  1.00 97.65           H  
ATOM   3492  N   ILE A 228       3.701  -4.112   4.555  1.00 98.45           N  
ATOM   3493  CA  ILE A 228       4.223  -2.895   5.194  1.00 98.45           C  
ATOM   3494  C   ILE A 228       5.752  -2.924   5.274  1.00 98.45           C  
ATOM   3495  O   ILE A 228       6.360  -4.000   5.339  1.00 98.45           O  
ATOM   3496  CB  ILE A 228       3.629  -2.664   6.608  1.00 98.45           C  
ATOM   3497  CG1 ILE A 228       3.900  -3.842   7.572  1.00 98.45           C  
ATOM   3498  CG2 ILE A 228       2.123  -2.350   6.556  1.00 98.45           C  
ATOM   3499  CD1 ILE A 228       3.743  -3.448   9.045  1.00 98.45           C  
ATOM   3500  H   ILE A 228       4.206  -4.967   4.737  1.00 98.45           H  
ATOM   3501  HA  ILE A 228       3.939  -2.046   4.573  1.00 98.45           H  
ATOM   3502  HB  ILE A 228       4.125  -1.788   7.025  1.00 98.45           H  
ATOM   3503 HG13 ILE A 228       4.908  -4.223   7.405  1.00 98.45           H  
ATOM   3504 HG12 ILE A 228       3.220  -4.662   7.342  1.00 98.45           H  
ATOM   3505 HG21 ILE A 228       1.749  -2.195   7.568  1.00 98.45           H  
ATOM   3506 HG22 ILE A 228       1.960  -1.448   5.967  1.00 98.45           H  
ATOM   3507 HG23 ILE A 228       1.593  -3.184   6.097  1.00 98.45           H  
ATOM   3508 HD11 ILE A 228       3.945  -4.313   9.676  1.00 98.45           H  
ATOM   3509 HD12 ILE A 228       4.447  -2.651   9.285  1.00 98.45           H  
ATOM   3510 HD13 ILE A 228       2.726  -3.100   9.221  1.00 98.45           H  
ATOM   3511  N   GLN A 229       6.379  -1.748   5.381  1.00 98.35           N  
ATOM   3512  CA  GLN A 229       7.781  -1.611   5.789  1.00 98.35           C  
ATOM   3513  C   GLN A 229       7.880  -1.931   7.283  1.00 98.35           C  
ATOM   3514  O   GLN A 229       7.962  -1.046   8.137  1.00 98.35           O  
ATOM   3515  CB  GLN A 229       8.346  -0.204   5.510  1.00 98.35           C  
ATOM   3516  CG  GLN A 229       8.533   0.199   4.037  1.00 98.35           C  
ATOM   3517  CD  GLN A 229       9.549  -0.660   3.284  1.00 98.35           C  
ATOM   3518  NE2 GLN A 229       9.574  -0.615   1.968  1.00 98.35           N  
ATOM   3519  OE1 GLN A 229      10.388  -1.325   3.885  1.00 98.35           O  
ATOM   3520  H   GLN A 229       5.885  -0.891   5.176  1.00 98.35           H  
ATOM   3521  HA  GLN A 229       8.376  -2.340   5.238  1.00 98.35           H  
ATOM   3522  HB3 GLN A 229       9.294  -0.088   6.036  1.00 98.35           H  
ATOM   3523  HB2 GLN A 229       7.722   0.537   6.008  1.00 98.35           H  
ATOM   3524  HG3 GLN A 229       8.835   1.245   3.985  1.00 98.35           H  
ATOM   3525  HG2 GLN A 229       7.572   0.154   3.525  1.00 98.35           H  
ATOM   3526 HE22 GLN A 229      10.239  -1.176   1.456  1.00 98.35           H  
ATOM   3527 HE21 GLN A 229       8.928  -0.018   1.471  1.00 98.35           H  
ATOM   3528  N   LEU A 230       7.881  -3.219   7.627  1.00 98.12           N  
ATOM   3529  CA  LEU A 230       7.844  -3.697   9.012  1.00 98.12           C  
ATOM   3530  C   LEU A 230       9.048  -3.206   9.838  1.00 98.12           C  
ATOM   3531  O   LEU A 230       8.953  -3.056  11.054  1.00 98.12           O  
ATOM   3532  CB  LEU A 230       7.734  -5.224   8.941  1.00 98.12           C  
ATOM   3533  CG  LEU A 230       7.643  -5.944  10.280  1.00 98.12           C  
ATOM   3534  CD1 LEU A 230       6.377  -5.580  11.059  1.00 98.12           C  
ATOM   3535  CD2 LEU A 230       7.662  -7.458  10.063  1.00 98.12           C  
ATOM   3536  H   LEU A 230       7.909  -3.933   6.913  1.00 98.12           H  
ATOM   3537  HA  LEU A 230       6.936  -3.314   9.477  1.00 98.12           H  
ATOM   3538  HB3 LEU A 230       8.579  -5.620   8.376  1.00 98.12           H  
ATOM   3539  HB2 LEU A 230       6.874  -5.495   8.328  1.00 98.12           H  
ATOM   3540  HG  LEU A 230       8.510  -5.669  10.881  1.00 98.12           H  
ATOM   3541 HD11 LEU A 230       6.364  -6.121  12.005  1.00 98.12           H  
ATOM   3542 HD12 LEU A 230       6.365  -4.508  11.253  1.00 98.12           H  
ATOM   3543 HD13 LEU A 230       5.499  -5.852  10.473  1.00 98.12           H  
ATOM   3544 HD21 LEU A 230       7.597  -7.964  11.026  1.00 98.12           H  
ATOM   3545 HD22 LEU A 230       6.814  -7.747   9.443  1.00 98.12           H  
ATOM   3546 HD23 LEU A 230       8.589  -7.742   9.566  1.00 98.12           H  
ATOM   3547  N   ASN A 231      10.147  -2.853   9.168  1.00 97.53           N  
ATOM   3548  CA  ASN A 231      11.297  -2.170   9.760  1.00 97.53           C  
ATOM   3549  C   ASN A 231      10.974  -0.806  10.405  1.00 97.53           C  
ATOM   3550  O   ASN A 231      11.790  -0.314  11.182  1.00 97.53           O  
ATOM   3551  CB  ASN A 231      12.365  -2.007   8.664  1.00 97.53           C  
ATOM   3552  CG  ASN A 231      13.054  -3.316   8.340  1.00 97.53           C  
ATOM   3553  ND2 ASN A 231      13.260  -3.625   7.083  1.00 97.53           N  
ATOM   3554  OD1 ASN A 231      13.441  -4.058   9.226  1.00 97.53           O  
ATOM   3555  H   ASN A 231      10.224  -3.056   8.181  1.00 97.53           H  
ATOM   3556  HA  ASN A 231      11.708  -2.817  10.534  1.00 97.53           H  
ATOM   3557  HB3 ASN A 231      13.107  -1.277   8.987  1.00 97.53           H  
ATOM   3558  HB2 ASN A 231      11.901  -1.608   7.762  1.00 97.53           H  
ATOM   3559 HD22 ASN A 231      13.718  -4.494   6.845  1.00 97.53           H  
ATOM   3560 HD21 ASN A 231      12.961  -2.995   6.353  1.00 97.53           H  
ATOM   3561  N   GLN A 232       9.834  -0.181  10.084  1.00 97.30           N  
ATOM   3562  CA  GLN A 232       9.376   1.073  10.700  1.00 97.30           C  
ATOM   3563  C   GLN A 232       8.394   0.858  11.861  1.00 97.30           C  
ATOM   3564  O   GLN A 232       7.984   1.818  12.516  1.00 97.30           O  
ATOM   3565  CB  GLN A 232       8.769   2.012   9.644  1.00 97.30           C  
ATOM   3566  CG  GLN A 232       9.686   2.369   8.465  1.00 97.30           C  
ATOM   3567  CD  GLN A 232      11.148   2.552   8.842  1.00 97.30           C  
ATOM   3568  NE2 GLN A 232      12.020   1.649   8.446  1.00 97.30           N  
ATOM   3569  OE1 GLN A 232      11.547   3.466   9.541  1.00 97.30           O  
ATOM   3570  H   GLN A 232       9.227  -0.571   9.378  1.00 97.30           H  
ATOM   3571  HA  GLN A 232      10.255   1.571  11.108  1.00 97.30           H  
ATOM   3572  HB3 GLN A 232       8.433   2.929  10.129  1.00 97.30           H  
ATOM   3573  HB2 GLN A 232       7.845   1.577   9.263  1.00 97.30           H  
ATOM   3574  HG3 GLN A 232       9.321   3.277   7.985  1.00 97.30           H  
ATOM   3575  HG2 GLN A 232       9.605   1.599   7.698  1.00 97.30           H  
ATOM   3576 HE22 GLN A 232      12.996   1.750   8.685  1.00 97.30           H  
ATOM   3577 HE21 GLN A 232      11.713   0.854   7.903  1.00 97.30           H  
ATOM   3578  N   VAL A 233       8.014  -0.388  12.158  1.00 97.86           N  
ATOM   3579  CA  VAL A 233       7.226  -0.701  13.354  1.00 97.86           C  
ATOM   3580  C   VAL A 233       8.159  -0.740  14.562  1.00 97.86           C  
ATOM   3581  O   VAL A 233       9.161  -1.455  14.576  1.00 97.86           O  
ATOM   3582  CB  VAL A 233       6.426  -2.004  13.193  1.00 97.86           C  
ATOM   3583  CG1 VAL A 233       5.587  -2.298  14.445  1.00 97.86           C  
ATOM   3584  CG2 VAL A 233       5.456  -1.893  12.009  1.00 97.86           C  
ATOM   3585  H   VAL A 233       8.269  -1.152  11.549  1.00 97.86           H  
ATOM   3586  HA  VAL A 233       6.515   0.110  13.508  1.00 97.86           H  
ATOM   3587  HB  VAL A 233       7.115  -2.831  13.019  1.00 97.86           H  
ATOM   3588 HG11 VAL A 233       5.033  -3.226  14.302  1.00 97.86           H  
ATOM   3589 HG12 VAL A 233       6.245  -2.399  15.308  1.00 97.86           H  
ATOM   3590 HG13 VAL A 233       4.888  -1.480  14.615  1.00 97.86           H  
ATOM   3591 HG21 VAL A 233       4.897  -2.824  11.908  1.00 97.86           H  
ATOM   3592 HG22 VAL A 233       4.763  -1.070  12.183  1.00 97.86           H  
ATOM   3593 HG23 VAL A 233       6.019  -1.707  11.094  1.00 97.86           H  
ATOM   3594  N   SER A 234       7.825   0.028  15.599  1.00 96.84           N  
ATOM   3595  CA  SER A 234       8.623   0.076  16.823  1.00 96.84           C  
ATOM   3596  C   SER A 234       8.600  -1.283  17.535  1.00 96.84           C  
ATOM   3597  O   SER A 234       7.518  -1.848  17.705  1.00 96.84           O  
ATOM   3598  CB  SER A 234       8.075   1.157  17.754  1.00 96.84           C  
ATOM   3599  OG  SER A 234       8.812   1.197  18.964  1.00 96.84           O  
ATOM   3600  H   SER A 234       6.996   0.603  15.555  1.00 96.84           H  
ATOM   3601  HA  SER A 234       9.653   0.321  16.564  1.00 96.84           H  
ATOM   3602  HB3 SER A 234       7.028   0.950  17.974  1.00 96.84           H  
ATOM   3603  HB2 SER A 234       8.136   2.127  17.260  1.00 96.84           H  
ATOM   3604  HG  SER A 234       9.742   1.335  18.769  1.00 96.84           H  
ATOM   3605  N   PRO A 235       9.733  -1.791  18.060  1.00 96.51           N  
ATOM   3606  CA  PRO A 235       9.741  -2.954  18.952  1.00 96.51           C  
ATOM   3607  C   PRO A 235       8.852  -2.806  20.192  1.00 96.51           C  
ATOM   3608  O   PRO A 235       8.526  -3.802  20.826  1.00 96.51           O  
ATOM   3609  CB  PRO A 235      11.199  -3.129  19.380  1.00 96.51           C  
ATOM   3610  CG  PRO A 235      11.963  -2.563  18.193  1.00 96.51           C  
ATOM   3611  CD  PRO A 235      11.095  -1.382  17.756  1.00 96.51           C  
ATOM   3612  HA  PRO A 235       9.426  -3.834  18.392  1.00 96.51           H  
ATOM   3613  HB3 PRO A 235      11.420  -4.192  19.475  1.00 96.51           H  
ATOM   3614  HB2 PRO A 235      11.392  -2.513  20.258  1.00 96.51           H  
ATOM   3615  HG3 PRO A 235      11.989  -3.305  17.395  1.00 96.51           H  
ATOM   3616  HG2 PRO A 235      12.930  -2.192  18.532  1.00 96.51           H  
ATOM   3617  HD2 PRO A 235      11.351  -0.506  18.351  1.00 96.51           H  
ATOM   3618  HD3 PRO A 235      11.197  -1.238  16.680  1.00 96.51           H  
ATOM   3619  N   ALA A 236       8.471  -1.579  20.565  1.00 97.73           N  
ATOM   3620  CA  ALA A 236       7.523  -1.336  21.650  1.00 97.73           C  
ATOM   3621  C   ALA A 236       6.067  -1.671  21.269  1.00 97.73           C  
ATOM   3622  O   ALA A 236       5.241  -1.872  22.158  1.00 97.73           O  
ATOM   3623  CB  ALA A 236       7.664   0.123  22.095  1.00 97.73           C  
ATOM   3624  H   ALA A 236       8.842  -0.769  20.089  1.00 97.73           H  
ATOM   3625  HA  ALA A 236       7.805  -1.972  22.490  1.00 97.73           H  
ATOM   3626  HB1 ALA A 236       6.965   0.326  22.906  1.00 97.73           H  
ATOM   3627  HB2 ALA A 236       8.682   0.301  22.441  1.00 97.73           H  
ATOM   3628  HB3 ALA A 236       7.446   0.782  21.254  1.00 97.73           H  
ATOM   3629  N   ASP A 237       5.753  -1.759  19.972  1.00 98.07           N  
ATOM   3630  CA  ASP A 237       4.395  -1.992  19.467  1.00 98.07           C  
ATOM   3631  C   ASP A 237       4.024  -3.481  19.395  1.00 98.07           C  
ATOM   3632  O   ASP A 237       2.879  -3.816  19.067  1.00 98.07           O  
ATOM   3633  CB  ASP A 237       4.218  -1.334  18.086  1.00 98.07           C  
ATOM   3634  CG  ASP A 237       4.253   0.196  18.106  1.00 98.07           C  
ATOM   3635  OD1 ASP A 237       3.915   0.789  19.150  1.00 98.07           O  
ATOM   3636  OD2 ASP A 237       4.547   0.776  17.032  1.00 98.07           O1-
ATOM   3637  H   ASP A 237       6.473  -1.663  19.271  1.00 98.07           H  
ATOM   3638  HA  ASP A 237       3.699  -1.510  20.155  1.00 98.07           H  
ATOM   3639  HB3 ASP A 237       3.279  -1.668  17.645  1.00 98.07           H  
ATOM   3640  HB2 ASP A 237       4.988  -1.704  17.409  1.00 98.07           H  
ATOM   3641  N   PHE A 238       4.960  -4.393  19.679  1.00 98.54           N  
ATOM   3642  CA  PHE A 238       4.700  -5.830  19.659  1.00 98.54           C  
ATOM   3643  C   PHE A 238       5.557  -6.618  20.655  1.00 98.54           C  
ATOM   3644  O   PHE A 238       6.685  -6.266  20.976  1.00 98.54           O  
ATOM   3645  CB  PHE A 238       4.855  -6.375  18.231  1.00 98.54           C  
ATOM   3646  CG  PHE A 238       6.258  -6.310  17.659  1.00 98.54           C  
ATOM   3647  CD1 PHE A 238       6.700  -5.141  17.010  1.00 98.54           C  
ATOM   3648  CD2 PHE A 238       7.115  -7.423  17.754  1.00 98.54           C  
ATOM   3649  CE1 PHE A 238       7.987  -5.087  16.451  1.00 98.54           C  
ATOM   3650  CE2 PHE A 238       8.406  -7.367  17.195  1.00 98.54           C  
ATOM   3651  CZ  PHE A 238       8.840  -6.199  16.545  1.00 98.54           C  
ATOM   3652  H   PHE A 238       5.895  -4.098  19.921  1.00 98.54           H  
ATOM   3653  HA  PHE A 238       3.659  -5.972  19.947  1.00 98.54           H  
ATOM   3654  HB3 PHE A 238       4.171  -5.846  17.568  1.00 98.54           H  
ATOM   3655  HB2 PHE A 238       4.500  -7.405  18.198  1.00 98.54           H  
ATOM   3656  HD1 PHE A 238       6.049  -4.282  16.942  1.00 98.54           H  
ATOM   3657  HD2 PHE A 238       6.782  -8.320  18.255  1.00 98.54           H  
ATOM   3658  HE1 PHE A 238       8.320  -4.191  15.948  1.00 98.54           H  
ATOM   3659  HE2 PHE A 238       9.063  -8.221  17.267  1.00 98.54           H  
ATOM   3660  HZ  PHE A 238       9.831  -6.158  16.118  1.00 98.54           H  
ATOM   3661  N   THR A 239       5.019  -7.741  21.126  1.00 98.58           N  
ATOM   3662  CA  THR A 239       5.734  -8.729  21.937  1.00 98.58           C  
ATOM   3663  C   THR A 239       5.888 -10.014  21.138  1.00 98.58           C  
ATOM   3664  O   THR A 239       4.903 -10.609  20.702  1.00 98.58           O  
ATOM   3665  CB  THR A 239       5.007  -8.986  23.260  1.00 98.58           C  
ATOM   3666  CG2 THR A 239       5.706 -10.032  24.126  1.00 98.58           C  
ATOM   3667  OG1 THR A 239       4.986  -7.797  24.011  1.00 98.58           O  
ATOM   3668  H   THR A 239       4.053  -7.959  20.929  1.00 98.58           H  
ATOM   3669  HA  THR A 239       6.728  -8.340  22.160  1.00 98.58           H  
ATOM   3670  HB  THR A 239       3.985  -9.306  23.057  1.00 98.58           H  
ATOM   3671 HG21 THR A 239       5.146 -10.173  25.051  1.00 98.58           H  
ATOM   3672 HG22 THR A 239       5.757 -10.977  23.585  1.00 98.58           H  
ATOM   3673 HG23 THR A 239       6.715  -9.694  24.361  1.00 98.58           H  
ATOM   3674  HG1 THR A 239       4.526  -7.114  23.517  1.00 98.58           H  
ATOM   3675  N   VAL A 240       7.130 -10.458  20.956  1.00 98.43           N  
ATOM   3676  CA  VAL A 240       7.442 -11.701  20.244  1.00 98.43           C  
ATOM   3677  C   VAL A 240       7.012 -12.914  21.070  1.00 98.43           C  
ATOM   3678  O   VAL A 240       7.457 -13.087  22.203  1.00 98.43           O  
ATOM   3679  CB  VAL A 240       8.936 -11.757  19.886  1.00 98.43           C  
ATOM   3680  CG1 VAL A 240       9.279 -13.073  19.194  1.00 98.43           C  
ATOM   3681  CG2 VAL A 240       9.325 -10.617  18.935  1.00 98.43           C  
ATOM   3682  H   VAL A 240       7.913  -9.932  21.318  1.00 98.43           H  
ATOM   3683  HA  VAL A 240       6.873 -11.707  19.314  1.00 98.43           H  
ATOM   3684  HB  VAL A 240       9.524 -11.674  20.801  1.00 98.43           H  
ATOM   3685 HG11 VAL A 240      10.342 -13.090  18.951  1.00 98.43           H  
ATOM   3686 HG12 VAL A 240       9.045 -13.906  19.858  1.00 98.43           H  
ATOM   3687 HG13 VAL A 240       8.696 -13.165  18.278  1.00 98.43           H  
ATOM   3688 HG21 VAL A 240      10.388 -10.685  18.701  1.00 98.43           H  
ATOM   3689 HG22 VAL A 240       8.745 -10.697  18.016  1.00 98.43           H  
ATOM   3690 HG23 VAL A 240       9.119  -9.659  19.412  1.00 98.43           H  
ATOM   3691  N   LEU A 241       6.173 -13.778  20.489  1.00 98.42           N  
ATOM   3692  CA  LEU A 241       5.651 -14.986  21.134  1.00 98.42           C  
ATOM   3693  C   LEU A 241       6.319 -16.270  20.637  1.00 98.42           C  
ATOM   3694  O   LEU A 241       6.279 -17.267  21.350  1.00 98.42           O  
ATOM   3695  CB  LEU A 241       4.127 -15.076  20.936  1.00 98.42           C  
ATOM   3696  CG  LEU A 241       3.323 -13.870  21.450  1.00 98.42           C  
ATOM   3697  CD1 LEU A 241       1.847 -14.094  21.143  1.00 98.42           C  
ATOM   3698  CD2 LEU A 241       3.489 -13.651  22.952  1.00 98.42           C  
ATOM   3699  H   LEU A 241       5.858 -13.617  19.543  1.00 98.42           H  
ATOM   3700  HA  LEU A 241       5.844 -14.903  22.204  1.00 98.42           H  
ATOM   3701  HB3 LEU A 241       3.755 -15.985  21.409  1.00 98.42           H  
ATOM   3702  HB2 LEU A 241       3.910 -15.230  19.879  1.00 98.42           H  
ATOM   3703  HG  LEU A 241       3.659 -12.975  20.925  1.00 98.42           H  
ATOM   3704 HD11 LEU A 241       1.268 -13.244  21.503  1.00 98.42           H  
ATOM   3705 HD12 LEU A 241       1.711 -14.195  20.066  1.00 98.42           H  
ATOM   3706 HD13 LEU A 241       1.506 -15.002  21.639  1.00 98.42           H  
ATOM   3707 HD21 LEU A 241       2.900 -12.788  23.262  1.00 98.42           H  
ATOM   3708 HD22 LEU A 241       3.146 -14.535  23.489  1.00 98.42           H  
ATOM   3709 HD23 LEU A 241       4.540 -13.474  23.180  1.00 98.42           H  
ATOM   3710  N   SER A 242       6.936 -16.278  19.453  1.00 98.30           N  
ATOM   3711  CA  SER A 242       7.667 -17.433  18.915  1.00 98.30           C  
ATOM   3712  C   SER A 242       9.054 -17.050  18.408  1.00 98.30           C  
ATOM   3713  O   SER A 242       9.299 -15.906  18.020  1.00 98.30           O  
ATOM   3714  CB  SER A 242       6.866 -18.118  17.795  1.00 98.30           C  
ATOM   3715  OG  SER A 242       6.893 -17.395  16.576  1.00 98.30           O  
ATOM   3716  H   SER A 242       6.918 -15.454  18.869  1.00 98.30           H  
ATOM   3717  HA  SER A 242       7.794 -18.153  19.723  1.00 98.30           H  
ATOM   3718  HB3 SER A 242       5.833 -18.248  18.116  1.00 98.30           H  
ATOM   3719  HB2 SER A 242       7.260 -19.121  17.630  1.00 98.30           H  
ATOM   3720  HG  SER A 242       7.801 -17.308  16.275  1.00 98.30           H  
ATOM   3721  N   ASP A 243       9.937 -18.042  18.309  1.00 97.77           N  
ATOM   3722  CA  ASP A 243      11.090 -17.943  17.414  1.00 97.77           C  
ATOM   3723  C   ASP A 243      10.633 -17.704  15.964  1.00 97.77           C  
ATOM   3724  O   ASP A 243       9.452 -17.851  15.623  1.00 97.77           O  
ATOM   3725  CB  ASP A 243      11.930 -19.226  17.496  1.00 97.77           C  
ATOM   3726  CG  ASP A 243      12.545 -19.427  18.879  1.00 97.77           C  
ATOM   3727  OD1 ASP A 243      13.250 -18.501  19.334  1.00 97.77           O  
ATOM   3728  OD2 ASP A 243      12.298 -20.507  19.459  1.00 97.77           O1-
ATOM   3729  H   ASP A 243       9.818 -18.881  18.858  1.00 97.77           H  
ATOM   3730  HA  ASP A 243      11.706 -17.101  17.729  1.00 97.77           H  
ATOM   3731  HB3 ASP A 243      12.723 -19.189  16.749  1.00 97.77           H  
ATOM   3732  HB2 ASP A 243      11.306 -20.084  17.249  1.00 97.77           H  
ATOM   3733  N   VAL A 244      11.578 -17.360  15.092  1.00 98.50           N  
ATOM   3734  CA  VAL A 244      11.342 -17.310  13.645  1.00 98.50           C  
ATOM   3735  C   VAL A 244      11.203 -18.741  13.119  1.00 98.50           C  
ATOM   3736  O   VAL A 244      12.142 -19.537  13.178  1.00 98.50           O  
ATOM   3737  CB  VAL A 244      12.471 -16.541  12.936  1.00 98.50           C  
ATOM   3738  CG1 VAL A 244      12.226 -16.479  11.427  1.00 98.50           C  
ATOM   3739  CG2 VAL A 244      12.574 -15.104  13.464  1.00 98.50           C  
ATOM   3740  H   VAL A 244      12.503 -17.120  15.419  1.00 98.50           H  
ATOM   3741  HA  VAL A 244      10.404 -16.785  13.467  1.00 98.50           H  
ATOM   3742  HB  VAL A 244      13.416 -17.053  13.120  1.00 98.50           H  
ATOM   3743 HG11 VAL A 244      13.038 -15.931  10.949  1.00 98.50           H  
ATOM   3744 HG12 VAL A 244      12.184 -17.491  11.024  1.00 98.50           H  
ATOM   3745 HG13 VAL A 244      11.281 -15.972  11.232  1.00 98.50           H  
ATOM   3746 HG21 VAL A 244      13.380 -14.583  12.946  1.00 98.50           H  
ATOM   3747 HG22 VAL A 244      11.633 -14.583  13.287  1.00 98.50           H  
ATOM   3748 HG23 VAL A 244      12.783 -15.123  14.534  1.00 98.50           H  
ATOM   3749  N   LEU A 245      10.020 -19.089  12.612  1.00 98.52           N  
ATOM   3750  CA  LEU A 245       9.674 -20.439  12.172  1.00 98.52           C  
ATOM   3751  C   LEU A 245       9.809 -20.559  10.643  1.00 98.52           C  
ATOM   3752  O   LEU A 245       9.069 -19.881   9.935  1.00 98.52           O  
ATOM   3753  CB  LEU A 245       8.240 -20.787  12.628  1.00 98.52           C  
ATOM   3754  CG  LEU A 245       7.958 -20.622  14.134  1.00 98.52           C  
ATOM   3755  CD1 LEU A 245       6.520 -21.042  14.441  1.00 98.52           C  
ATOM   3756  CD2 LEU A 245       8.895 -21.456  15.010  1.00 98.52           C  
ATOM   3757  H   LEU A 245       9.291 -18.397  12.512  1.00 98.52           H  
ATOM   3758  HA  LEU A 245      10.365 -21.143  12.637  1.00 98.52           H  
ATOM   3759  HB3 LEU A 245       8.005 -21.808  12.328  1.00 98.52           H  
ATOM   3760  HB2 LEU A 245       7.527 -20.189  12.061  1.00 98.52           H  
ATOM   3761  HG  LEU A 245       8.078 -19.571  14.397  1.00 98.52           H  
ATOM   3762 HD11 LEU A 245       6.326 -20.922  15.507  1.00 98.52           H  
ATOM   3763 HD12 LEU A 245       5.830 -20.417  13.875  1.00 98.52           H  
ATOM   3764 HD13 LEU A 245       6.378 -22.085  14.161  1.00 98.52           H  
ATOM   3765 HD21 LEU A 245       8.648 -21.299  16.060  1.00 98.52           H  
ATOM   3766 HD22 LEU A 245       8.778 -22.512  14.764  1.00 98.52           H  
ATOM   3767 HD23 LEU A 245       9.927 -21.154  14.830  1.00 98.52           H  
ATOM   3768  N   PRO A 246      10.678 -21.436  10.100  1.00 98.47           N  
ATOM   3769  CA  PRO A 246      10.717 -21.721   8.663  1.00 98.47           C  
ATOM   3770  C   PRO A 246       9.508 -22.582   8.273  1.00 98.47           C  
ATOM   3771  O   PRO A 246       9.482 -23.800   8.495  1.00 98.47           O  
ATOM   3772  CB  PRO A 246      12.057 -22.424   8.431  1.00 98.47           C  
ATOM   3773  CG  PRO A 246      12.333 -23.123   9.762  1.00 98.47           C  
ATOM   3774  CD  PRO A 246      11.715 -22.184  10.799  1.00 98.47           C  
ATOM   3775  HA  PRO A 246      10.694 -20.785   8.105  1.00 98.47           H  
ATOM   3776  HB3 PRO A 246      12.829 -21.676   8.250  1.00 98.47           H  
ATOM   3777  HB2 PRO A 246      11.940 -23.173   7.648  1.00 98.47           H  
ATOM   3778  HG3 PRO A 246      13.410 -23.179   9.923  1.00 98.47           H  
ATOM   3779  HG2 PRO A 246      11.808 -24.078   9.783  1.00 98.47           H  
ATOM   3780  HD2 PRO A 246      11.262 -22.772  11.597  1.00 98.47           H  
ATOM   3781  HD3 PRO A 246      12.477 -21.493  11.162  1.00 98.47           H  
ATOM   3782  N   MET A 247       8.475 -21.953   7.721  1.00 98.51           N  
ATOM   3783  CA  MET A 247       7.164 -22.566   7.510  1.00 98.51           C  
ATOM   3784  C   MET A 247       7.168 -23.550   6.350  1.00 98.51           C  
ATOM   3785  O   MET A 247       6.774 -24.704   6.530  1.00 98.51           O  
ATOM   3786  CB  MET A 247       6.097 -21.484   7.309  1.00 98.51           C  
ATOM   3787  CG  MET A 247       5.915 -20.636   8.570  1.00 98.51           C  
ATOM   3788  SD  MET A 247       5.553 -21.549  10.106  1.00 98.51           S  
ATOM   3789  CE  MET A 247       3.952 -22.299   9.723  1.00 98.51           C  
ATOM   3790  H   MET A 247       8.571 -20.994   7.419  1.00 98.51           H  
ATOM   3791  HA  MET A 247       6.908 -23.120   8.413  1.00 98.51           H  
ATOM   3792  HB3 MET A 247       5.149 -21.953   7.048  1.00 98.51           H  
ATOM   3793  HB2 MET A 247       6.385 -20.841   6.478  1.00 98.51           H  
ATOM   3794  HG3 MET A 247       5.131 -19.898   8.397  1.00 98.51           H  
ATOM   3795  HG2 MET A 247       6.801 -20.019   8.719  1.00 98.51           H  
ATOM   3796  HE1 MET A 247       3.612 -22.887  10.576  1.00 98.51           H  
ATOM   3797  HE2 MET A 247       3.225 -21.516   9.509  1.00 98.51           H  
ATOM   3798  HE3 MET A 247       4.053 -22.948   8.853  1.00 98.51           H  
ATOM   3799  N   PHE A 248       7.659 -23.136   5.185  1.00 98.17           N  
ATOM   3800  CA  PHE A 248       7.813 -23.998   4.017  1.00 98.17           C  
ATOM   3801  C   PHE A 248       8.911 -23.481   3.095  1.00 98.17           C  
ATOM   3802  O   PHE A 248       9.260 -22.303   3.132  1.00 98.17           O  
ATOM   3803  CB  PHE A 248       6.479 -24.134   3.276  1.00 98.17           C  
ATOM   3804  CG  PHE A 248       5.885 -22.854   2.723  1.00 98.17           C  
ATOM   3805  CD1 PHE A 248       5.027 -22.073   3.521  1.00 98.17           C  
ATOM   3806  CD2 PHE A 248       6.164 -22.459   1.400  1.00 98.17           C  
ATOM   3807  CE1 PHE A 248       4.443 -20.907   2.998  1.00 98.17           C  
ATOM   3808  CE2 PHE A 248       5.575 -21.294   0.879  1.00 98.17           C  
ATOM   3809  CZ  PHE A 248       4.707 -20.526   1.673  1.00 98.17           C  
ATOM   3810  H   PHE A 248       7.951 -22.176   5.073  1.00 98.17           H  
ATOM   3811  HA  PHE A 248       8.106 -24.988   4.366  1.00 98.17           H  
ATOM   3812  HB3 PHE A 248       5.752 -24.614   3.930  1.00 98.17           H  
ATOM   3813  HB2 PHE A 248       6.590 -24.858   2.468  1.00 98.17           H  
ATOM   3814  HD1 PHE A 248       4.817 -22.370   4.538  1.00 98.17           H  
ATOM   3815  HD2 PHE A 248       6.829 -23.051   0.789  1.00 98.17           H  
ATOM   3816  HE1 PHE A 248       3.792 -20.305   3.615  1.00 98.17           H  
ATOM   3817  HE2 PHE A 248       5.790 -20.988  -0.135  1.00 98.17           H  
ATOM   3818  HZ  PHE A 248       4.243 -19.642   1.262  1.00 98.17           H  
ATOM   3819  N   SER A 249       9.438 -24.379   2.267  1.00 98.27           N  
ATOM   3820  CA  SER A 249      10.441 -24.051   1.260  1.00 98.27           C  
ATOM   3821  C   SER A 249      10.011 -24.585  -0.099  1.00 98.27           C  
ATOM   3822  O   SER A 249       9.397 -25.653  -0.180  1.00 98.27           O  
ATOM   3823  CB  SER A 249      11.825 -24.605   1.623  1.00 98.27           C  
ATOM   3824  OG  SER A 249      12.254 -24.202   2.911  1.00 98.27           O  
ATOM   3825  H   SER A 249       9.146 -25.344   2.317  1.00 98.27           H  
ATOM   3826  HA  SER A 249      10.515 -22.966   1.192  1.00 98.27           H  
ATOM   3827  HB3 SER A 249      12.552 -24.277   0.880  1.00 98.27           H  
ATOM   3828  HB2 SER A 249      11.805 -25.694   1.572  1.00 98.27           H  
ATOM   3829  HG  SER A 249      12.743 -23.379   2.843  1.00 98.27           H  
ATOM   3830  N   ILE A 250      10.362 -23.862  -1.157  1.00 98.26           N  
ATOM   3831  CA  ILE A 250      10.099 -24.239  -2.548  1.00 98.26           C  
ATOM   3832  C   ILE A 250      11.450 -24.452  -3.228  1.00 98.26           C  
ATOM   3833  O   ILE A 250      12.259 -23.532  -3.275  1.00 98.26           O  
ATOM   3834  CB  ILE A 250       9.251 -23.161  -3.260  1.00 98.26           C  
ATOM   3835  CG1 ILE A 250       7.893 -22.926  -2.553  1.00 98.26           C  
ATOM   3836  CG2 ILE A 250       8.999 -23.590  -4.719  1.00 98.26           C  
ATOM   3837  CD1 ILE A 250       7.291 -21.557  -2.888  1.00 98.26           C  
ATOM   3838  H   ILE A 250      10.846 -22.985  -1.031  1.00 98.26           H  
ATOM   3839  HA  ILE A 250       9.549 -25.180  -2.558  1.00 98.26           H  
ATOM   3840  HB  ILE A 250       9.809 -22.224  -3.264  1.00 98.26           H  
ATOM   3841 HG13 ILE A 250       8.027 -23.009  -1.475  1.00 98.26           H  
ATOM   3842 HG12 ILE A 250       7.193 -23.710  -2.842  1.00 98.26           H  
ATOM   3843 HG21 ILE A 250       8.401 -22.831  -5.224  1.00 98.26           H  
ATOM   3844 HG22 ILE A 250       9.953 -23.702  -5.235  1.00 98.26           H  
ATOM   3845 HG23 ILE A 250       8.465 -24.540  -4.732  1.00 98.26           H  
ATOM   3846 HD11 ILE A 250       6.340 -21.441  -2.368  1.00 98.26           H  
ATOM   3847 HD12 ILE A 250       7.976 -20.771  -2.571  1.00 98.26           H  
ATOM   3848 HD13 ILE A 250       7.128 -21.485  -3.963  1.00 98.26           H  
ATOM   3849  N   ASP A 251      11.710 -25.666  -3.718  1.00 98.05           N  
ATOM   3850  CA  ASP A 251      12.903 -25.986  -4.513  1.00 98.05           C  
ATOM   3851  C   ASP A 251      12.604 -25.724  -5.993  1.00 98.05           C  
ATOM   3852  O   ASP A 251      11.919 -26.510  -6.651  1.00 98.05           O  
ATOM   3853  CB  ASP A 251      13.331 -27.439  -4.241  1.00 98.05           C  
ATOM   3854  CG  ASP A 251      14.617 -27.875  -4.960  1.00 98.05           C  
ATOM   3855  OD1 ASP A 251      15.072 -27.188  -5.905  1.00 98.05           O  
ATOM   3856  OD2 ASP A 251      15.142 -28.942  -4.568  1.00 98.05           O1-
ATOM   3857  H   ASP A 251      11.068 -26.427  -3.549  1.00 98.05           H  
ATOM   3858  HA  ASP A 251      13.712 -25.325  -4.202  1.00 98.05           H  
ATOM   3859  HB3 ASP A 251      12.518 -28.112  -4.514  1.00 98.05           H  
ATOM   3860  HB2 ASP A 251      13.451 -27.585  -3.167  1.00 98.05           H  
ATOM   3861  N   PHE A 252      13.111 -24.604  -6.502  1.00 98.46           N  
ATOM   3862  CA  PHE A 252      12.889 -24.139  -7.868  1.00 98.46           C  
ATOM   3863  C   PHE A 252      13.712 -24.910  -8.906  1.00 98.46           C  
ATOM   3864  O   PHE A 252      13.427 -24.820 -10.101  1.00 98.46           O  
ATOM   3865  CB  PHE A 252      13.227 -22.648  -7.918  1.00 98.46           C  
ATOM   3866  CG  PHE A 252      12.338 -21.751  -7.078  1.00 98.46           C  
ATOM   3867  CD1 PHE A 252      10.939 -21.755  -7.242  1.00 98.46           C  
ATOM   3868  CD2 PHE A 252      12.925 -20.867  -6.159  1.00 98.46           C  
ATOM   3869  CE1 PHE A 252      10.132 -20.897  -6.471  1.00 98.46           C  
ATOM   3870  CE2 PHE A 252      12.123 -19.999  -5.406  1.00 98.46           C  
ATOM   3871  CZ  PHE A 252      10.725 -20.024  -5.543  1.00 98.46           C  
ATOM   3872  H   PHE A 252      13.696 -24.009  -5.932  1.00 98.46           H  
ATOM   3873  HA  PHE A 252      11.832 -24.261  -8.106  1.00 98.46           H  
ATOM   3874  HB3 PHE A 252      13.206 -22.309  -8.954  1.00 98.46           H  
ATOM   3875  HB2 PHE A 252      14.266 -22.504  -7.622  1.00 98.46           H  
ATOM   3876  HD1 PHE A 252      10.481 -22.417  -7.961  1.00 98.46           H  
ATOM   3877  HD2 PHE A 252      13.997 -20.855  -6.031  1.00 98.46           H  
ATOM   3878  HE1 PHE A 252       9.059 -20.911  -6.593  1.00 98.46           H  
ATOM   3879  HE2 PHE A 252      12.579 -19.305  -4.715  1.00 98.46           H  
ATOM   3880  HZ  PHE A 252      10.107 -19.377  -4.939  1.00 98.46           H  
ATOM   3881  N   SER A 253      14.701 -25.707  -8.480  1.00 97.75           N  
ATOM   3882  CA  SER A 253      15.468 -26.599  -9.366  1.00 97.75           C  
ATOM   3883  C   SER A 253      14.738 -27.906  -9.692  1.00 97.75           C  
ATOM   3884  O   SER A 253      15.195 -28.702 -10.519  1.00 97.75           O  
ATOM   3885  CB  SER A 253      16.841 -26.891  -8.762  1.00 97.75           C  
ATOM   3886  OG  SER A 253      16.791 -27.872  -7.738  1.00 97.75           O  
ATOM   3887  H   SER A 253      14.955 -25.718  -7.502  1.00 97.75           H  
ATOM   3888  HA  SER A 253      15.628 -26.069 -10.305  1.00 97.75           H  
ATOM   3889  HB3 SER A 253      17.264 -25.969  -8.361  1.00 97.75           H  
ATOM   3890  HB2 SER A 253      17.520 -27.222  -9.548  1.00 97.75           H  
ATOM   3891  HG  SER A 253      16.154 -27.607  -7.070  1.00 97.75           H  
ATOM   3892  N   LYS A 254      13.595 -28.147  -9.040  1.00 97.48           N  
ATOM   3893  CA  LYS A 254      12.743 -29.326  -9.211  1.00 97.48           C  
ATOM   3894  C   LYS A 254      11.333 -28.913  -9.618  1.00 97.48           C  
ATOM   3895  O   LYS A 254      10.951 -27.755  -9.507  1.00 97.48           O  
ATOM   3896  CB  LYS A 254      12.736 -30.145  -7.904  1.00 97.48           C  
ATOM   3897  CG  LYS A 254      14.122 -30.609  -7.428  1.00 97.48           C  
ATOM   3898  CD  LYS A 254      14.825 -31.527  -8.436  1.00 97.48           C  
ATOM   3899  CE  LYS A 254      16.236 -31.846  -7.945  1.00 97.48           C  
ATOM   3900  NZ  LYS A 254      17.038 -32.479  -9.023  1.00 97.48           N1+
ATOM   3901  H   LYS A 254      13.252 -27.484  -8.359  1.00 97.48           H  
ATOM   3902  HA  LYS A 254      13.164 -29.945 -10.004  1.00 97.48           H  
ATOM   3903  HB3 LYS A 254      12.087 -31.012  -8.025  1.00 97.48           H  
ATOM   3904  HB2 LYS A 254      12.260 -29.561  -7.116  1.00 97.48           H  
ATOM   3905  HG3 LYS A 254      14.022 -31.128  -6.474  1.00 97.48           H  
ATOM   3906  HG2 LYS A 254      14.748 -29.739  -7.233  1.00 97.48           H  
ATOM   3907  HD3 LYS A 254      14.882 -31.028  -9.403  1.00 97.48           H  
ATOM   3908  HD2 LYS A 254      14.259 -32.453  -8.540  1.00 97.48           H  
ATOM   3909  HE3 LYS A 254      16.179 -32.522  -7.091  1.00 97.48           H  
ATOM   3910  HE2 LYS A 254      16.724 -30.927  -7.621  1.00 97.48           H  
ATOM   3911  HZ1 LYS A 254      17.102 -31.848  -9.810  1.00 97.48           H  
ATOM   3912  HZ2 LYS A 254      17.966 -32.682  -8.679  1.00 97.48           H  
ATOM   3913  HZ3 LYS A 254      16.593 -33.337  -9.316  1.00 97.48           H  
ATOM   3914  N   GLN A 255      10.542 -29.892 -10.058  1.00 97.32           N  
ATOM   3915  CA  GLN A 255       9.139 -29.674 -10.401  1.00 97.32           C  
ATOM   3916  C   GLN A 255       8.381 -29.046  -9.220  1.00 97.32           C  
ATOM   3917  O   GLN A 255       8.133 -29.702  -8.208  1.00 97.32           O  
ATOM   3918  CB  GLN A 255       8.502 -31.005 -10.836  1.00 97.32           C  
ATOM   3919  CG  GLN A 255       7.013 -30.879 -11.206  1.00 97.32           C  
ATOM   3920  CD  GLN A 255       6.781 -30.022 -12.444  1.00 97.32           C  
ATOM   3921  NE2 GLN A 255       6.109 -28.900 -12.334  1.00 97.32           N  
ATOM   3922  OE1 GLN A 255       7.170 -30.379 -13.542  1.00 97.32           O  
ATOM   3923  H   GLN A 255      10.908 -30.827 -10.166  1.00 97.32           H  
ATOM   3924  HA  GLN A 255       9.096 -28.983 -11.242  1.00 97.32           H  
ATOM   3925  HB3 GLN A 255       8.616 -31.739 -10.038  1.00 97.32           H  
ATOM   3926  HB2 GLN A 255       9.053 -31.409 -11.686  1.00 97.32           H  
ATOM   3927  HG3 GLN A 255       6.466 -30.455 -10.364  1.00 97.32           H  
ATOM   3928  HG2 GLN A 255       6.596 -31.873 -11.370  1.00 97.32           H  
ATOM   3929 HE22 GLN A 255       5.950 -28.325 -13.148  1.00 97.32           H  
ATOM   3930 HE21 GLN A 255       5.752 -28.612 -11.434  1.00 97.32           H  
ATOM   3931  N   VAL A 256       7.969 -27.794  -9.402  1.00 97.32           N  
ATOM   3932  CA  VAL A 256       7.112 -27.047  -8.474  1.00 97.32           C  
ATOM   3933  C   VAL A 256       5.649 -27.446  -8.684  1.00 97.32           C  
ATOM   3934  O   VAL A 256       5.266 -27.860  -9.784  1.00 97.32           O  
ATOM   3935  CB  VAL A 256       7.348 -25.531  -8.643  1.00 97.32           C  
ATOM   3936  CG1 VAL A 256       6.464 -24.670  -7.733  1.00 97.32           C  
ATOM   3937  CG2 VAL A 256       8.811 -25.185  -8.326  1.00 97.32           C  
ATOM   3938  H   VAL A 256       8.247 -27.286 -10.229  1.00 97.32           H  
ATOM   3939  HA  VAL A 256       7.394 -27.322  -7.457  1.00 97.32           H  
ATOM   3940  HB  VAL A 256       7.145 -25.262  -9.679  1.00 97.32           H  
ATOM   3941 HG11 VAL A 256       6.683 -23.616  -7.905  1.00 97.32           H  
ATOM   3942 HG12 VAL A 256       5.415 -24.863  -7.956  1.00 97.32           H  
ATOM   3943 HG13 VAL A 256       6.665 -24.917  -6.690  1.00 97.32           H  
ATOM   3944 HG21 VAL A 256       8.966 -24.113  -8.449  1.00 97.32           H  
ATOM   3945 HG22 VAL A 256       9.038 -25.470  -7.299  1.00 97.32           H  
ATOM   3946 HG23 VAL A 256       9.468 -25.727  -9.006  1.00 97.32           H  
ATOM   3947  N   SER A 257       4.830 -27.347  -7.636  1.00 96.94           N  
ATOM   3948  CA  SER A 257       3.380 -27.534  -7.711  1.00 96.94           C  
ATOM   3949  C   SER A 257       2.645 -26.283  -7.247  1.00 96.94           C  
ATOM   3950  O   SER A 257       2.987 -25.721  -6.212  1.00 96.94           O  
ATOM   3951  CB  SER A 257       2.940 -28.740  -6.880  1.00 96.94           C  
ATOM   3952  OG  SER A 257       1.569 -29.000  -7.121  1.00 96.94           O  
ATOM   3953  H   SER A 257       5.203 -27.131  -6.722  1.00 96.94           H  
ATOM   3954  HA  SER A 257       3.114 -27.721  -8.752  1.00 96.94           H  
ATOM   3955  HB3 SER A 257       3.088 -28.524  -5.821  1.00 96.94           H  
ATOM   3956  HB2 SER A 257       3.530 -29.611  -7.163  1.00 96.94           H  
ATOM   3957  HG  SER A 257       1.437 -29.180  -8.054  1.00 96.94           H  
ATOM   3958  N   SER A 258       1.601 -25.908  -7.988  1.00 96.92           N  
ATOM   3959  CA  SER A 258       0.637 -24.853  -7.640  1.00 96.92           C  
ATOM   3960  C   SER A 258      -0.522 -25.361  -6.766  1.00 96.92           C  
ATOM   3961  O   SER A 258      -1.448 -24.630  -6.438  1.00 96.92           O  
ATOM   3962  CB  SER A 258       0.100 -24.246  -8.942  1.00 96.92           C  
ATOM   3963  OG  SER A 258      -0.550 -25.266  -9.689  1.00 96.92           O  
ATOM   3964  H   SER A 258       1.420 -26.362  -8.872  1.00 96.92           H  
ATOM   3965  HA  SER A 258       1.165 -24.073  -7.091  1.00 96.92           H  
ATOM   3966  HB3 SER A 258       0.929 -23.843  -9.524  1.00 96.92           H  
ATOM   3967  HB2 SER A 258      -0.614 -23.457  -8.708  1.00 96.92           H  
ATOM   3968  HG  SER A 258       0.025 -25.558 -10.400  1.00 96.92           H  
ATOM   3969  N   SER A 259      -0.515 -26.645  -6.386  1.00 96.19           N  
ATOM   3970  CA  SER A 259      -1.590 -27.220  -5.575  1.00 96.19           C  
ATOM   3971  C   SER A 259      -1.590 -26.659  -4.157  1.00 96.19           C  
ATOM   3972  O   SER A 259      -0.550 -26.629  -3.503  1.00 96.19           O  
ATOM   3973  CB  SER A 259      -1.461 -28.741  -5.499  1.00 96.19           C  
ATOM   3974  OG  SER A 259      -1.730 -29.307  -6.766  1.00 96.19           O  
ATOM   3975  H   SER A 259       0.248 -27.248  -6.659  1.00 96.19           H  
ATOM   3976  HA  SER A 259      -2.544 -26.977  -6.043  1.00 96.19           H  
ATOM   3977  HB3 SER A 259      -2.171 -29.130  -4.770  1.00 96.19           H  
ATOM   3978  HB2 SER A 259      -0.449 -29.005  -5.191  1.00 96.19           H  
ATOM   3979  HG  SER A 259      -1.103 -28.966  -7.408  1.00 96.19           H  
ATOM   3980  N   ALA A 260      -2.783 -26.348  -3.644  1.00 95.41           N  
ATOM   3981  CA  ALA A 260      -2.946 -25.921  -2.262  1.00 95.41           C  
ATOM   3982  C   ALA A 260      -2.347 -26.920  -1.257  1.00 95.41           C  
ATOM   3983  O   ALA A 260      -2.566 -28.136  -1.360  1.00 95.41           O  
ATOM   3984  CB  ALA A 260      -4.431 -25.655  -1.980  1.00 95.41           C  
ATOM   3985  H   ALA A 260      -3.610 -26.405  -4.220  1.00 95.41           H  
ATOM   3986  HA  ALA A 260      -2.414 -24.977  -2.144  1.00 95.41           H  
ATOM   3987  HB1 ALA A 260      -4.553 -25.336  -0.945  1.00 95.41           H  
ATOM   3988  HB2 ALA A 260      -4.793 -24.873  -2.647  1.00 95.41           H  
ATOM   3989  HB3 ALA A 260      -5.002 -26.568  -2.148  1.00 95.41           H  
ATOM   3990  N   ALA A 261      -1.626 -26.397  -0.266  1.00 94.33           N  
ATOM   3991  CA  ALA A 261      -0.958 -27.175   0.767  1.00 94.33           C  
ATOM   3992  C   ALA A 261      -0.959 -26.451   2.122  1.00 94.33           C  
ATOM   3993  O   ALA A 261      -1.200 -25.251   2.226  1.00 94.33           O  
ATOM   3994  CB  ALA A 261       0.461 -27.523   0.297  1.00 94.33           C  
ATOM   3995  H   ALA A 261      -1.514 -25.396  -0.197  1.00 94.33           H  
ATOM   3996  HA  ALA A 261      -1.507 -28.109   0.888  1.00 94.33           H  
ATOM   3997  HB1 ALA A 261       0.967 -28.106   1.067  1.00 94.33           H  
ATOM   3998  HB2 ALA A 261       0.407 -28.106  -0.622  1.00 94.33           H  
ATOM   3999  HB3 ALA A 261       1.019 -26.605   0.113  1.00 94.33           H  
ATOM   4000  N   CYS A 262      -0.692 -27.211   3.183  1.00 94.13           N  
ATOM   4001  CA  CYS A 262      -0.560 -26.691   4.538  1.00 94.13           C  
ATOM   4002  C   CYS A 262       0.698 -27.256   5.207  1.00 94.13           C  
ATOM   4003  O   CYS A 262       0.997 -28.452   5.094  1.00 94.13           O  
ATOM   4004  CB  CYS A 262      -1.836 -26.982   5.345  1.00 94.13           C  
ATOM   4005  SG  CYS A 262      -2.063 -28.775   5.585  1.00 94.13           S  
ATOM   4006  H   CYS A 262      -0.569 -28.207   3.072  1.00 94.13           H  
ATOM   4007  HA  CYS A 262      -0.446 -25.609   4.472  1.00 94.13           H  
ATOM   4008  HB3 CYS A 262      -2.699 -26.574   4.819  1.00 94.13           H  
ATOM   4009  HB2 CYS A 262      -1.771 -26.491   6.317  1.00 94.13           H  
ATOM   4010  HG  CYS A 262      -1.015 -29.272   6.247  1.00 94.13           H  
ATOM   4011  N   HIS A 263       1.402 -26.415   5.959  1.00 95.27           N  
ATOM   4012  CA  HIS A 263       2.659 -26.737   6.623  1.00 95.27           C  
ATOM   4013  C   HIS A 263       2.563 -26.374   8.099  1.00 95.27           C  
ATOM   4014  O   HIS A 263       2.441 -25.208   8.466  1.00 95.27           O  
ATOM   4015  CB  HIS A 263       3.815 -26.004   5.936  1.00 95.27           C  
ATOM   4016  CG  HIS A 263       3.896 -26.283   4.459  1.00 95.27           C  
ATOM   4017  CD2 HIS A 263       3.322 -25.515   3.488  1.00 95.27           C  
ATOM   4018  ND1 HIS A 263       4.603 -27.331   3.862  1.00 95.27           N  
ATOM   4019  CE1 HIS A 263       4.449 -27.145   2.536  1.00 95.27           C  
ATOM   4020  NE2 HIS A 263       3.682 -26.068   2.284  1.00 95.27           N  
ATOM   4021  H   HIS A 263       1.073 -25.472   6.104  1.00 95.27           H  
ATOM   4022  HA  HIS A 263       2.831 -27.810   6.540  1.00 95.27           H  
ATOM   4023  HB3 HIS A 263       4.755 -26.287   6.410  1.00 95.27           H  
ATOM   4024  HB2 HIS A 263       3.710 -24.931   6.097  1.00 95.27           H  
ATOM   4025  HD2 HIS A 263       2.721 -24.660   3.760  1.00 95.27           H  
ATOM   4026  HE1 HIS A 263       4.918 -27.823   1.838  1.00 95.27           H  
ATOM   4027  HE2 HIS A 263       3.365 -25.650   1.421  1.00 95.27           H  
ATOM   4028  N   SER A 264       2.607 -27.392   8.956  1.00 95.48           N  
ATOM   4029  CA  SER A 264       2.549 -27.226  10.407  1.00 95.48           C  
ATOM   4030  C   SER A 264       3.958 -27.189  11.005  1.00 95.48           C  
ATOM   4031  O   SER A 264       4.815 -28.014  10.656  1.00 95.48           O  
ATOM   4032  CB  SER A 264       1.689 -28.338  11.010  1.00 95.48           C  
ATOM   4033  OG  SER A 264       1.518 -28.144  12.395  1.00 95.48           O  
ATOM   4034  H   SER A 264       2.685 -28.338   8.612  1.00 95.48           H  
ATOM   4035  HA  SER A 264       2.066 -26.272  10.620  1.00 95.48           H  
ATOM   4036  HB3 SER A 264       2.167 -29.302  10.835  1.00 95.48           H  
ATOM   4037  HB2 SER A 264       0.715 -28.348  10.522  1.00 95.48           H  
ATOM   4038  HG  SER A 264       2.375 -28.148  12.827  1.00 95.48           H  
ATOM   4039  N   ARG A 265       4.206 -26.238  11.909  1.00 97.03           N  
ATOM   4040  CA  ARG A 265       5.447 -26.096  12.675  1.00 97.03           C  
ATOM   4041  C   ARG A 265       5.137 -26.039  14.161  1.00 97.03           C  
ATOM   4042  O   ARG A 265       4.405 -25.168  14.622  1.00 97.03           O  
ATOM   4043  CB  ARG A 265       6.224 -24.845  12.222  1.00 97.03           C  
ATOM   4044  CG  ARG A 265       6.765 -24.942  10.788  1.00 97.03           C  
ATOM   4045  CD  ARG A 265       7.780 -26.081  10.627  1.00 97.03           C  
ATOM   4046  NE  ARG A 265       8.234 -26.187   9.238  1.00 97.03           N  
ATOM   4047  NH1 ARG A 265       6.959 -27.986   8.565  1.00 97.03           N  
ATOM   4048  NH2 ARG A 265       8.374 -27.008   7.139  1.00 97.03           N1+
ATOM   4049  CZ  ARG A 265       7.853 -27.062   8.329  1.00 97.03           C  
ATOM   4050  H   ARG A 265       3.506 -25.538  12.110  1.00 97.03           H  
ATOM   4051  HA  ARG A 265       6.068 -26.972  12.488  1.00 97.03           H  
ATOM   4052  HB3 ARG A 265       7.051 -24.664  12.909  1.00 97.03           H  
ATOM   4053  HB2 ARG A 265       5.581 -23.969  12.307  1.00 97.03           H  
ATOM   4054  HG3 ARG A 265       7.234 -23.997  10.513  1.00 97.03           H  
ATOM   4055  HG2 ARG A 265       5.936 -25.095  10.098  1.00 97.03           H  
ATOM   4056  HD3 ARG A 265       7.322 -27.021  10.932  1.00 97.03           H  
ATOM   4057  HD2 ARG A 265       8.637 -25.898  11.276  1.00 97.03           H  
ATOM   4058  HE  ARG A 265       8.919 -25.483   9.005  1.00 97.03           H  
ATOM   4059 HH12 ARG A 265       6.699 -28.635   7.837  1.00 97.03           H  
ATOM   4060 HH11 ARG A 265       6.529 -28.051   9.477  1.00 97.03           H  
ATOM   4061 HH22 ARG A 265       8.091 -27.672   6.432  1.00 97.03           H  
ATOM   4062 HH21 ARG A 265       9.062 -26.301   6.920  1.00 97.03           H  
ATOM   4063  N   ARG A 266       5.700 -26.996  14.900  1.00 96.84           N  
ATOM   4064  CA  ARG A 266       5.644 -27.014  16.361  1.00 96.84           C  
ATOM   4065  C   ARG A 266       6.625 -25.983  16.910  1.00 96.84           C  
ATOM   4066  O   ARG A 266       7.784 -25.998  16.505  1.00 96.84           O  
ATOM   4067  CB  ARG A 266       5.956 -28.419  16.891  1.00 96.84           C  
ATOM   4068  CG  ARG A 266       5.819 -28.489  18.418  1.00 96.84           C  
ATOM   4069  CD  ARG A 266       6.107 -29.908  18.907  1.00 96.84           C  
ATOM   4070  NE  ARG A 266       6.258 -29.944  20.372  1.00 96.84           N  
ATOM   4071  NH1 ARG A 266       5.010 -31.821  20.817  1.00 96.84           N  
ATOM   4072  NH2 ARG A 266       6.097 -30.771  22.475  1.00 96.84           N1+
ATOM   4073  CZ  ARG A 266       5.788 -30.847  21.210  1.00 96.84           C  
ATOM   4074  H   ARG A 266       6.194 -27.755  14.453  1.00 96.84           H  
ATOM   4075  HA  ARG A 266       4.637 -26.738  16.675  1.00 96.84           H  
ATOM   4076  HB3 ARG A 266       6.970 -28.697  16.604  1.00 96.84           H  
ATOM   4077  HB2 ARG A 266       5.278 -29.138  16.432  1.00 96.84           H  
ATOM   4078  HG3 ARG A 266       4.807 -28.204  18.705  1.00 96.84           H  
ATOM   4079  HG2 ARG A 266       6.524 -27.797  18.878  1.00 96.84           H  
ATOM   4080  HD3 ARG A 266       7.021 -30.275  18.439  1.00 96.84           H  
ATOM   4081  HD2 ARG A 266       5.291 -30.567  18.610  1.00 96.84           H  
ATOM   4082  HE  ARG A 266       6.793 -29.161  20.721  1.00 96.84           H  
ATOM   4083 HH12 ARG A 266       4.668 -32.495  21.487  1.00 96.84           H  
ATOM   4084 HH11 ARG A 266       4.751 -31.899  19.844  1.00 96.84           H  
ATOM   4085 HH22 ARG A 266       5.741 -31.459  23.124  1.00 96.84           H  
ATOM   4086 HH21 ARG A 266       6.692 -30.025  22.806  1.00 96.84           H  
ATOM   4087  N   PHE A 267       6.183 -25.174  17.860  1.00 97.24           N  
ATOM   4088  CA  PHE A 267       7.032 -24.252  18.610  1.00 97.24           C  
ATOM   4089  C   PHE A 267       6.583 -24.195  20.074  1.00 97.24           C  
ATOM   4090  O   PHE A 267       5.466 -24.597  20.409  1.00 97.24           O  
ATOM   4091  CB  PHE A 267       7.020 -22.869  17.944  1.00 97.24           C  
ATOM   4092  CG  PHE A 267       5.752 -22.068  18.169  1.00 97.24           C  
ATOM   4093  CD1 PHE A 267       4.588 -22.356  17.429  1.00 97.24           C  
ATOM   4094  CD2 PHE A 267       5.733 -21.047  19.138  1.00 97.24           C  
ATOM   4095  CE1 PHE A 267       3.405 -21.637  17.673  1.00 97.24           C  
ATOM   4096  CE2 PHE A 267       4.553 -20.323  19.374  1.00 97.24           C  
ATOM   4097  CZ  PHE A 267       3.387 -20.628  18.650  1.00 97.24           C  
ATOM   4098  H   PHE A 267       5.203 -25.169  18.104  1.00 97.24           H  
ATOM   4099  HA  PHE A 267       8.053 -24.633  18.583  1.00 97.24           H  
ATOM   4100  HB3 PHE A 267       7.189 -22.982  16.873  1.00 97.24           H  
ATOM   4101  HB2 PHE A 267       7.877 -22.293  18.292  1.00 97.24           H  
ATOM   4102  HD1 PHE A 267       4.605 -23.128  16.675  1.00 97.24           H  
ATOM   4103  HD2 PHE A 267       6.626 -20.820  19.701  1.00 97.24           H  
ATOM   4104  HE1 PHE A 267       2.511 -21.862  17.110  1.00 97.24           H  
ATOM   4105  HE2 PHE A 267       4.542 -19.533  20.111  1.00 97.24           H  
ATOM   4106  HZ  PHE A 267       2.476 -20.082  18.846  1.00 97.24           H  
ATOM   4107  N   GLU A 268       7.459 -23.720  20.951  1.00 96.96           N  
ATOM   4108  CA  GLU A 268       7.131 -23.424  22.346  1.00 96.96           C  
ATOM   4109  C   GLU A 268       7.125 -21.903  22.510  1.00 96.96           C  
ATOM   4110  O   GLU A 268       8.119 -21.272  22.150  1.00 96.96           O  
ATOM   4111  CB  GLU A 268       8.121 -24.123  23.293  1.00 96.96           C  
ATOM   4112  CG  GLU A 268       7.872 -25.641  23.273  1.00 96.96           C  
ATOM   4113  CD  GLU A 268       8.790 -26.472  24.179  1.00 96.96           C  
ATOM   4114  OE1 GLU A 268       8.664 -27.721  24.075  1.00 96.96           O  
ATOM   4115  OE2 GLU A 268       9.573 -25.893  24.963  1.00 96.96           O1-
ATOM   4116  H   GLU A 268       8.412 -23.544  20.667  1.00 96.96           H  
ATOM   4117  HA  GLU A 268       6.129 -23.799  22.553  1.00 96.96           H  
ATOM   4118  HB3 GLU A 268       7.981 -23.746  24.307  1.00 96.96           H  
ATOM   4119  HB2 GLU A 268       9.141 -23.917  22.968  1.00 96.96           H  
ATOM   4120  HG3 GLU A 268       7.952 -26.005  22.248  1.00 96.96           H  
ATOM   4121  HG2 GLU A 268       6.833 -25.839  23.534  1.00 96.96           H  
ATOM   4122  N   PRO A 269       6.028 -21.287  22.993  1.00 97.72           N  
ATOM   4123  CA  PRO A 269       5.977 -19.840  23.125  1.00 97.72           C  
ATOM   4124  C   PRO A 269       7.115 -19.305  24.001  1.00 97.72           C  
ATOM   4125  O   PRO A 269       7.335 -19.815  25.106  1.00 97.72           O  
ATOM   4126  CB  PRO A 269       4.590 -19.504  23.684  1.00 97.72           C  
ATOM   4127  CG  PRO A 269       3.739 -20.679  23.207  1.00 97.72           C  
ATOM   4128  CD  PRO A 269       4.712 -21.856  23.249  1.00 97.72           C  
ATOM   4129  HA  PRO A 269       6.067 -19.398  22.133  1.00 97.72           H  
ATOM   4130  HB3 PRO A 269       4.228 -18.586  23.220  1.00 97.72           H  
ATOM   4131  HB2 PRO A 269       4.631 -19.509  24.773  1.00 97.72           H  
ATOM   4132  HG3 PRO A 269       3.430 -20.504  22.176  1.00 97.72           H  
ATOM   4133  HG2 PRO A 269       2.933 -20.852  23.920  1.00 97.72           H  
ATOM   4134  HD2 PRO A 269       4.698 -22.301  24.243  1.00 97.72           H  
ATOM   4135  HD3 PRO A 269       4.462 -22.560  22.456  1.00 97.72           H  
ATOM   4136  N   LEU A 270       7.811 -18.273  23.517  1.00 97.64           N  
ATOM   4137  CA  LEU A 270       8.939 -17.629  24.202  1.00 97.64           C  
ATOM   4138  C   LEU A 270       8.492 -16.889  25.466  1.00 97.64           C  
ATOM   4139  O   LEU A 270       9.210 -16.862  26.466  1.00 97.64           O  
ATOM   4140  CB  LEU A 270       9.632 -16.641  23.241  1.00 97.64           C  
ATOM   4141  CG  LEU A 270      10.332 -17.279  22.029  1.00 97.64           C  
ATOM   4142  CD1 LEU A 270      10.987 -16.179  21.199  1.00 97.64           C  
ATOM   4143  CD2 LEU A 270      11.411 -18.275  22.453  1.00 97.64           C  
ATOM   4144  H   LEU A 270       7.573 -17.880  22.618  1.00 97.64           H  
ATOM   4145  HA  LEU A 270       9.657 -18.398  24.486  1.00 97.64           H  
ATOM   4146  HB3 LEU A 270      10.352 -16.042  23.798  1.00 97.64           H  
ATOM   4147  HB2 LEU A 270       8.905 -15.908  22.892  1.00 97.64           H  
ATOM   4148  HG  LEU A 270       9.591 -17.794  21.418  1.00 97.64           H  
ATOM   4149 HD11 LEU A 270      11.486 -16.622  20.336  1.00 97.64           H  
ATOM   4150 HD12 LEU A 270      10.225 -15.479  20.857  1.00 97.64           H  
ATOM   4151 HD13 LEU A 270      11.719 -15.649  21.809  1.00 97.64           H  
ATOM   4152 HD21 LEU A 270      11.880 -18.702  21.567  1.00 97.64           H  
ATOM   4153 HD22 LEU A 270      12.165 -17.762  23.051  1.00 97.64           H  
ATOM   4154 HD23 LEU A 270      10.959 -19.071  23.044  1.00 97.64           H  
ATOM   4155  N   THR A 271       7.281 -16.337  25.434  1.00 97.20           N  
ATOM   4156  CA  THR A 271       6.601 -15.687  26.555  1.00 97.20           C  
ATOM   4157  C   THR A 271       5.101 -15.988  26.499  1.00 97.20           C  
ATOM   4158  O   THR A 271       4.585 -16.463  25.486  1.00 97.20           O  
ATOM   4159  CB  THR A 271       6.888 -14.178  26.571  1.00 97.20           C  
ATOM   4160  CG2 THR A 271       6.275 -13.418  25.402  1.00 97.20           C  
ATOM   4161  OG1 THR A 271       6.370 -13.614  27.752  1.00 97.20           O  
ATOM   4162  H   THR A 271       6.746 -16.344  24.578  1.00 97.20           H  
ATOM   4163  HA  THR A 271       6.994 -16.113  27.478  1.00 97.20           H  
ATOM   4164  HB  THR A 271       7.968 -14.028  26.557  1.00 97.20           H  
ATOM   4165 HG21 THR A 271       6.523 -12.360  25.486  1.00 97.20           H  
ATOM   4166 HG22 THR A 271       6.671 -13.810  24.465  1.00 97.20           H  
ATOM   4167 HG23 THR A 271       5.192 -13.539  25.418  1.00 97.20           H  
ATOM   4168  HG1 THR A 271       5.422 -13.760  27.788  1.00 97.20           H  
ATOM   4169  N   SER A 272       4.400 -15.744  27.605  1.00 98.07           N  
ATOM   4170  CA  SER A 272       2.935 -15.814  27.633  1.00 98.07           C  
ATOM   4171  C   SER A 272       2.344 -14.508  27.099  1.00 98.07           C  
ATOM   4172  O   SER A 272       2.897 -13.443  27.359  1.00 98.07           O  
ATOM   4173  CB  SER A 272       2.408 -16.091  29.042  1.00 98.07           C  
ATOM   4174  OG  SER A 272       3.032 -17.239  29.600  1.00 98.07           O  
ATOM   4175  H   SER A 272       4.877 -15.502  28.462  1.00 98.07           H  
ATOM   4176  HA  SER A 272       2.617 -16.628  26.981  1.00 98.07           H  
ATOM   4177  HB3 SER A 272       1.330 -16.247  29.003  1.00 98.07           H  
ATOM   4178  HB2 SER A 272       2.602 -15.227  29.678  1.00 98.07           H  
ATOM   4179  HG  SER A 272       3.980 -17.097  29.648  1.00 98.07           H  
ATOM   4180  N   GLY A 273       1.217 -14.590  26.397  1.00 97.77           N  
ATOM   4181  CA  GLY A 273       0.572 -13.440  25.763  1.00 97.77           C  
ATOM   4182  C   GLY A 273      -0.658 -13.847  24.955  1.00 97.77           C  
ATOM   4183  O   GLY A 273      -1.188 -14.947  25.134  1.00 97.77           O  
ATOM   4184  H   GLY A 273       0.759 -15.483  26.279  1.00 97.77           H  
ATOM   4185  HA3 GLY A 273       1.286 -12.939  25.108  1.00 97.77           H  
ATOM   4186  HA2 GLY A 273       0.282 -12.719  26.527  1.00 97.77           H  
ATOM   4187  N   ARG A 274      -1.112 -12.978  24.056  1.00 97.85           N  
ATOM   4188  CA  ARG A 274      -2.218 -13.209  23.120  1.00 97.85           C  
ATOM   4189  C   ARG A 274      -1.672 -13.401  21.716  1.00 97.85           C  
ATOM   4190  O   ARG A 274      -1.129 -12.480  21.115  1.00 97.85           O  
ATOM   4191  CB  ARG A 274      -3.210 -12.039  23.138  1.00 97.85           C  
ATOM   4192  CG  ARG A 274      -3.716 -11.712  24.542  1.00 97.85           C  
ATOM   4193  CD  ARG A 274      -4.797 -10.640  24.436  1.00 97.85           C  
ATOM   4194  NE  ARG A 274      -4.950  -9.930  25.714  1.00 97.85           N  
ATOM   4195  NH1 ARG A 274      -7.240  -9.954  25.793  1.00 97.85           N  
ATOM   4196  NH2 ARG A 274      -6.072  -8.929  27.408  1.00 97.85           N1+
ATOM   4197  CZ  ARG A 274      -6.086  -9.617  26.300  1.00 97.85           C  
ATOM   4198  H   ARG A 274      -0.686 -12.065  23.976  1.00 97.85           H  
ATOM   4199  HA  ARG A 274      -2.743 -14.116  23.418  1.00 97.85           H  
ATOM   4200  HB3 ARG A 274      -4.057 -12.273  22.493  1.00 97.85           H  
ATOM   4201  HB2 ARG A 274      -2.737 -11.156  22.709  1.00 97.85           H  
ATOM   4202  HG3 ARG A 274      -2.891 -11.337  25.147  1.00 97.85           H  
ATOM   4203  HG2 ARG A 274      -4.138 -12.610  24.994  1.00 97.85           H  
ATOM   4204  HD3 ARG A 274      -5.744 -11.106  24.163  1.00 97.85           H  
ATOM   4205  HD2 ARG A 274      -4.527  -9.929  23.655  1.00 97.85           H  
ATOM   4206  HE  ARG A 274      -4.072  -9.680  26.146  1.00 97.85           H  
ATOM   4207 HH12 ARG A 274      -8.094  -9.699  26.268  1.00 97.85           H  
ATOM   4208 HH11 ARG A 274      -7.279 -10.472  24.927  1.00 97.85           H  
ATOM   4209 HH22 ARG A 274      -6.940  -8.686  27.862  1.00 97.85           H  
ATOM   4210 HH21 ARG A 274      -5.192  -8.641  27.812  1.00 97.85           H  
ATOM   4211  N   ALA A 275      -1.847 -14.598  21.173  1.00 98.25           N  
ATOM   4212  CA  ALA A 275      -1.552 -14.863  19.776  1.00 98.25           C  
ATOM   4213  C   ALA A 275      -2.546 -14.106  18.894  1.00 98.25           C  
ATOM   4214  O   ALA A 275      -3.722 -14.454  18.879  1.00 98.25           O  
ATOM   4215  CB  ALA A 275      -1.641 -16.371  19.558  1.00 98.25           C  
ATOM   4216  H   ALA A 275      -2.196 -15.361  21.734  1.00 98.25           H  
ATOM   4217  HA  ALA A 275      -0.540 -14.525  19.551  1.00 98.25           H  
ATOM   4218  HB1 ALA A 275      -1.424 -16.601  18.515  1.00 98.25           H  
ATOM   4219  HB2 ALA A 275      -0.917 -16.875  20.199  1.00 98.25           H  
ATOM   4220  HB3 ALA A 275      -2.645 -16.716  19.803  1.00 98.25           H  
ATOM   4221  N   GLN A 276      -2.079 -13.084  18.180  1.00 98.31           N  
ATOM   4222  CA  GLN A 276      -2.929 -12.198  17.375  1.00 98.31           C  
ATOM   4223  C   GLN A 276      -2.436 -12.116  15.930  1.00 98.31           C  
ATOM   4224  O   GLN A 276      -3.184 -12.370  14.984  1.00 98.31           O  
ATOM   4225  CB  GLN A 276      -2.919 -10.800  18.017  1.00 98.31           C  
ATOM   4226  CG  GLN A 276      -3.728 -10.732  19.320  1.00 98.31           C  
ATOM   4227  CD  GLN A 276      -3.528  -9.423  20.074  1.00 98.31           C  
ATOM   4228  NE2 GLN A 276      -4.413  -9.099  20.993  1.00 98.31           N  
ATOM   4229  OE1 GLN A 276      -2.570  -8.687  19.875  1.00 98.31           O  
ATOM   4230  H   GLN A 276      -1.089 -12.883  18.172  1.00 98.31           H  
ATOM   4231  HA  GLN A 276      -3.948 -12.583  17.381  1.00 98.31           H  
ATOM   4232  HB3 GLN A 276      -3.314 -10.073  17.307  1.00 98.31           H  
ATOM   4233  HB2 GLN A 276      -1.890 -10.499  18.213  1.00 98.31           H  
ATOM   4234  HG3 GLN A 276      -3.449 -11.566  19.964  1.00 98.31           H  
ATOM   4235  HG2 GLN A 276      -4.787 -10.863  19.097  1.00 98.31           H  
ATOM   4236 HE22 GLN A 276      -4.311  -8.239  21.511  1.00 98.31           H  
ATOM   4237 HE21 GLN A 276      -5.194  -9.712  21.179  1.00 98.31           H  
ATOM   4238  N   VAL A 277      -1.157 -11.780  15.769  1.00 98.74           N  
ATOM   4239  CA  VAL A 277      -0.559 -11.398  14.489  1.00 98.74           C  
ATOM   4240  C   VAL A 277       0.561 -12.365  14.129  1.00 98.74           C  
ATOM   4241  O   VAL A 277       1.349 -12.770  14.984  1.00 98.74           O  
ATOM   4242  CB  VAL A 277      -0.065  -9.940  14.563  1.00 98.74           C  
ATOM   4243  CG1 VAL A 277       0.707  -9.525  13.310  1.00 98.74           C  
ATOM   4244  CG2 VAL A 277      -1.240  -8.970  14.742  1.00 98.74           C  
ATOM   4245  H   VAL A 277      -0.531 -11.777  16.562  1.00 98.74           H  
ATOM   4246  HA  VAL A 277      -1.328 -11.461  13.719  1.00 98.74           H  
ATOM   4247  HB  VAL A 277       0.597  -9.843  15.424  1.00 98.74           H  
ATOM   4248 HG11 VAL A 277       1.034  -8.491  13.411  1.00 98.74           H  
ATOM   4249 HG12 VAL A 277       1.577 -10.171  13.189  1.00 98.74           H  
ATOM   4250 HG13 VAL A 277       0.061  -9.619  12.437  1.00 98.74           H  
ATOM   4251 HG21 VAL A 277      -0.864  -7.948  14.791  1.00 98.74           H  
ATOM   4252 HG22 VAL A 277      -1.922  -9.065  13.898  1.00 98.74           H  
ATOM   4253 HG23 VAL A 277      -1.769  -9.206  15.665  1.00 98.74           H  
ATOM   4254  N   VAL A 278       0.640 -12.725  12.852  1.00 98.83           N  
ATOM   4255  CA  VAL A 278       1.751 -13.481  12.277  1.00 98.83           C  
ATOM   4256  C   VAL A 278       2.502 -12.565  11.321  1.00 98.83           C  
ATOM   4257  O   VAL A 278       1.993 -12.211  10.258  1.00 98.83           O  
ATOM   4258  CB  VAL A 278       1.272 -14.768  11.586  1.00 98.83           C  
ATOM   4259  CG1 VAL A 278       2.471 -15.560  11.061  1.00 98.83           C  
ATOM   4260  CG2 VAL A 278       0.496 -15.669  12.556  1.00 98.83           C  
ATOM   4261  H   VAL A 278      -0.099 -12.476  12.211  1.00 98.83           H  
ATOM   4262  HA  VAL A 278       2.428 -13.759  13.085  1.00 98.83           H  
ATOM   4263  HB  VAL A 278       0.625 -14.503  10.750  1.00 98.83           H  
ATOM   4264 HG11 VAL A 278       2.121 -16.470  10.573  1.00 98.83           H  
ATOM   4265 HG12 VAL A 278       3.022 -14.953  10.343  1.00 98.83           H  
ATOM   4266 HG13 VAL A 278       3.126 -15.823  11.892  1.00 98.83           H  
ATOM   4267 HG21 VAL A 278       0.172 -16.570  12.034  1.00 98.83           H  
ATOM   4268 HG22 VAL A 278       1.140 -15.945  13.391  1.00 98.83           H  
ATOM   4269 HG23 VAL A 278      -0.376 -15.134  12.931  1.00 98.83           H  
ATOM   4270  N   LEU A 279       3.713 -12.187  11.714  1.00 98.88           N  
ATOM   4271  CA  LEU A 279       4.660 -11.492  10.849  1.00 98.88           C  
ATOM   4272  C   LEU A 279       5.304 -12.526   9.932  1.00 98.88           C  
ATOM   4273  O   LEU A 279       5.649 -13.612  10.395  1.00 98.88           O  
ATOM   4274  CB  LEU A 279       5.707 -10.753  11.701  1.00 98.88           C  
ATOM   4275  CG  LEU A 279       5.099  -9.811  12.754  1.00 98.88           C  
ATOM   4276  CD1 LEU A 279       6.193  -9.116  13.556  1.00 98.88           C  
ATOM   4277  CD2 LEU A 279       4.217  -8.746  12.109  1.00 98.88           C  
ATOM   4278  H   LEU A 279       4.021 -12.377  12.657  1.00 98.88           H  
ATOM   4279  HA  LEU A 279       4.120 -10.766  10.242  1.00 98.88           H  
ATOM   4280  HB3 LEU A 279       6.369 -10.185  11.047  1.00 98.88           H  
ATOM   4281  HB2 LEU A 279       6.350 -11.481  12.195  1.00 98.88           H  
ATOM   4282  HG  LEU A 279       4.489 -10.402  13.437  1.00 98.88           H  
ATOM   4283 HD11 LEU A 279       5.738  -8.455  14.295  1.00 98.88           H  
ATOM   4284 HD12 LEU A 279       6.803  -9.863  14.065  1.00 98.88           H  
ATOM   4285 HD13 LEU A 279       6.821  -8.531  12.884  1.00 98.88           H  
ATOM   4286 HD21 LEU A 279       3.804  -8.099  12.883  1.00 98.88           H  
ATOM   4287 HD22 LEU A 279       4.813  -8.151  11.417  1.00 98.88           H  
ATOM   4288 HD23 LEU A 279       3.403  -9.227  11.566  1.00 98.88           H  
ATOM   4289  N   SER A 280       5.440 -12.229   8.646  1.00 98.90           N  
ATOM   4290  CA  SER A 280       5.961 -13.185   7.669  1.00 98.90           C  
ATOM   4291  C   SER A 280       6.841 -12.488   6.638  1.00 98.90           C  
ATOM   4292  O   SER A 280       6.605 -11.343   6.267  1.00 98.90           O  
ATOM   4293  CB  SER A 280       4.789 -13.958   7.046  1.00 98.90           C  
ATOM   4294  OG  SER A 280       5.153 -14.949   6.100  1.00 98.90           O  
ATOM   4295  H   SER A 280       5.179 -11.314   8.309  1.00 98.90           H  
ATOM   4296  HA  SER A 280       6.583 -13.902   8.206  1.00 98.90           H  
ATOM   4297  HB3 SER A 280       4.099 -13.254   6.582  1.00 98.90           H  
ATOM   4298  HB2 SER A 280       4.198 -14.417   7.839  1.00 98.90           H  
ATOM   4299  HG  SER A 280       5.931 -15.418   6.411  1.00 98.90           H  
ATOM   4300  N   TRP A 281       7.867 -13.191   6.183  1.00 98.76           N  
ATOM   4301  CA  TRP A 281       8.803 -12.752   5.145  1.00 98.76           C  
ATOM   4302  C   TRP A 281       9.445 -13.987   4.519  1.00 98.76           C  
ATOM   4303  O   TRP A 281       9.215 -15.110   4.971  1.00 98.76           O  
ATOM   4304  CB  TRP A 281       9.872 -11.831   5.751  1.00 98.76           C  
ATOM   4305  CG  TRP A 281      10.659 -12.420   6.880  1.00 98.76           C  
ATOM   4306  CD1 TRP A 281      11.783 -13.163   6.766  1.00 98.76           C  
ATOM   4307  CD2 TRP A 281      10.383 -12.320   8.309  1.00 98.76           C  
ATOM   4308  CE2 TRP A 281      11.402 -13.029   9.012  1.00 98.76           C  
ATOM   4309  CE3 TRP A 281       9.383 -11.688   9.080  1.00 98.76           C  
ATOM   4310  NE1 TRP A 281      12.221 -13.531   8.023  1.00 98.76           N  
ATOM   4311  CH2 TRP A 281      10.427 -12.451  11.152  1.00 98.76           C  
ATOM   4312  CZ2 TRP A 281      11.434 -13.093  10.411  1.00 98.76           C  
ATOM   4313  CZ3 TRP A 281       9.403 -11.754  10.486  1.00 98.76           C  
ATOM   4314  H   TRP A 281       8.055 -14.110   6.556  1.00 98.76           H  
ATOM   4315  HA  TRP A 281       8.255 -12.206   4.377  1.00 98.76           H  
ATOM   4316  HB3 TRP A 281       9.403 -10.905   6.084  1.00 98.76           H  
ATOM   4317  HB2 TRP A 281      10.555 -11.506   4.966  1.00 98.76           H  
ATOM   4318  HD1 TRP A 281      12.192 -13.378   5.789  1.00 98.76           H  
ATOM   4319  HE3 TRP A 281       8.588 -11.144   8.591  1.00 98.76           H  
ATOM   4320  HE1 TRP A 281      13.049 -14.101   8.123  1.00 98.76           H  
ATOM   4321  HH2 TRP A 281      10.440 -12.493  12.231  1.00 98.76           H  
ATOM   4322  HZ2 TRP A 281      12.227 -13.632  10.909  1.00 98.76           H  
ATOM   4323  HZ3 TRP A 281       8.629 -11.267  11.060  1.00 98.76           H  
ATOM   4324  N   TRP A 282      10.265 -13.808   3.493  1.00 98.74           N  
ATOM   4325  CA  TRP A 282      10.938 -14.914   2.826  1.00 98.74           C  
ATOM   4326  C   TRP A 282      12.410 -14.609   2.552  1.00 98.74           C  
ATOM   4327  O   TRP A 282      12.849 -13.460   2.596  1.00 98.74           O  
ATOM   4328  CB  TRP A 282      10.134 -15.298   1.579  1.00 98.74           C  
ATOM   4329  CG  TRP A 282       9.775 -14.166   0.668  1.00 98.74           C  
ATOM   4330  CD1 TRP A 282       8.619 -13.458   0.684  1.00 98.74           C  
ATOM   4331  CD2 TRP A 282      10.557 -13.622  -0.433  1.00 98.74           C  
ATOM   4332  CE2 TRP A 282       9.798 -12.590  -1.059  1.00 98.74           C  
ATOM   4333  CE3 TRP A 282      11.817 -13.929  -0.988  1.00 98.74           C  
ATOM   4334  NE1 TRP A 282       8.634 -12.529  -0.335  1.00 98.74           N  
ATOM   4335  CH2 TRP A 282      11.486 -12.268  -2.749  1.00 98.74           C  
ATOM   4336  CZ2 TRP A 282      10.251 -11.909  -2.192  1.00 98.74           C  
ATOM   4337  CZ3 TRP A 282      12.271 -13.264  -2.143  1.00 98.74           C  
ATOM   4338  H   TRP A 282      10.443 -12.877   3.145  1.00 98.74           H  
ATOM   4339  HA  TRP A 282      10.906 -15.766   3.504  1.00 98.74           H  
ATOM   4340  HB3 TRP A 282       9.226 -15.818   1.882  1.00 98.74           H  
ATOM   4341  HB2 TRP A 282      10.682 -16.053   1.015  1.00 98.74           H  
ATOM   4342  HD1 TRP A 282       7.865 -13.672   1.428  1.00 98.74           H  
ATOM   4343  HE3 TRP A 282      12.442 -14.680  -0.527  1.00 98.74           H  
ATOM   4344  HE1 TRP A 282       7.845 -11.913  -0.468  1.00 98.74           H  
ATOM   4345  HH2 TRP A 282      11.836 -11.780  -3.647  1.00 98.74           H  
ATOM   4346  HZ2 TRP A 282       9.652 -11.120  -2.623  1.00 98.74           H  
ATOM   4347  HZ3 TRP A 282      13.230 -13.517  -2.570  1.00 98.74           H  
ATOM   4348  N   ASP A 283      13.186 -15.664   2.320  1.00 98.15           N  
ATOM   4349  CA  ASP A 283      14.505 -15.575   1.703  1.00 98.15           C  
ATOM   4350  C   ASP A 283      14.540 -16.383   0.406  1.00 98.15           C  
ATOM   4351  O   ASP A 283      13.722 -17.281   0.183  1.00 98.15           O  
ATOM   4352  CB  ASP A 283      15.640 -15.938   2.688  1.00 98.15           C  
ATOM   4353  CG  ASP A 283      15.793 -17.420   3.083  1.00 98.15           C  
ATOM   4354  OD1 ASP A 283      15.139 -18.315   2.510  1.00 98.15           O  
ATOM   4355  OD2 ASP A 283      16.580 -17.696   4.023  1.00 98.15           O1-
ATOM   4356  H   ASP A 283      12.871 -16.589   2.574  1.00 98.15           H  
ATOM   4357  HA  ASP A 283      14.652 -14.532   1.427  1.00 98.15           H  
ATOM   4358  HB3 ASP A 283      15.537 -15.336   3.591  1.00 98.15           H  
ATOM   4359  HB2 ASP A 283      16.588 -15.574   2.291  1.00 98.15           H  
ATOM   4360  N   ILE A 284      15.494 -16.040  -0.454  1.00 98.55           N  
ATOM   4361  CA  ILE A 284      15.860 -16.824  -1.627  1.00 98.55           C  
ATOM   4362  C   ILE A 284      17.351 -17.143  -1.598  1.00 98.55           C  
ATOM   4363  O   ILE A 284      18.204 -16.276  -1.399  1.00 98.55           O  
ATOM   4364  CB  ILE A 284      15.423 -16.168  -2.954  1.00 98.55           C  
ATOM   4365  CG1 ILE A 284      15.857 -14.692  -3.074  1.00 98.55           C  
ATOM   4366  CG2 ILE A 284      13.916 -16.383  -3.154  1.00 98.55           C  
ATOM   4367  CD1 ILE A 284      15.515 -14.046  -4.423  1.00 98.55           C  
ATOM   4368  H   ILE A 284      16.018 -15.188  -0.314  1.00 98.55           H  
ATOM   4369  HA  ILE A 284      15.331 -17.774  -1.553  1.00 98.55           H  
ATOM   4370  HB  ILE A 284      15.927 -16.710  -3.754  1.00 98.55           H  
ATOM   4371 HG13 ILE A 284      16.930 -14.616  -2.899  1.00 98.55           H  
ATOM   4372 HG12 ILE A 284      15.400 -14.115  -2.271  1.00 98.55           H  
ATOM   4373 HG21 ILE A 284      13.604 -15.921  -4.090  1.00 98.55           H  
ATOM   4374 HG22 ILE A 284      13.702 -17.451  -3.188  1.00 98.55           H  
ATOM   4375 HG23 ILE A 284      13.371 -15.930  -2.326  1.00 98.55           H  
ATOM   4376 HD11 ILE A 284      15.853 -13.010  -4.426  1.00 98.55           H  
ATOM   4377 HD12 ILE A 284      16.012 -14.593  -5.224  1.00 98.55           H  
ATOM   4378 HD13 ILE A 284      14.437 -14.077  -4.578  1.00 98.55           H  
ATOM   4379  N   GLU A 285      17.657 -18.416  -1.809  1.00 98.63           N  
ATOM   4380  CA  GLU A 285      18.997 -18.958  -1.974  1.00 98.63           C  
ATOM   4381  C   GLU A 285      19.299 -19.022  -3.471  1.00 98.63           C  
ATOM   4382  O   GLU A 285      18.613 -19.719  -4.218  1.00 98.63           O  
ATOM   4383  CB  GLU A 285      19.079 -20.347  -1.315  1.00 98.63           C  
ATOM   4384  CG  GLU A 285      18.773 -20.285   0.195  1.00 98.63           C  
ATOM   4385  CD  GLU A 285      18.910 -21.629   0.918  1.00 98.63           C  
ATOM   4386  OE1 GLU A 285      18.942 -21.638   2.172  1.00 98.63           O  
ATOM   4387  OE2 GLU A 285      18.991 -22.685   0.259  1.00 98.63           O1-
ATOM   4388  H   GLU A 285      16.924 -19.108  -1.869  1.00 98.63           H  
ATOM   4389  HA  GLU A 285      19.714 -18.292  -1.493  1.00 98.63           H  
ATOM   4390  HB3 GLU A 285      20.076 -20.762  -1.466  1.00 98.63           H  
ATOM   4391  HB2 GLU A 285      18.374 -21.021  -1.800  1.00 98.63           H  
ATOM   4392  HG3 GLU A 285      17.766 -19.896   0.343  1.00 98.63           H  
ATOM   4393  HG2 GLU A 285      19.428 -19.552   0.666  1.00 98.63           H  
ATOM   4394  N   MET A 286      20.308 -18.282  -3.927  1.00 98.64           N  
ATOM   4395  CA  MET A 286      20.635 -18.147  -5.353  1.00 98.64           C  
ATOM   4396  C   MET A 286      21.454 -19.328  -5.896  1.00 98.64           C  
ATOM   4397  O   MET A 286      21.617 -19.466  -7.108  1.00 98.64           O  
ATOM   4398  CB  MET A 286      21.376 -16.827  -5.600  1.00 98.64           C  
ATOM   4399  CG  MET A 286      20.643 -15.576  -5.112  1.00 98.64           C  
ATOM   4400  SD  MET A 286      19.107 -15.250  -6.008  1.00 98.64           S  
ATOM   4401  CE  MET A 286      18.748 -13.585  -5.394  1.00 98.64           C  
ATOM   4402  H   MET A 286      20.896 -17.776  -3.280  1.00 98.64           H  
ATOM   4403  HA  MET A 286      19.697 -18.110  -5.907  1.00 98.64           H  
ATOM   4404  HB3 MET A 286      21.591 -16.727  -6.664  1.00 98.64           H  
ATOM   4405  HB2 MET A 286      22.360 -16.873  -5.133  1.00 98.64           H  
ATOM   4406  HG3 MET A 286      21.303 -14.713  -5.199  1.00 98.64           H  
ATOM   4407  HG2 MET A 286      20.427 -15.675  -4.048  1.00 98.64           H  
ATOM   4408  HE1 MET A 286      17.825 -13.222  -5.846  1.00 98.64           H  
ATOM   4409  HE2 MET A 286      18.635 -13.613  -4.310  1.00 98.64           H  
ATOM   4410  HE3 MET A 286      19.568 -12.916  -5.656  1.00 98.64           H  
ATOM   4411  N   ASP A 287      21.989 -20.172  -5.011  1.00 98.41           N  
ATOM   4412  CA  ASP A 287      22.830 -21.322  -5.328  1.00 98.41           C  
ATOM   4413  C   ASP A 287      22.455 -22.570  -4.499  1.00 98.41           C  
ATOM   4414  O   ASP A 287      21.933 -22.440  -3.389  1.00 98.41           O  
ATOM   4415  CB  ASP A 287      24.317 -20.945  -5.168  1.00 98.41           C  
ATOM   4416  CG  ASP A 287      24.781 -20.650  -3.726  1.00 98.41           C  
ATOM   4417  OD1 ASP A 287      24.059 -19.976  -2.956  1.00 98.41           O  
ATOM   4418  OD2 ASP A 287      25.913 -21.045  -3.375  1.00 98.41           O1-
ATOM   4419  H   ASP A 287      21.823 -20.041  -4.024  1.00 98.41           H  
ATOM   4420  HA  ASP A 287      22.667 -21.566  -6.377  1.00 98.41           H  
ATOM   4421  HB3 ASP A 287      24.541 -20.087  -5.801  1.00 98.41           H  
ATOM   4422  HB2 ASP A 287      24.936 -21.737  -5.590  1.00 98.41           H  
ATOM   4423  N   PRO A 288      22.730 -23.795  -4.997  1.00 97.98           N  
ATOM   4424  CA  PRO A 288      22.426 -25.042  -4.286  1.00 97.98           C  
ATOM   4425  C   PRO A 288      23.050 -25.148  -2.893  1.00 97.98           C  
ATOM   4426  O   PRO A 288      22.493 -25.794  -2.003  1.00 97.98           O  
ATOM   4427  CB  PRO A 288      22.943 -26.164  -5.192  1.00 97.98           C  
ATOM   4428  CG  PRO A 288      22.906 -25.553  -6.588  1.00 97.98           C  
ATOM   4429  CD  PRO A 288      23.246 -24.092  -6.324  1.00 97.98           C  
ATOM   4430  HA  PRO A 288      21.344 -25.137  -4.194  1.00 97.98           H  
ATOM   4431  HB3 PRO A 288      22.254 -27.008  -5.149  1.00 97.98           H  
ATOM   4432  HB2 PRO A 288      23.975 -26.395  -4.927  1.00 97.98           H  
ATOM   4433  HG3 PRO A 288      21.892 -25.621  -6.983  1.00 97.98           H  
ATOM   4434  HG2 PRO A 288      23.692 -26.001  -7.197  1.00 97.98           H  
ATOM   4435  HD2 PRO A 288      24.329 -23.965  -6.328  1.00 97.98           H  
ATOM   4436  HD3 PRO A 288      22.740 -23.464  -7.058  1.00 97.98           H  
ATOM   4437  N   GLU A 289      24.213 -24.525  -2.700  1.00 97.43           N  
ATOM   4438  CA  GLU A 289      24.939 -24.507  -1.436  1.00 97.43           C  
ATOM   4439  C   GLU A 289      24.355 -23.527  -0.405  1.00 97.43           C  
ATOM   4440  O   GLU A 289      24.772 -23.569   0.755  1.00 97.43           O  
ATOM   4441  CB  GLU A 289      26.424 -24.192  -1.696  1.00 97.43           C  
ATOM   4442  CG  GLU A 289      27.168 -25.202  -2.590  1.00 97.43           C  
ATOM   4443  CD  GLU A 289      26.983 -25.051  -4.116  1.00 97.43           C  
ATOM   4444  OE1 GLU A 289      27.639 -25.843  -4.830  1.00 97.43           O  
ATOM   4445  OE2 GLU A 289      26.248 -24.157  -4.586  1.00 97.43           O1-
ATOM   4446  H   GLU A 289      24.648 -24.021  -3.460  1.00 97.43           H  
ATOM   4447  HA  GLU A 289      24.884 -25.509  -1.009  1.00 97.43           H  
ATOM   4448  HB3 GLU A 289      26.945 -24.102  -0.743  1.00 97.43           H  
ATOM   4449  HB2 GLU A 289      26.510 -23.196  -2.130  1.00 97.43           H  
ATOM   4450  HG3 GLU A 289      26.893 -26.214  -2.293  1.00 97.43           H  
ATOM   4451  HG2 GLU A 289      28.232 -25.174  -2.353  1.00 97.43           H  
ATOM   4452  N   GLY A 290      23.418 -22.655  -0.801  1.00 96.65           N  
ATOM   4453  CA  GLY A 290      22.785 -21.664   0.071  1.00 96.65           C  
ATOM   4454  C   GLY A 290      23.744 -20.591   0.592  1.00 96.65           C  
ATOM   4455  O   GLY A 290      23.519 -20.043   1.674  1.00 96.65           O  
ATOM   4456  H   GLY A 290      23.103 -22.653  -1.760  1.00 96.65           H  
ATOM   4457  HA3 GLY A 290      22.318 -22.172   0.916  1.00 96.65           H  
ATOM   4458  HA2 GLY A 290      21.963 -21.187  -0.461  1.00 96.65           H  
ATOM   4459  N   LYS A 291      24.836 -20.313  -0.133  1.00 97.22           N  
ATOM   4460  CA  LYS A 291      25.855 -19.328   0.268  1.00 97.22           C  
ATOM   4461  C   LYS A 291      25.470 -17.912  -0.132  1.00 97.22           C  
ATOM   4462  O   LYS A 291      25.896 -16.964   0.522  1.00 97.22           O  
ATOM   4463  CB  LYS A 291      27.199 -19.674  -0.374  1.00 97.22           C  
ATOM   4464  CG  LYS A 291      27.789 -20.972   0.179  1.00 97.22           C  
ATOM   4465  CD  LYS A 291      29.041 -21.317  -0.624  1.00 97.22           C  
ATOM   4466  CE  LYS A 291      29.632 -22.627  -0.113  1.00 97.22           C  
ATOM   4467  NZ  LYS A 291      30.637 -23.133  -1.073  1.00 97.22           N1+
ATOM   4468  H   LYS A 291      24.996 -20.790  -1.009  1.00 97.22           H  
ATOM   4469  HA  LYS A 291      25.967 -19.366   1.351  1.00 97.22           H  
ATOM   4470  HB3 LYS A 291      27.901 -18.857  -0.207  1.00 97.22           H  
ATOM   4471  HB2 LYS A 291      27.073 -19.764  -1.453  1.00 97.22           H  
ATOM   4472  HG3 LYS A 291      27.059 -21.775   0.076  1.00 97.22           H  
ATOM   4473  HG2 LYS A 291      28.057 -20.832   1.226  1.00 97.22           H  
ATOM   4474  HD3 LYS A 291      29.775 -20.519  -0.512  1.00 97.22           H  
ATOM   4475  HD2 LYS A 291      28.779 -21.423  -1.677  1.00 97.22           H  
ATOM   4476  HE3 LYS A 291      28.837 -23.364   0.002  1.00 97.22           H  
ATOM   4477  HE2 LYS A 291      30.106 -22.459   0.854  1.00 97.22           H  
ATOM   4478  HZ1 LYS A 291      31.376 -22.452  -1.178  1.00 97.22           H  
ATOM   4479  HZ2 LYS A 291      31.025 -24.000  -0.730  1.00 97.22           H  
ATOM   4480  HZ3 LYS A 291      30.198 -23.292  -1.968  1.00 97.22           H  
ATOM   4481  N   ILE A 292      24.700 -17.770  -1.206  1.00 97.52           N  
ATOM   4482  CA  ILE A 292      24.263 -16.486  -1.739  1.00 97.52           C  
ATOM   4483  C   ILE A 292      22.779 -16.340  -1.410  1.00 97.52           C  
ATOM   4484  O   ILE A 292      21.945 -17.040  -1.982  1.00 97.52           O  
ATOM   4485  CB  ILE A 292      24.538 -16.426  -3.254  1.00 97.52           C  
ATOM   4486  CG1 ILE A 292      26.023 -16.676  -3.613  1.00 97.52           C  
ATOM   4487  CG2 ILE A 292      24.102 -15.048  -3.793  1.00 97.52           C  
ATOM   4488  CD1 ILE A 292      26.198 -17.126  -5.068  1.00 97.52           C  
ATOM   4489  H   ILE A 292      24.379 -18.585  -1.708  1.00 97.52           H  
ATOM   4490  HA  ILE A 292      24.817 -15.688  -1.245  1.00 97.52           H  
ATOM   4491  HB  ILE A 292      23.935 -17.191  -3.742  1.00 97.52           H  
ATOM   4492 HG13 ILE A 292      26.434 -17.434  -2.947  1.00 97.52           H  
ATOM   4493 HG12 ILE A 292      26.595 -15.763  -3.444  1.00 97.52           H  
ATOM   4494 HG21 ILE A 292      24.295 -15.000  -4.865  1.00 97.52           H  
ATOM   4495 HG22 ILE A 292      23.037 -14.906  -3.609  1.00 97.52           H  
ATOM   4496 HG23 ILE A 292      24.666 -14.264  -3.288  1.00 97.52           H  
ATOM   4497 HD11 ILE A 292      27.256 -17.289  -5.273  1.00 97.52           H  
ATOM   4498 HD12 ILE A 292      25.650 -18.053  -5.230  1.00 97.52           H  
ATOM   4499 HD13 ILE A 292      25.813 -16.355  -5.736  1.00 97.52           H  
ATOM   4500  N   LYS A 293      22.447 -15.442  -0.479  1.00 96.38           N  
ATOM   4501  CA  LYS A 293      21.072 -15.241  -0.004  1.00 96.38           C  
ATOM   4502  C   LYS A 293      20.622 -13.794  -0.143  1.00 96.38           C  
ATOM   4503  O   LYS A 293      21.388 -12.884   0.174  1.00 96.38           O  
ATOM   4504  CB  LYS A 293      20.919 -15.713   1.449  1.00 96.38           C  
ATOM   4505  CG  LYS A 293      21.232 -17.206   1.617  1.00 96.38           C  
ATOM   4506  CD  LYS A 293      20.742 -17.699   2.983  1.00 96.38           C  
ATOM   4507  CE  LYS A 293      20.920 -19.214   3.087  1.00 96.38           C  
ATOM   4508  NZ  LYS A 293      19.865 -19.809   3.937  1.00 96.38           N1+
ATOM   4509  H   LYS A 293      23.159 -14.858  -0.064  1.00 96.38           H  
ATOM   4510  HA  LYS A 293      20.415 -15.853  -0.622  1.00 96.38           H  
ATOM   4511  HB3 LYS A 293      19.903 -15.515   1.789  1.00 96.38           H  
ATOM   4512  HB2 LYS A 293      21.580 -15.129   2.091  1.00 96.38           H  
ATOM   4513  HG3 LYS A 293      22.308 -17.362   1.539  1.00 96.38           H  
ATOM   4514  HG2 LYS A 293      20.737 -17.771   0.828  1.00 96.38           H  
ATOM   4515  HD3 LYS A 293      19.688 -17.448   3.103  1.00 96.38           H  
ATOM   4516  HD2 LYS A 293      21.315 -17.211   3.772  1.00 96.38           H  
ATOM   4517  HE3 LYS A 293      21.898 -19.436   3.513  1.00 96.38           H  
ATOM   4518  HE2 LYS A 293      20.875 -19.653   2.090  1.00 96.38           H  
ATOM   4519  HZ1 LYS A 293      18.959 -19.615   3.535  1.00 96.38           H  
ATOM   4520  HZ2 LYS A 293      20.001 -20.809   3.992  1.00 96.38           H  
ATOM   4521  HZ3 LYS A 293      19.915 -19.412   4.864  1.00 96.38           H  
ATOM   4522  N   CYS A 294      19.380 -13.601  -0.567  1.00 96.33           N  
ATOM   4523  CA  CYS A 294      18.647 -12.342  -0.426  1.00 96.33           C  
ATOM   4524  C   CYS A 294      17.491 -12.596   0.552  1.00 96.33           C  
ATOM   4525  O   CYS A 294      16.792 -13.599   0.407  1.00 96.33           O  
ATOM   4526  CB  CYS A 294      18.186 -11.881  -1.812  1.00 96.33           C  
ATOM   4527  SG  CYS A 294      17.557 -10.183  -1.735  1.00 96.33           S  
ATOM   4528  H   CYS A 294      18.879 -14.350  -1.022  1.00 96.33           H  
ATOM   4529  HA  CYS A 294      19.312 -11.588  -0.003  1.00 96.33           H  
ATOM   4530  HB3 CYS A 294      17.399 -12.543  -2.172  1.00 96.33           H  
ATOM   4531  HB2 CYS A 294      19.025 -11.926  -2.507  1.00 96.33           H  
ATOM   4532  HG  CYS A 294      18.548  -9.356  -1.390  1.00 96.33           H  
ATOM   4533  N   THR A 295      17.339 -11.761   1.580  1.00 97.28           N  
ATOM   4534  CA  THR A 295      16.375 -11.972   2.673  1.00 97.28           C  
ATOM   4535  C   THR A 295      15.548 -10.720   2.916  1.00 97.28           C  
ATOM   4536  O   THR A 295      16.086  -9.617   2.905  1.00 97.28           O  
ATOM   4537  CB  THR A 295      17.070 -12.432   3.967  1.00 97.28           C  
ATOM   4538  CG2 THR A 295      18.100 -11.454   4.535  1.00 97.28           C  
ATOM   4539  OG1 THR A 295      16.120 -12.648   4.986  1.00 97.28           O  
ATOM   4540  H   THR A 295      17.904 -10.926   1.641  1.00 97.28           H  
ATOM   4541  HA  THR A 295      15.693 -12.765   2.364  1.00 97.28           H  
ATOM   4542  HB  THR A 295      17.574 -13.378   3.766  1.00 97.28           H  
ATOM   4543 HG21 THR A 295      18.533 -11.869   5.446  1.00 97.28           H  
ATOM   4544 HG22 THR A 295      18.889 -11.290   3.801  1.00 97.28           H  
ATOM   4545 HG23 THR A 295      17.614 -10.506   4.764  1.00 97.28           H  
ATOM   4546  HG1 THR A 295      15.569 -13.400   4.756  1.00 97.28           H  
ATOM   4547  N   MET A 296      14.254 -10.909   3.176  1.00 97.87           N  
ATOM   4548  CA  MET A 296      13.315  -9.847   3.562  1.00 97.87           C  
ATOM   4549  C   MET A 296      13.097  -9.805   5.077  1.00 97.87           C  
ATOM   4550  O   MET A 296      12.144  -9.189   5.549  1.00 97.87           O  
ATOM   4551  CB  MET A 296      12.002  -9.983   2.759  1.00 97.87           C  
ATOM   4552  CG  MET A 296      12.054  -9.191   1.450  1.00 97.87           C  
ATOM   4553  SD  MET A 296      13.510  -9.467   0.401  1.00 97.87           S  
ATOM   4554  CE  MET A 296      13.209 -11.187  -0.050  1.00 97.87           C  
ATOM   4555  H   MET A 296      13.856 -11.835   3.114  1.00 97.87           H  
ATOM   4556  HA  MET A 296      13.769  -8.898   3.276  1.00 97.87           H  
ATOM   4557  HB3 MET A 296      11.168  -9.628   3.365  1.00 97.87           H  
ATOM   4558  HB2 MET A 296      11.818 -11.035   2.540  1.00 97.87           H  
ATOM   4559  HG3 MET A 296      11.966  -8.127   1.669  1.00 97.87           H  
ATOM   4560  HG2 MET A 296      11.152  -9.393   0.872  1.00 97.87           H  
ATOM   4561  HE1 MET A 296      14.010 -11.537  -0.701  1.00 97.87           H  
ATOM   4562  HE2 MET A 296      13.180 -11.800   0.851  1.00 97.87           H  
ATOM   4563  HE3 MET A 296      12.256 -11.264  -0.573  1.00 97.87           H  
ATOM   4564  N   ALA A 297      13.955 -10.473   5.857  1.00 97.71           N  
ATOM   4565  CA  ALA A 297      13.872 -10.449   7.312  1.00 97.71           C  
ATOM   4566  C   ALA A 297      13.988  -9.009   7.852  1.00 97.71           C  
ATOM   4567  O   ALA A 297      14.918  -8.295   7.468  1.00 97.71           O  
ATOM   4568  CB  ALA A 297      14.957 -11.357   7.903  1.00 97.71           C  
ATOM   4569  H   ALA A 297      14.695 -11.020   5.441  1.00 97.71           H  
ATOM   4570  HA  ALA A 297      12.900 -10.845   7.604  1.00 97.71           H  
ATOM   4571  HB1 ALA A 297      14.894 -11.339   8.991  1.00 97.71           H  
ATOM   4572  HB2 ALA A 297      14.811 -12.377   7.549  1.00 97.71           H  
ATOM   4573  HB3 ALA A 297      15.939 -11.002   7.590  1.00 97.71           H  
ATOM   4574  N   PRO A 298      13.093  -8.584   8.764  1.00 97.40           N  
ATOM   4575  CA  PRO A 298      13.202  -7.281   9.405  1.00 97.40           C  
ATOM   4576  C   PRO A 298      14.416  -7.229  10.342  1.00 97.40           C  
ATOM   4577  O   PRO A 298      14.953  -8.264  10.749  1.00 97.40           O  
ATOM   4578  CB  PRO A 298      11.879  -7.094  10.151  1.00 97.40           C  
ATOM   4579  CG  PRO A 298      11.509  -8.526  10.535  1.00 97.40           C  
ATOM   4580  CD  PRO A 298      11.973  -9.329   9.324  1.00 97.40           C  
ATOM   4581  HA  PRO A 298      13.300  -6.509   8.641  1.00 97.40           H  
ATOM   4582  HB3 PRO A 298      11.131  -6.702   9.462  1.00 97.40           H  
ATOM   4583  HB2 PRO A 298      12.056  -6.513  11.056  1.00 97.40           H  
ATOM   4584  HG3 PRO A 298      10.426  -8.605  10.625  1.00 97.40           H  
ATOM   4585  HG2 PRO A 298      12.090  -8.825  11.408  1.00 97.40           H  
ATOM   4586  HD2 PRO A 298      12.318 -10.310   9.650  1.00 97.40           H  
ATOM   4587  HD3 PRO A 298      11.168  -9.376   8.591  1.00 97.40           H  
ATOM   4588  N   PHE A 299      14.826  -6.024  10.738  1.00 96.18           N  
ATOM   4589  CA  PHE A 299      16.093  -5.770  11.430  1.00 96.18           C  
ATOM   4590  C   PHE A 299      16.331  -6.633  12.683  1.00 96.18           C  
ATOM   4591  O   PHE A 299      17.465  -7.010  12.944  1.00 96.18           O  
ATOM   4592  CB  PHE A 299      16.185  -4.279  11.783  1.00 96.18           C  
ATOM   4593  CG  PHE A 299      15.247  -3.825  12.887  1.00 96.18           C  
ATOM   4594  CD1 PHE A 299      13.986  -3.296  12.563  1.00 96.18           C  
ATOM   4595  CD2 PHE A 299      15.640  -3.922  14.237  1.00 96.18           C  
ATOM   4596  CE1 PHE A 299      13.123  -2.850  13.575  1.00 96.18           C  
ATOM   4597  CE2 PHE A 299      14.771  -3.491  15.255  1.00 96.18           C  
ATOM   4598  CZ  PHE A 299      13.522  -2.941  14.916  1.00 96.18           C  
ATOM   4599  H   PHE A 299      14.250  -5.212  10.564  1.00 96.18           H  
ATOM   4600  HA  PHE A 299      16.897  -5.988  10.727  1.00 96.18           H  
ATOM   4601  HB3 PHE A 299      16.003  -3.684  10.888  1.00 96.18           H  
ATOM   4602  HB2 PHE A 299      17.211  -4.036  12.059  1.00 96.18           H  
ATOM   4603  HD1 PHE A 299      13.677  -3.231  11.530  1.00 96.18           H  
ATOM   4604  HD2 PHE A 299      16.609  -4.328  14.490  1.00 96.18           H  
ATOM   4605  HE1 PHE A 299      12.158  -2.440  13.318  1.00 96.18           H  
ATOM   4606  HE2 PHE A 299      15.064  -3.584  16.290  1.00 96.18           H  
ATOM   4607  HZ  PHE A 299      12.868  -2.587  15.699  1.00 96.18           H  
ATOM   4608  N   TRP A 300      15.303  -6.991  13.461  1.00 95.90           N  
ATOM   4609  CA  TRP A 300      15.479  -7.814  14.672  1.00 95.90           C  
ATOM   4610  C   TRP A 300      15.685  -9.308  14.385  1.00 95.90           C  
ATOM   4611  O   TRP A 300      16.102 -10.050  15.273  1.00 95.90           O  
ATOM   4612  CB  TRP A 300      14.273  -7.635  15.592  1.00 95.90           C  
ATOM   4613  CG  TRP A 300      12.998  -8.176  15.031  1.00 95.90           C  
ATOM   4614  CD1 TRP A 300      12.568  -9.457  15.113  1.00 95.90           C  
ATOM   4615  CD2 TRP A 300      11.977  -7.456  14.288  1.00 95.90           C  
ATOM   4616  CE2 TRP A 300      10.919  -8.364  13.997  1.00 95.90           C  
ATOM   4617  CE3 TRP A 300      11.826  -6.118  13.874  1.00 95.90           C  
ATOM   4618  NE1 TRP A 300      11.344  -9.576  14.488  1.00 95.90           N  
ATOM   4619  CH2 TRP A 300       9.569  -6.589  13.098  1.00 95.90           C  
ATOM   4620  CZ2 TRP A 300       9.732  -7.949  13.398  1.00 95.90           C  
ATOM   4621  CZ3 TRP A 300      10.625  -5.681  13.286  1.00 95.90           C  
ATOM   4622  H   TRP A 300      14.366  -6.697  13.226  1.00 95.90           H  
ATOM   4623  HA  TRP A 300      16.360  -7.449  15.199  1.00 95.90           H  
ATOM   4624  HB3 TRP A 300      14.147  -6.577  15.822  1.00 95.90           H  
ATOM   4625  HB2 TRP A 300      14.477  -8.112  16.551  1.00 95.90           H  
ATOM   4626  HD1 TRP A 300      13.172 -10.197  15.617  1.00 95.90           H  
ATOM   4627  HE3 TRP A 300      12.637  -5.417  14.007  1.00 95.90           H  
ATOM   4628  HE1 TRP A 300      10.887 -10.475  14.441  1.00 95.90           H  
ATOM   4629  HH2 TRP A 300       8.624  -6.229  12.719  1.00 95.90           H  
ATOM   4630  HZ2 TRP A 300       8.960  -8.669  13.172  1.00 95.90           H  
ATOM   4631  HZ3 TRP A 300      10.516  -4.651  12.981  1.00 95.90           H  
ATOM   4632  N   ALA A 301      15.355  -9.755  13.172  1.00 95.79           N  
ATOM   4633  CA  ALA A 301      15.542 -11.123  12.693  1.00 95.79           C  
ATOM   4634  C   ALA A 301      16.683 -11.233  11.664  1.00 95.79           C  
ATOM   4635  O   ALA A 301      17.049 -12.342  11.269  1.00 95.79           O  
ATOM   4636  CB  ALA A 301      14.204 -11.613  12.126  1.00 95.79           C  
ATOM   4637  H   ALA A 301      14.939  -9.128  12.499  1.00 95.79           H  
ATOM   4638  HA  ALA A 301      15.797 -11.749  13.548  1.00 95.79           H  
ATOM   4639  HB1 ALA A 301      14.316 -12.634  11.761  1.00 95.79           H  
ATOM   4640  HB2 ALA A 301      13.446 -11.589  12.909  1.00 95.79           H  
ATOM   4641  HB3 ALA A 301      13.898 -10.965  11.305  1.00 95.79           H  
ATOM   4642  N   HIS A 302      17.245 -10.102  11.229  1.00 92.33           N  
ATOM   4643  CA  HIS A 302      18.394 -10.054  10.337  1.00 92.33           C  
ATOM   4644  C   HIS A 302      19.680 -10.406  11.099  1.00 92.33           C  
ATOM   4645  O   HIS A 302      19.888  -9.967  12.230  1.00 92.33           O  
ATOM   4646  CB  HIS A 302      18.466  -8.676   9.660  1.00 92.33           C  
ATOM   4647  CG  HIS A 302      19.255  -8.720   8.379  1.00 92.33           C  
ATOM   4648  CD2 HIS A 302      18.755  -8.989   7.135  1.00 92.33           C  
ATOM   4649  ND1 HIS A 302      20.606  -8.513   8.231  1.00 92.33           N  
ATOM   4650  CE1 HIS A 302      20.916  -8.670   6.936  1.00 92.33           C  
ATOM   4651  NE2 HIS A 302      19.823  -8.986   6.232  1.00 92.33           N  
ATOM   4652  H   HIS A 302      16.873  -9.209  11.520  1.00 92.33           H  
ATOM   4653  HA  HIS A 302      18.248 -10.803   9.559  1.00 92.33           H  
ATOM   4654  HB3 HIS A 302      18.924  -7.960  10.343  1.00 92.33           H  
ATOM   4655  HB2 HIS A 302      17.457  -8.320   9.453  1.00 92.33           H  
ATOM   4656  HD2 HIS A 302      17.696  -9.157   7.004  1.00 92.33           H  
ATOM   4657  HE1 HIS A 302      21.936  -8.538   6.605  1.00 92.33           H  
ATOM   4658  HE2 HIS A 302      19.661  -9.200   5.258  1.00 92.33           H  
ATOM   4659  N   SER A 303      20.568 -11.197  10.490  1.00 87.95           N  
ATOM   4660  CA  SER A 303      21.826 -11.609  11.134  1.00 87.95           C  
ATOM   4661  C   SER A 303      22.813 -10.456  11.323  1.00 87.95           C  
ATOM   4662  O   SER A 303      23.652 -10.518  12.216  1.00 87.95           O  
ATOM   4663  CB  SER A 303      22.494 -12.723  10.326  1.00 87.95           C  
ATOM   4664  OG  SER A 303      22.674 -12.347   8.971  1.00 87.95           O  
ATOM   4665  H   SER A 303      20.387 -11.534   9.555  1.00 87.95           H  
ATOM   4666  HA  SER A 303      21.584 -12.007  12.119  1.00 87.95           H  
ATOM   4667  HB3 SER A 303      21.882 -13.623  10.375  1.00 87.95           H  
ATOM   4668  HB2 SER A 303      23.462 -12.961  10.768  1.00 87.95           H  
ATOM   4669  HG  SER A 303      23.230 -11.565   8.927  1.00 87.95           H  
ATOM   4670  N   ASP A 304      22.719  -9.438  10.467  1.00 88.24           N  
ATOM   4671  CA  ASP A 304      23.541  -8.228  10.509  1.00 88.24           C  
ATOM   4672  C   ASP A 304      22.700  -7.000  10.113  1.00 88.24           C  
ATOM   4673  O   ASP A 304      22.558  -6.711   8.923  1.00 88.24           O  
ATOM   4674  CB  ASP A 304      24.758  -8.404   9.592  1.00 88.24           C  
ATOM   4675  CG  ASP A 304      25.790  -7.297   9.821  1.00 88.24           C  
ATOM   4676  OD1 ASP A 304      25.419  -6.277  10.448  1.00 88.24           O  
ATOM   4677  OD2 ASP A 304      26.952  -7.552   9.438  1.00 88.24           O1-
ATOM   4678  H   ASP A 304      22.041  -9.468   9.720  1.00 88.24           H  
ATOM   4679  HA  ASP A 304      23.896  -8.087  11.530  1.00 88.24           H  
ATOM   4680  HB3 ASP A 304      24.434  -8.388   8.552  1.00 88.24           H  
ATOM   4681  HB2 ASP A 304      25.218  -9.374   9.782  1.00 88.24           H  
ATOM   4682  N   PRO A 305      22.021  -6.339  11.064  1.00 84.69           N  
ATOM   4683  CA  PRO A 305      21.086  -5.254  10.757  1.00 84.69           C  
ATOM   4684  C   PRO A 305      21.735  -4.037  10.084  1.00 84.69           C  
ATOM   4685  O   PRO A 305      21.031  -3.277   9.423  1.00 84.69           O  
ATOM   4686  CB  PRO A 305      20.463  -4.872  12.102  1.00 84.69           C  
ATOM   4687  CG  PRO A 305      20.623  -6.137  12.944  1.00 84.69           C  
ATOM   4688  CD  PRO A 305      21.957  -6.690  12.472  1.00 84.69           C  
ATOM   4689  HA  PRO A 305      20.303  -5.640  10.104  1.00 84.69           H  
ATOM   4690  HB3 PRO A 305      19.402  -4.665  11.962  1.00 84.69           H  
ATOM   4691  HB2 PRO A 305      21.043  -4.065  12.551  1.00 84.69           H  
ATOM   4692  HG3 PRO A 305      19.831  -6.841  12.688  1.00 84.69           H  
ATOM   4693  HG2 PRO A 305      20.700  -5.862  13.995  1.00 84.69           H  
ATOM   4694  HD2 PRO A 305      22.765  -6.190  13.006  1.00 84.69           H  
ATOM   4695  HD3 PRO A 305      21.954  -7.775  12.574  1.00 84.69           H  
ATOM   4696  N   GLU A 306      23.050  -3.847  10.237  1.00 84.21           N  
ATOM   4697  CA  GLU A 306      23.789  -2.737   9.618  1.00 84.21           C  
ATOM   4698  C   GLU A 306      23.971  -2.938   8.105  1.00 84.21           C  
ATOM   4699  O   GLU A 306      24.046  -1.967   7.356  1.00 84.21           O  
ATOM   4700  CB  GLU A 306      25.155  -2.553  10.311  1.00 84.21           C  
ATOM   4701  CG  GLU A 306      25.023  -2.196  11.804  1.00 84.21           C  
ATOM   4702  CD  GLU A 306      26.350  -1.827  12.502  1.00 84.21           C  
ATOM   4703  OE1 GLU A 306      26.273  -1.408  13.684  1.00 84.21           O  
ATOM   4704  OE2 GLU A 306      27.437  -1.927  11.889  1.00 84.21           O1-
ATOM   4705  H   GLU A 306      23.590  -4.486  10.803  1.00 84.21           H  
ATOM   4706  HA  GLU A 306      23.211  -1.825   9.768  1.00 84.21           H  
ATOM   4707  HB3 GLU A 306      25.718  -1.771   9.801  1.00 84.21           H  
ATOM   4708  HB2 GLU A 306      25.740  -3.466  10.207  1.00 84.21           H  
ATOM   4709  HG3 GLU A 306      24.556  -3.027  12.333  1.00 84.21           H  
ATOM   4710  HG2 GLU A 306      24.315  -1.376  11.918  1.00 84.21           H  
ATOM   4711  N   GLU A 307      23.967  -4.192   7.646  1.00 83.78           N  
ATOM   4712  CA  GLU A 307      24.069  -4.573   6.232  1.00 83.78           C  
ATOM   4713  C   GLU A 307      22.697  -4.690   5.541  1.00 83.78           C  
ATOM   4714  O   GLU A 307      22.625  -5.010   4.351  1.00 83.78           O  
ATOM   4715  CB  GLU A 307      24.858  -5.891   6.131  1.00 83.78           C  
ATOM   4716  CG  GLU A 307      26.341  -5.757   6.527  1.00 83.78           C  
ATOM   4717  CD  GLU A 307      27.192  -4.941   5.533  1.00 83.78           C  
ATOM   4718  OE1 GLU A 307      28.264  -4.433   5.938  1.00 83.78           O  
ATOM   4719  OE2 GLU A 307      26.825  -4.886   4.335  1.00 83.78           O1-
ATOM   4720  H   GLU A 307      23.890  -4.965   8.292  1.00 83.78           H  
ATOM   4721  HA  GLU A 307      24.639  -3.800   5.717  1.00 83.78           H  
ATOM   4722  HB3 GLU A 307      24.789  -6.276   5.114  1.00 83.78           H  
ATOM   4723  HB2 GLU A 307      24.383  -6.646   6.758  1.00 83.78           H  
ATOM   4724  HG3 GLU A 307      26.775  -6.750   6.644  1.00 83.78           H  
ATOM   4725  HG2 GLU A 307      26.411  -5.306   7.517  1.00 83.78           H  
ATOM   4726  N   MET A 308      21.595  -4.447   6.264  1.00 87.85           N  
ATOM   4727  CA  MET A 308      20.237  -4.561   5.729  1.00 87.85           C  
ATOM   4728  C   MET A 308      20.010  -3.562   4.588  1.00 87.85           C  
ATOM   4729  O   MET A 308      20.250  -2.363   4.725  1.00 87.85           O  
ATOM   4730  CB  MET A 308      19.211  -4.370   6.854  1.00 87.85           C  
ATOM   4731  CG  MET A 308      17.781  -4.687   6.396  1.00 87.85           C  
ATOM   4732  SD  MET A 308      16.533  -4.560   7.709  1.00 87.85           S  
ATOM   4733  CE  MET A 308      16.486  -2.762   7.927  1.00 87.85           C  
ATOM   4734  H   MET A 308      21.677  -4.168   7.231  1.00 87.85           H  
ATOM   4735  HA  MET A 308      20.115  -5.567   5.328  1.00 87.85           H  
ATOM   4736  HB3 MET A 308      19.256  -3.342   7.216  1.00 87.85           H  
ATOM   4737  HB2 MET A 308      19.473  -5.011   7.696  1.00 87.85           H  
ATOM   4738  HG3 MET A 308      17.753  -5.689   5.967  1.00 87.85           H  
ATOM   4739  HG2 MET A 308      17.510  -4.025   5.574  1.00 87.85           H  
ATOM   4740  HE1 MET A 308      15.764  -2.508   8.703  1.00 87.85           H  
ATOM   4741  HE2 MET A 308      17.474  -2.405   8.220  1.00 87.85           H  
ATOM   4742  HE3 MET A 308      16.192  -2.289   6.990  1.00 87.85           H  
ATOM   4743  N   GLN A 309      19.505  -4.058   3.459  1.00 85.81           N  
ATOM   4744  CA  GLN A 309      19.271  -3.257   2.261  1.00 85.81           C  
ATOM   4745  C   GLN A 309      17.784  -2.921   2.140  1.00 85.81           C  
ATOM   4746  O   GLN A 309      16.923  -3.783   2.319  1.00 85.81           O  
ATOM   4747  CB  GLN A 309      19.853  -3.970   1.029  1.00 85.81           C  
ATOM   4748  CG  GLN A 309      21.371  -4.206   1.193  1.00 85.81           C  
ATOM   4749  CD  GLN A 309      22.187  -2.930   1.286  1.00 85.81           C  
ATOM   4750  NE2 GLN A 309      23.119  -2.881   2.208  1.00 85.81           N  
ATOM   4751  OE1 GLN A 309      22.023  -1.988   0.523  1.00 85.81           O  
ATOM   4752  H   GLN A 309      19.263  -5.037   3.402  1.00 85.81           H  
ATOM   4753  HA  GLN A 309      19.811  -2.318   2.382  1.00 85.81           H  
ATOM   4754  HB3 GLN A 309      19.674  -3.365   0.140  1.00 85.81           H  
ATOM   4755  HB2 GLN A 309      19.350  -4.928   0.892  1.00 85.81           H  
ATOM   4756  HG3 GLN A 309      21.736  -4.808   0.360  1.00 85.81           H  
ATOM   4757  HG2 GLN A 309      21.549  -4.814   2.080  1.00 85.81           H  
ATOM   4758 HE22 GLN A 309      23.688  -2.052   2.308  1.00 85.81           H  
ATOM   4759 HE21 GLN A 309      23.268  -3.673   2.818  1.00 85.81           H  
ATOM   4760  N   TRP A 310      17.487  -1.648   1.882  1.00 95.62           N  
ATOM   4761  CA  TRP A 310      16.120  -1.163   1.711  1.00 95.62           C  
ATOM   4762  C   TRP A 310      15.637  -1.387   0.276  1.00 95.62           C  
ATOM   4763  O   TRP A 310      16.407  -1.237  -0.672  1.00 95.62           O  
ATOM   4764  CB  TRP A 310      16.034   0.314   2.107  1.00 95.62           C  
ATOM   4765  CG  TRP A 310      14.657   0.896   2.018  1.00 95.62           C  
ATOM   4766  CD1 TRP A 310      13.778   1.016   3.039  1.00 95.62           C  
ATOM   4767  CD2 TRP A 310      13.961   1.393   0.834  1.00 95.62           C  
ATOM   4768  CE2 TRP A 310      12.678   1.868   1.234  1.00 95.62           C  
ATOM   4769  CE3 TRP A 310      14.293   1.507  -0.536  1.00 95.62           C  
ATOM   4770  NE1 TRP A 310      12.602   1.574   2.577  1.00 95.62           N  
ATOM   4771  CH2 TRP A 310      12.157   2.582  -1.015  1.00 95.62           C  
ATOM   4772  CZ2 TRP A 310      11.787   2.464   0.334  1.00 95.62           C  
ATOM   4773  CZ3 TRP A 310      13.398   2.093  -1.449  1.00 95.62           C  
ATOM   4774  H   TRP A 310      18.226  -0.964   1.796  1.00 95.62           H  
ATOM   4775  HA  TRP A 310      15.473  -1.732   2.378  1.00 95.62           H  
ATOM   4776  HB3 TRP A 310      16.713   0.896   1.484  1.00 95.62           H  
ATOM   4777  HB2 TRP A 310      16.414   0.439   3.122  1.00 95.62           H  
ATOM   4778  HD1 TRP A 310      14.056   0.693   4.032  1.00 95.62           H  
ATOM   4779  HE3 TRP A 310      15.245   1.142  -0.894  1.00 95.62           H  
ATOM   4780  HE1 TRP A 310      11.828   1.716   3.210  1.00 95.62           H  
ATOM   4781  HH2 TRP A 310      11.486   3.051  -1.720  1.00 95.62           H  
ATOM   4782  HZ2 TRP A 310      10.830   2.826   0.680  1.00 95.62           H  
ATOM   4783  HZ3 TRP A 310      13.664   2.168  -2.493  1.00 95.62           H  
ATOM   4784  N   ARG A 311      14.346  -1.685   0.139  1.00 97.10           N  
ATOM   4785  CA  ARG A 311      13.598  -1.796  -1.119  1.00 97.10           C  
ATOM   4786  C   ARG A 311      12.111  -1.563  -0.826  1.00 97.10           C  
ATOM   4787  O   ARG A 311      11.697  -1.689   0.329  1.00 97.10           O  
ATOM   4788  CB  ARG A 311      13.863  -3.186  -1.728  1.00 97.10           C  
ATOM   4789  CG  ARG A 311      13.149  -4.277  -0.916  1.00 97.10           C  
ATOM   4790  CD  ARG A 311      13.737  -5.671  -1.068  1.00 97.10           C  
ATOM   4791  NE  ARG A 311      13.552  -6.192  -2.425  1.00 97.10           N  
ATOM   4792  NH1 ARG A 311      15.235  -7.748  -2.288  1.00 97.10           N  
ATOM   4793  NH2 ARG A 311      14.430  -7.207  -4.239  1.00 97.10           N1+
ATOM   4794  CZ  ARG A 311      14.370  -7.060  -2.966  1.00 97.10           C  
ATOM   4795  H   ARG A 311      13.780  -1.863   0.956  1.00 97.10           H  
ATOM   4796  HA  ARG A 311      13.949  -1.031  -1.811  1.00 97.10           H  
ATOM   4797  HB3 ARG A 311      14.935  -3.381  -1.733  1.00 97.10           H  
ATOM   4798  HB2 ARG A 311      13.505  -3.206  -2.757  1.00 97.10           H  
ATOM   4799  HG3 ARG A 311      12.094  -4.298  -1.190  1.00 97.10           H  
ATOM   4800  HG2 ARG A 311      13.147  -3.999   0.138  1.00 97.10           H  
ATOM   4801  HD3 ARG A 311      13.264  -6.344  -0.353  1.00 97.10           H  
ATOM   4802  HD2 ARG A 311      14.801  -5.643  -0.832  1.00 97.10           H  
ATOM   4803  HE  ARG A 311      12.755  -5.856  -2.946  1.00 97.10           H  
ATOM   4804 HH12 ARG A 311      15.841  -8.404  -2.760  1.00 97.10           H  
ATOM   4805 HH11 ARG A 311      15.303  -7.629  -1.287  1.00 97.10           H  
ATOM   4806 HH22 ARG A 311      15.067  -7.881  -4.640  1.00 97.10           H  
ATOM   4807 HH21 ARG A 311      13.841  -6.649  -4.841  1.00 97.10           H  
ATOM   4808  N   ASP A 312      11.315  -1.286  -1.849  1.00 96.54           N  
ATOM   4809  CA  ASP A 312       9.862  -1.105  -1.721  1.00 96.54           C  
ATOM   4810  C   ASP A 312       9.061  -2.191  -2.443  1.00 96.54           C  
ATOM   4811  O   ASP A 312       8.001  -2.594  -1.981  1.00 96.54           O  
ATOM   4812  CB  ASP A 312       9.487   0.286  -2.233  1.00 96.54           C  
ATOM   4813  CG  ASP A 312       8.125   0.747  -1.719  1.00 96.54           C  
ATOM   4814  OD1 ASP A 312       7.914   0.659  -0.483  1.00 96.54           O  
ATOM   4815  OD2 ASP A 312       7.362   1.296  -2.541  1.00 96.54           O1-
ATOM   4816  H   ASP A 312      11.701  -1.188  -2.777  1.00 96.54           H  
ATOM   4817  HA  ASP A 312       9.610  -1.152  -0.662  1.00 96.54           H  
ATOM   4818  HB3 ASP A 312       9.480   0.281  -3.323  1.00 96.54           H  
ATOM   4819  HB2 ASP A 312      10.250   1.002  -1.929  1.00 96.54           H  
ATOM   4820  N   HIS A 313       9.592  -2.737  -3.539  1.00 95.90           N  
ATOM   4821  CA  HIS A 313       8.892  -3.782  -4.291  1.00 95.90           C  
ATOM   4822  C   HIS A 313       8.748  -5.113  -3.533  1.00 95.90           C  
ATOM   4823  O   HIS A 313       7.805  -5.847  -3.811  1.00 95.90           O  
ATOM   4824  CB  HIS A 313       9.574  -3.977  -5.641  1.00 95.90           C  
ATOM   4825  CG  HIS A 313      10.942  -4.589  -5.566  1.00 95.90           C  
ATOM   4826  CD2 HIS A 313      11.294  -5.848  -5.957  1.00 95.90           C  
ATOM   4827  ND1 HIS A 313      12.092  -3.915  -5.244  1.00 95.90           N  
ATOM   4828  CE1 HIS A 313      13.126  -4.727  -5.469  1.00 95.90           C  
ATOM   4829  NE2 HIS A 313      12.691  -5.919  -5.916  1.00 95.90           N  
ATOM   4830  H   HIS A 313      10.497  -2.432  -3.868  1.00 95.90           H  
ATOM   4831  HA  HIS A 313       7.885  -3.415  -4.490  1.00 95.90           H  
ATOM   4832  HB3 HIS A 313       9.635  -3.019  -6.157  1.00 95.90           H  
ATOM   4833  HB2 HIS A 313       8.939  -4.590  -6.281  1.00 95.90           H  
ATOM   4834  HD2 HIS A 313      10.531  -6.564  -6.224  1.00 95.90           H  
ATOM   4835  HD1 HIS A 313      12.043  -2.966  -4.903  1.00 95.90           H  
ATOM   4836  HE1 HIS A 313      14.133  -4.381  -5.287  1.00 95.90           H  
ATOM   4837  N   TRP A 314       9.635  -5.408  -2.567  1.00 97.69           N  
ATOM   4838  CA  TRP A 314       9.432  -6.477  -1.575  1.00 97.69           C  
ATOM   4839  C   TRP A 314       9.529  -5.916  -0.166  1.00 97.69           C  
ATOM   4840  O   TRP A 314      10.538  -5.331   0.223  1.00 97.69           O  
ATOM   4841  CB  TRP A 314      10.408  -7.661  -1.709  1.00 97.69           C  
ATOM   4842  CG  TRP A 314      10.518  -8.285  -3.057  1.00 97.69           C  
ATOM   4843  CD1 TRP A 314       9.517  -8.377  -3.955  1.00 97.69           C  
ATOM   4844  CD2 TRP A 314      11.657  -8.940  -3.691  1.00 97.69           C  
ATOM   4845  CE2 TRP A 314      11.362  -9.068  -5.064  1.00 97.69           C  
ATOM   4846  CE3 TRP A 314      12.899  -9.469  -3.286  1.00 97.69           C  
ATOM   4847  NE1 TRP A 314      10.021  -8.820  -5.150  1.00 97.69           N  
ATOM   4848  CH2 TRP A 314      13.587  -9.860  -5.591  1.00 97.69           C  
ATOM   4849  CZ2 TRP A 314      12.337  -9.388  -5.998  1.00 97.69           C  
ATOM   4850  CZ3 TRP A 314      13.845  -9.964  -4.216  1.00 97.69           C  
ATOM   4851  H   TRP A 314      10.496  -4.885  -2.495  1.00 97.69           H  
ATOM   4852  HA  TRP A 314       8.422  -6.865  -1.708  1.00 97.69           H  
ATOM   4853  HB3 TRP A 314      10.145  -8.427  -0.979  1.00 97.69           H  
ATOM   4854  HB2 TRP A 314      11.398  -7.350  -1.375  1.00 97.69           H  
ATOM   4855  HD1 TRP A 314       8.509  -8.116  -3.669  1.00 97.69           H  
ATOM   4856  HE3 TRP A 314      13.154  -9.505  -2.237  1.00 97.69           H  
ATOM   4857  HE1 TRP A 314       9.411  -8.923  -5.948  1.00 97.69           H  
ATOM   4858  HH2 TRP A 314      14.327 -10.133  -6.328  1.00 97.69           H  
ATOM   4859  HZ2 TRP A 314      12.134  -9.274  -7.052  1.00 97.69           H  
ATOM   4860  HZ3 TRP A 314      14.760 -10.419  -3.866  1.00 97.69           H  
ATOM   4861  N   MET A 315       8.497  -6.163   0.623  1.00 97.67           N  
ATOM   4862  CA  MET A 315       8.406  -5.693   1.997  1.00 97.67           C  
ATOM   4863  C   MET A 315       8.279  -6.898   2.938  1.00 97.67           C  
ATOM   4864  O   MET A 315       8.839  -7.969   2.687  1.00 97.67           O  
ATOM   4865  CB  MET A 315       7.233  -4.706   2.100  1.00 97.67           C  
ATOM   4866  CG  MET A 315       7.172  -3.635   1.008  1.00 97.67           C  
ATOM   4867  SD  MET A 315       5.635  -2.694   1.126  1.00 97.67           S  
ATOM   4868  CE  MET A 315       6.157  -1.404   2.255  1.00 97.67           C  
ATOM   4869  H   MET A 315       7.717  -6.705   0.279  1.00 97.67           H  
ATOM   4870  HA  MET A 315       9.326  -5.162   2.241  1.00 97.67           H  
ATOM   4871  HB3 MET A 315       7.255  -4.222   3.077  1.00 97.67           H  
ATOM   4872  HB2 MET A 315       6.295  -5.261   2.113  1.00 97.67           H  
ATOM   4873  HG3 MET A 315       7.232  -4.111   0.029  1.00 97.67           H  
ATOM   4874  HG2 MET A 315       8.021  -2.959   1.114  1.00 97.67           H  
ATOM   4875  HE1 MET A 315       5.325  -0.725   2.442  1.00 97.67           H  
ATOM   4876  HE2 MET A 315       6.478  -1.851   3.196  1.00 97.67           H  
ATOM   4877  HE3 MET A 315       6.986  -0.849   1.816  1.00 97.67           H  
ATOM   4878  N   GLN A 316       7.546  -6.741   4.039  1.00 98.67           N  
ATOM   4879  CA  GLN A 316       7.161  -7.837   4.920  1.00 98.67           C  
ATOM   4880  C   GLN A 316       5.638  -7.915   5.031  1.00 98.67           C  
ATOM   4881  O   GLN A 316       4.916  -6.949   4.797  1.00 98.67           O  
ATOM   4882  CB  GLN A 316       7.818  -7.682   6.296  1.00 98.67           C  
ATOM   4883  CG  GLN A 316       9.354  -7.734   6.267  1.00 98.67           C  
ATOM   4884  CD  GLN A 316      10.018  -6.453   5.759  1.00 98.67           C  
ATOM   4885  NE2 GLN A 316      11.029  -6.567   4.932  1.00 98.67           N  
ATOM   4886  OE1 GLN A 316       9.663  -5.340   6.119  1.00 98.67           O  
ATOM   4887  H   GLN A 316       7.224  -5.821   4.304  1.00 98.67           H  
ATOM   4888  HA  GLN A 316       7.517  -8.767   4.477  1.00 98.67           H  
ATOM   4889  HB3 GLN A 316       7.444  -8.458   6.964  1.00 98.67           H  
ATOM   4890  HB2 GLN A 316       7.496  -6.744   6.747  1.00 98.67           H  
ATOM   4891  HG3 GLN A 316       9.676  -8.575   5.653  1.00 98.67           H  
ATOM   4892  HG2 GLN A 316       9.727  -7.962   7.265  1.00 98.67           H  
ATOM   4893 HE22 GLN A 316      11.489  -5.740   4.579  1.00 98.67           H  
ATOM   4894 HE21 GLN A 316      11.349  -7.482   4.648  1.00 98.67           H  
ATOM   4895  N   CYS A 317       5.149  -9.089   5.414  1.00 98.81           N  
ATOM   4896  CA  CYS A 317       3.732  -9.382   5.536  1.00 98.81           C  
ATOM   4897  C   CYS A 317       3.264  -9.316   6.993  1.00 98.81           C  
ATOM   4898  O   CYS A 317       3.885  -9.904   7.884  1.00 98.81           O  
ATOM   4899  CB  CYS A 317       3.479 -10.803   5.035  1.00 98.81           C  
ATOM   4900  SG  CYS A 317       3.989 -11.118   3.330  1.00 98.81           S  
ATOM   4901  H   CYS A 317       5.776  -9.847   5.642  1.00 98.81           H  
ATOM   4902  HA  CYS A 317       3.159  -8.675   4.935  1.00 98.81           H  
ATOM   4903  HB3 CYS A 317       2.421 -11.041   5.145  1.00 98.81           H  
ATOM   4904  HB2 CYS A 317       3.976 -11.512   5.697  1.00 98.81           H  
ATOM   4905  HG  CYS A 317       5.244 -10.695   3.155  1.00 98.81           H  
ATOM   4906  N   VAL A 318       2.084  -8.742   7.207  1.00 98.81           N  
ATOM   4907  CA  VAL A 318       1.292  -8.872   8.433  1.00 98.81           C  
ATOM   4908  C   VAL A 318       0.039  -9.695   8.125  1.00 98.81           C  
ATOM   4909  O   VAL A 318      -0.804  -9.296   7.319  1.00 98.81           O  
ATOM   4910  CB  VAL A 318       0.958  -7.480   9.004  1.00 98.81           C  
ATOM   4911  CG1 VAL A 318       0.056  -7.554  10.240  1.00 98.81           C  
ATOM   4912  CG2 VAL A 318       2.229  -6.731   9.412  1.00 98.81           C  
ATOM   4913  H   VAL A 318       1.668  -8.162   6.492  1.00 98.81           H  
ATOM   4914  HA  VAL A 318       1.886  -9.413   9.170  1.00 98.81           H  
ATOM   4915  HB  VAL A 318       0.446  -6.902   8.235  1.00 98.81           H  
ATOM   4916 HG11 VAL A 318      -0.148  -6.546  10.602  1.00 98.81           H  
ATOM   4917 HG12 VAL A 318      -0.882  -8.042   9.977  1.00 98.81           H  
ATOM   4918 HG13 VAL A 318       0.556  -8.126  11.022  1.00 98.81           H  
ATOM   4919 HG21 VAL A 318       1.962  -5.753   9.812  1.00 98.81           H  
ATOM   4920 HG22 VAL A 318       2.759  -7.302  10.175  1.00 98.81           H  
ATOM   4921 HG23 VAL A 318       2.872  -6.604   8.542  1.00 98.81           H  
ATOM   4922  N   TYR A 319      -0.099 -10.843   8.791  1.00 98.76           N  
ATOM   4923  CA  TYR A 319      -1.303 -11.675   8.772  1.00 98.76           C  
ATOM   4924  C   TYR A 319      -1.984 -11.683  10.135  1.00 98.76           C  
ATOM   4925  O   TYR A 319      -1.337 -11.604  11.179  1.00 98.76           O  
ATOM   4926  CB  TYR A 319      -0.975 -13.111   8.351  1.00 98.76           C  
ATOM   4927  CG  TYR A 319      -0.478 -13.241   6.934  1.00 98.76           C  
ATOM   4928  CD1 TYR A 319      -1.398 -13.339   5.871  1.00 98.76           C  
ATOM   4929  CD2 TYR A 319       0.907 -13.255   6.687  1.00 98.76           C  
ATOM   4930  CE1 TYR A 319      -0.923 -13.438   4.552  1.00 98.76           C  
ATOM   4931  CE2 TYR A 319       1.378 -13.374   5.369  1.00 98.76           C  
ATOM   4932  OH  TYR A 319       0.912 -13.508   3.040  1.00 98.76           O  
ATOM   4933  CZ  TYR A 319       0.463 -13.445   4.305  1.00 98.76           C  
ATOM   4934  H   TYR A 319       0.661 -11.193   9.358  1.00 98.76           H  
ATOM   4935  HA  TYR A 319      -1.998 -11.255   8.044  1.00 98.76           H  
ATOM   4936  HB3 TYR A 319      -1.858 -13.737   8.483  1.00 98.76           H  
ATOM   4937  HB2 TYR A 319      -0.234 -13.527   9.034  1.00 98.76           H  
ATOM   4938  HD1 TYR A 319      -2.459 -13.337   6.073  1.00 98.76           H
[truncated: 487,770 more chars]
