# Supplementary material for: Identification of a Protein Arginine Methyltransferase 7 (PRMT7)/Protein Arginine Methyltransferase 9 (PRMT9) Inhibitor
Source: J Med Chem. 2023 Aug 10;66(19):13665–83. doi: 10.1021/acs.jmedchem.3c01030 (PMC10578352; doi:10.1021/acs.jmedchem.3c01030)
Supplement: Supplementary file 3 — jm3c01030_si_003.pdb [file jm3c01030_si_003.pdb]

ATOM      1  CH3 ACE A 147      12.017  -0.525  -5.385  1.00  0.00           C  
ATOM      2  C   ACE A 147      13.240  -1.001  -4.602  1.00  0.00           C  
ATOM      3  O   ACE A 147      13.102  -1.430  -3.458  1.00  0.00           O  
ATOM      4 1H   ACE A 147      11.105  -0.645  -4.758  1.00  0.00           H  
ATOM      5 2H   ACE A 147      12.143   0.546  -5.660  1.00  0.00           H  
ATOM      6 3H   ACE A 147      11.912  -1.128  -6.315  1.00  0.00           H  
ATOM      7  N   LEU A 148      14.495  -0.950  -5.173  1.00 55.58           N  
ATOM      8  CA  LEU A 148      15.686  -1.416  -4.402  1.00 56.48           C  
ATOM      9  C   LEU A 148      15.838  -0.585  -3.117  1.00 54.40           C  
ATOM     10  O   LEU A 148      16.197  -1.173  -2.078  1.00 54.11           O  
ATOM     11  CB  LEU A 148      16.939  -1.301  -5.281  1.00 62.46           C  
ATOM     12  CG  LEU A 148      17.401  -2.596  -5.959  1.00 68.57           C  
ATOM     13  CD1 LEU A 148      18.665  -2.355  -6.784  1.00 68.24           C  
ATOM     14  CD2 LEU A 148      17.636  -3.708  -4.936  1.00 67.35           C  
ATOM     15  H1  LEU A 148      14.608  -0.597  -6.113  1.00 55.58           H  
ATOM     16  HA  LEU A 148      15.542  -2.461  -4.130  1.00 56.48           H  
ATOM     17  HB3 LEU A 148      17.758  -0.893  -4.688  1.00 62.46           H  
ATOM     18  HB2 LEU A 148      16.777  -0.535  -6.040  1.00 62.46           H  
ATOM     19  HG  LEU A 148      16.612  -2.922  -6.637  1.00 68.57           H  
ATOM     20 HD11 LEU A 148      18.975  -3.287  -7.256  1.00 68.24           H  
ATOM     21 HD12 LEU A 148      18.461  -1.609  -7.553  1.00 68.24           H  
ATOM     22 HD13 LEU A 148      19.462  -1.996  -6.133  1.00 68.24           H  
ATOM     23 HD21 LEU A 148      17.963  -4.612  -5.450  1.00 67.35           H  
ATOM     24 HD22 LEU A 148      18.404  -3.395  -4.229  1.00 67.35           H  
ATOM     25 HD23 LEU A 148      16.709  -3.910  -4.399  1.00 67.35           H  
ATOM     26  N   VAL A 149      15.638   0.734  -3.201  1.00 47.28           N  
ATOM     27  CA  VAL A 149      15.720   1.667  -2.036  1.00 45.68           C  
ATOM     28  C   VAL A 149      14.293   2.056  -1.612  1.00 45.16           C  
ATOM     29  O   VAL A 149      13.574   2.692  -2.417  1.00 42.32           O  
ATOM     30  CB  VAL A 149      16.585   2.897  -2.363  1.00 43.51           C  
ATOM     31  CG1 VAL A 149      16.592   3.909  -1.226  1.00 45.65           C  
ATOM     32  CG2 VAL A 149      18.006   2.497  -2.723  1.00 41.18           C  
ATOM     33  H   VAL A 149      15.416   1.156  -4.092  1.00 47.28           H  
ATOM     34  HA  VAL A 149      16.187   1.135  -1.207  1.00 45.68           H  
ATOM     35  HB  VAL A 149      16.149   3.385  -3.235  1.00 43.51           H  
ATOM     36 HG11 VAL A 149      17.215   4.761  -1.501  1.00 45.65           H  
ATOM     37 HG12 VAL A 149      15.574   4.251  -1.036  1.00 45.65           H  
ATOM     38 HG13 VAL A 149      16.992   3.443  -0.326  1.00 45.65           H  
ATOM     39 HG21 VAL A 149      18.589   3.390  -2.948  1.00 41.18           H  
ATOM     40 HG22 VAL A 149      18.459   1.970  -1.884  1.00 41.18           H  
ATOM     41 HG23 VAL A 149      17.990   1.845  -3.596  1.00 41.18           H  
ATOM     42  N   GLU A 150      13.899   1.657  -0.402  1.00 43.49           N  
ATOM     43  CA  GLU A 150      12.577   1.966   0.207  1.00 43.84           C  
ATOM     44  C   GLU A 150      12.342   3.483   0.139  1.00 39.50           C  
ATOM     45  O   GLU A 150      13.319   4.250   0.330  1.00 34.14           O  
ATOM     46  CB  GLU A 150      12.537   1.440   1.644  1.00 46.77           C  
ATOM     47  CG  GLU A 150      11.159   1.489   2.277  1.00 55.34           C  
ATOM     48  CD  GLU A 150      11.114   0.966   3.704  1.00 57.59           C  
ATOM     49  OE1 GLU A 150      10.094   0.349   4.079  1.00 58.08           O  
ATOM     50  OE2 GLU A 150      12.103   1.167   4.432  1.00 68.06           O1-
ATOM     51  H   GLU A 150      14.517   1.103   0.173  1.00 43.49           H  
ATOM     52  HA  GLU A 150      11.800   1.466  -0.371  1.00 43.84           H  
ATOM     53  HB3 GLU A 150      13.237   2.009   2.257  1.00 46.77           H  
ATOM     54  HB2 GLU A 150      12.908   0.416   1.664  1.00 46.77           H  
ATOM     55  HG3 GLU A 150      10.459   0.924   1.662  1.00 55.34           H  
ATOM     56  HG2 GLU A 150      10.788   2.514   2.256  1.00 55.34           H  
ATOM     57  N   ARG A 151      11.115   3.894  -0.184  1.00 35.51           N  
ATOM     58  CA  ARG A 151      10.761   5.299  -0.491  1.00 36.07           C  
ATOM     59  C   ARG A 151      10.955   6.148   0.769  1.00 32.84           C  
ATOM     60  O   ARG A 151      11.219   7.341   0.636  1.00 30.32           O  
ATOM     61  CB  ARG A 151       9.323   5.394  -1.009  1.00 40.04           C  
ATOM     62  CG  ARG A 151       8.260   5.198   0.061  1.00 43.55           C  
ATOM     63  CD  ARG A 151       6.867   5.522  -0.452  1.00 44.53           C  
ATOM     64  NE  ARG A 151       5.864   5.047   0.487  1.00 44.77           N  
ATOM     65  CZ  ARG A 151       5.107   5.826   1.246  1.00 43.03           C  
ATOM     66  NH1 ARG A 151       5.180   7.144   1.132  1.00 43.47           N  
ATOM     67  NH2 ARG A 151       4.257   5.280   2.100  1.00 40.17           N1+
ATOM     68  H   ARG A 151      10.356   3.230  -0.231  1.00 35.51           H  
ATOM     69  HA  ARG A 151      11.435   5.667  -1.265  1.00 36.07           H  
ATOM     70  HB3 ARG A 151       9.176   4.662  -1.803  1.00 40.04           H  
ATOM     71  HB2 ARG A 151       9.176   6.361  -1.492  1.00 40.04           H  
ATOM     72  HG3 ARG A 151       8.487   5.832   0.918  1.00 43.55           H  
ATOM     73  HG2 ARG A 151       8.286   4.167   0.413  1.00 43.55           H  
ATOM     74  HD3 ARG A 151       6.715   5.042  -1.419  1.00 44.53           H  
ATOM     75  HD2 ARG A 151       6.767   6.601  -0.575  1.00 44.53           H  
ATOM     76  HE  ARG A 151       5.765   4.044   0.537  1.00 44.77           H  
ATOM     77 HH12 ARG A 151       4.601   7.734   1.713  1.00 43.47           H  
ATOM     78 HH11 ARG A 151       5.814   7.559   0.465  1.00 43.47           H  
ATOM     79 HH22 ARG A 151       3.677   5.869   2.681  1.00 40.17           H  
ATOM     80 HH21 ARG A 151       4.188   4.275   2.171  1.00 40.17           H  
ATOM     81  N   TRP A 152      10.876   5.528   1.939  1.00 29.77           N  
ATOM     82  CA  TRP A 152      11.011   6.209   3.243  1.00 31.54           C  
ATOM     83  C   TRP A 152      12.407   6.845   3.379  1.00 32.37           C  
ATOM     84  O   TRP A 152      12.484   7.962   3.909  1.00 35.58           O  
ATOM     85  CB  TRP A 152      10.683   5.241   4.381  1.00 32.06           C  
ATOM     86  CG  TRP A 152       9.214   5.114   4.600  1.00 34.03           C  
ATOM     87  CD1 TRP A 152       8.431   4.018   4.369  1.00 35.47           C  
ATOM     88  CD2 TRP A 152       8.317   6.174   4.971  1.00 33.86           C  
ATOM     89  NE1 TRP A 152       7.117   4.313   4.624  1.00 35.02           N  
ATOM     90  CE2 TRP A 152       7.018   5.624   5.003  1.00 32.48           C  
ATOM     91  CE3 TRP A 152       8.492   7.522   5.314  1.00 32.69           C  
ATOM     92  CZ2 TRP A 152       5.900   6.381   5.347  1.00 35.70           C  
ATOM     93  CZ3 TRP A 152       7.389   8.266   5.666  1.00 33.33           C  
ATOM     94  CH2 TRP A 152       6.111   7.704   5.681  1.00 35.20           C  
ATOM     95  H   TRP A 152      10.715   4.532   1.973  1.00 29.77           H  
ATOM     96  HA  TRP A 152      10.277   7.015   3.273  1.00 31.54           H  
ATOM     97  HB3 TRP A 152      11.158   5.587   5.299  1.00 32.06           H  
ATOM     98  HB2 TRP A 152      11.102   4.261   4.155  1.00 32.06           H  
ATOM     99  HD1 TRP A 152       8.880   3.095   4.034  1.00 35.47           H  
ATOM    100  HE1 TRP A 152       6.410   3.600   4.518  1.00 35.02           H  
ATOM    101  HE3 TRP A 152       9.479   7.960   5.299  1.00 32.69           H  
ATOM    102  HZ2 TRP A 152       4.920   5.928   5.345  1.00 35.70           H  
ATOM    103  HZ3 TRP A 152       7.503   9.306   5.938  1.00 33.33           H  
ATOM    104  HH2 TRP A 152       5.277   8.330   5.962  1.00 35.20           H  
ATOM    105  N   HIS A 153      13.454   6.207   2.846  1.00 32.89           N  
ATOM    106  CA  HIS A 153      14.847   6.739   2.874  1.00 33.26           C  
ATOM    107  C   HIS A 153      14.882   8.128   2.222  1.00 32.05           C  
ATOM    108  O   HIS A 153      15.514   9.017   2.802  1.00 31.03           O  
ATOM    109  CB  HIS A 153      15.831   5.767   2.219  1.00 31.98           C  
ATOM    110  CG  HIS A 153      16.061   4.537   3.019  1.00 30.66           C  
ATOM    111  ND1 HIS A 153      15.938   3.228   2.699  1.00 31.26           N  
ATOM    112  CD2 HIS A 153      16.480   4.584   4.332  1.00 29.56           C  
ATOM    113  CE1 HIS A 153      16.261   2.504   3.813  1.00 33.54           C  
ATOM    114  NE2 HIS A 153      16.579   3.357   4.802  1.00 32.00           N  
ATOM    115  H   HIS A 153      13.324   5.314   2.393  1.00 32.89           H  
ATOM    116  HA  HIS A 153      15.138   6.855   3.918  1.00 33.26           H  
ATOM    117  HB3 HIS A 153      16.782   6.273   2.051  1.00 31.98           H  
ATOM    118  HB2 HIS A 153      15.464   5.493   1.230  1.00 31.98           H  
ATOM    119  HD1 HIS A 153      15.631   2.942   1.704  1.00 31.26           H  
ATOM    120  HD2 HIS A 153      16.657   5.475   4.774  1.00 29.56           H  
ATOM    121  HE1 HIS A 153      16.232   1.495   3.785  1.00 33.54           H  
ATOM    122  N   PHE A 154      14.181   8.315   1.091  1.00 32.09           N  
ATOM    123  CA  PHE A 154      14.117   9.606   0.341  1.00 32.30           C  
ATOM    124  C   PHE A 154      13.342  10.656   1.152  1.00 33.26           C  
ATOM    125  O   PHE A 154      13.822  11.804   1.263  1.00 33.12           O  
ATOM    126  CB  PHE A 154      13.480   9.413  -1.034  1.00 30.89           C  
ATOM    127  CG  PHE A 154      14.286   8.560  -1.973  1.00 32.77           C  
ATOM    128  CD1 PHE A 154      15.387   9.082  -2.641  1.00 31.53           C  
ATOM    129  CD2 PHE A 154      13.946   7.231  -2.194  1.00 32.80           C  
ATOM    130  CE1 PHE A 154      16.114   8.302  -3.524  1.00 31.73           C  
ATOM    131  CE2 PHE A 154      14.680   6.454  -3.075  1.00 35.22           C  
ATOM    132  CZ  PHE A 154      15.772   6.987  -3.726  1.00 33.68           C  
ATOM    133  H   PHE A 154      13.650   7.553   0.694  1.00 32.09           H  
ATOM    134  HA  PHE A 154      15.135   9.969   0.198  1.00 32.30           H  
ATOM    135  HB3 PHE A 154      13.305  10.387  -1.491  1.00 30.89           H  
ATOM    136  HB2 PHE A 154      12.487   8.980  -0.914  1.00 30.89           H  
ATOM    137  HD1 PHE A 154      15.684  10.107  -2.474  1.00 31.53           H  
ATOM    138  HD2 PHE A 154      13.103   6.796  -1.677  1.00 32.80           H  
ATOM    139  HE1 PHE A 154      16.952   8.728  -4.056  1.00 31.73           H  
ATOM    140  HE2 PHE A 154      14.397   5.428  -3.254  1.00 35.22           H  
ATOM    141  HZ  PHE A 154      16.358   6.374  -4.394  1.00 33.68           H  
ATOM    142  N   ILE A 155      12.163  10.286   1.662  1.00 33.39           N  
ATOM    143  CA  ILE A 155      11.255  11.197   2.420  1.00 34.53           C  
ATOM    144  C   ILE A 155      11.988  11.668   3.682  1.00 33.96           C  
ATOM    145  O   ILE A 155      11.954  12.875   3.979  1.00 32.72           O  
ATOM    146  CB  ILE A 155       9.921  10.498   2.761  1.00 36.35           C  
ATOM    147  CG1 ILE A 155       9.151  10.073   1.508  1.00 36.88           C  
ATOM    148  CG2 ILE A 155       9.065  11.373   3.660  1.00 36.83           C  
ATOM    149  CD1 ILE A 155       8.055   9.064   1.782  1.00 37.21           C  
ATOM    150  H   ILE A 155      11.837   9.338   1.544  1.00 33.39           H  
ATOM    151  HA  ILE A 155      11.041  12.068   1.799  1.00 34.53           H  
ATOM    152  HB  ILE A 155      10.161   9.593   3.319  1.00 36.35           H  
ATOM    153 HG13 ILE A 155       9.848   9.662   0.778  1.00 36.88           H  
ATOM    154 HG12 ILE A 155       8.721  10.954   1.032  1.00 36.88           H  
ATOM    155 HG21 ILE A 155       8.131  10.859   3.886  1.00 36.83           H  
ATOM    156 HG22 ILE A 155       9.601  11.577   4.587  1.00 36.83           H  
ATOM    157 HG23 ILE A 155       8.848  12.314   3.153  1.00 36.83           H  
ATOM    158 HD11 ILE A 155       7.553   8.810   0.849  1.00 37.21           H  
ATOM    159 HD12 ILE A 155       8.489   8.164   2.217  1.00 37.21           H  
ATOM    160 HD13 ILE A 155       7.333   9.492   2.478  1.00 37.21           H  
ATOM    161  N   MET A 156      12.601  10.743   4.411  1.00 32.68           N  
ATOM    162  CA  MET A 156      13.206  11.029   5.731  1.00 34.28           C  
ATOM    163  C   MET A 156      14.461  11.896   5.539  1.00 34.38           C  
ATOM    164  O   MET A 156      14.659  12.841   6.352  1.00 35.55           O  
ATOM    165  CB  MET A 156      13.556   9.736   6.461  1.00 36.45           C  
ATOM    166  CG  MET A 156      12.325   8.969   6.931  1.00 37.64           C  
ATOM    167  SD  MET A 156      12.722   7.693   8.136  1.00 39.41           S  
ATOM    168  CE  MET A 156      13.608   6.534   7.099  1.00 45.68           C  
ATOM    169  H   MET A 156      12.670   9.795   4.070  1.00 32.68           H  
ATOM    170  HA  MET A 156      12.486  11.586   6.332  1.00 34.28           H  
ATOM    171  HB3 MET A 156      14.190   9.965   7.318  1.00 36.45           H  
ATOM    172  HB2 MET A 156      14.151   9.100   5.806  1.00 36.45           H  
ATOM    173  HG3 MET A 156      11.831   8.515   6.072  1.00 37.64           H  
ATOM    174  HG2 MET A 156      11.608   9.666   7.364  1.00 37.64           H  
ATOM    175  HE1 MET A 156      13.925   5.680   7.697  1.00 45.68           H  
ATOM    176  HE2 MET A 156      12.956   6.193   6.295  1.00 45.68           H  
ATOM    177  HE3 MET A 156      14.483   7.024   6.672  1.00 45.68           H  
ATOM    178  N   LEU A 157      15.236  11.641   4.477  1.00 31.14           N  
ATOM    179  CA  LEU A 157      16.470  12.406   4.145  1.00 31.01           C  
ATOM    180  C   LEU A 157      16.102  13.840   3.716  1.00 31.65           C  
ATOM    181  O   LEU A 157      16.888  14.758   4.020  1.00 31.12           O  
ATOM    182  CB  LEU A 157      17.239  11.668   3.049  1.00 31.65           C  
ATOM    183  CG  LEU A 157      18.038  10.454   3.524  1.00 32.85           C  
ATOM    184  CD1 LEU A 157      18.750   9.776   2.359  1.00 32.20           C  
ATOM    185  CD2 LEU A 157      19.035  10.847   4.603  1.00 33.80           C  
ATOM    186  H   LEU A 157      14.995  10.892   3.845  1.00 31.14           H  
ATOM    187  HA  LEU A 157      17.097  12.459   5.035  1.00 31.01           H  
ATOM    188  HB3 LEU A 157      17.908  12.366   2.546  1.00 31.65           H  
ATOM    189  HB2 LEU A 157      16.545  11.360   2.267  1.00 31.65           H  
ATOM    190  HG  LEU A 157      17.339   9.738   3.955  1.00 32.85           H  
ATOM    191 HD11 LEU A 157      19.310   8.917   2.726  1.00 32.20           H  
ATOM    192 HD12 LEU A 157      18.014   9.444   1.626  1.00 32.20           H  
ATOM    193 HD13 LEU A 157      19.435  10.483   1.890  1.00 32.20           H  
ATOM    194 HD21 LEU A 157      19.590   9.966   4.924  1.00 33.80           H  
ATOM    195 HD22 LEU A 157      19.728  11.588   4.205  1.00 33.80           H  
ATOM    196 HD23 LEU A 157      18.502  11.270   5.455  1.00 33.80           H  
ATOM    197  N   ASN A 158      14.906  14.028   3.137  1.00 31.59           N  
ATOM    198  CA  ASN A 158      14.396  15.334   2.625  1.00 33.16           C  
ATOM    199  C   ASN A 158      13.729  16.124   3.760  1.00 32.78           C  
ATOM    200  O   ASN A 158      13.471  17.321   3.565  1.00 34.18           O  
ATOM    201  CB  ASN A 158      13.416  15.143   1.460  1.00 33.58           C  
ATOM    202  CG  ASN A 158      14.108  15.052   0.118  1.00 33.05           C  
ATOM    203  OD1 ASN A 158      15.189  15.606  -0.066  1.00 37.74           O  
ATOM    204  ND2 ASN A 158      13.512  14.333  -0.818  1.00 29.90           N  
ATOM    205  H   ASN A 158      14.273  13.250   3.021  1.00 31.59           H  
ATOM    206  HA  ASN A 158      15.246  15.913   2.263  1.00 33.16           H  
ATOM    207  HB3 ASN A 158      12.705  15.970   1.446  1.00 33.58           H  
ATOM    208  HB2 ASN A 158      12.828  14.241   1.626  1.00 33.58           H  
ATOM    209 HD22 ASN A 158      13.935  14.243  -1.731  1.00 29.90           H  
ATOM    210 HD21 ASN A 158      12.634  13.875  -0.620  1.00 29.90           H  
ATOM    211  N   ASP A 159      13.456  15.472   4.888  1.00 31.82           N  
ATOM    212  CA  ASP A 159      12.838  16.093   6.077  1.00 32.00           C  
ATOM    213  C   ASP A 159      13.916  16.805   6.901  1.00 33.15           C  
ATOM    214  O   ASP A 159      14.411  16.207   7.886  1.00 32.31           O  
ATOM    215  CB  ASP A 159      12.090  15.064   6.927  1.00 33.64           C  
ATOM    216  CG  ASP A 159      11.222  15.724   7.976  1.00 35.97           C  
ATOM    217  OD1 ASP A 159      10.820  16.866   7.746  1.00 42.80           O  
ATOM    218  OD2 ASP A 159      10.994  15.114   9.022  1.00 40.98           O1-
ATOM    219  H   ASP A 159      13.673  14.489   4.968  1.00 31.82           H  
ATOM    220  HA  ASP A 159      12.121  16.840   5.737  1.00 32.00           H  
ATOM    221  HB3 ASP A 159      12.809  14.405   7.414  1.00 33.64           H  
ATOM    222  HB2 ASP A 159      11.469  14.443   6.281  1.00 33.64           H  
ATOM    223  N   THR A 160      14.214  18.054   6.550  1.00 34.07           N  
ATOM    224  CA  THR A 160      15.217  18.914   7.228  1.00 36.44           C  
ATOM    225  C   THR A 160      14.933  18.950   8.731  1.00 35.84           C  
ATOM    226  O   THR A 160      15.854  18.666   9.507  1.00 40.84           O  
ATOM    227  CB  THR A 160      15.232  20.314   6.613  1.00 37.56           C  
ATOM    228  OG1 THR A 160      15.363  20.125   5.202  1.00 41.86           O  
ATOM    229  CG2 THR A 160      16.356  21.184   7.136  1.00 36.63           C  
ATOM    230  H   THR A 160      13.743  18.485   5.767  1.00 34.07           H  
ATOM    231  HA  THR A 160      16.201  18.469   7.080  1.00 36.44           H  
ATOM    232  HB  THR A 160      14.280  20.803   6.819  1.00 37.56           H  
ATOM    233  HG1 THR A 160      14.502  20.214   4.786  1.00 41.86           H  
ATOM    234 HG21 THR A 160      16.310  22.164   6.660  1.00 36.63           H  
ATOM    235 HG22 THR A 160      16.254  21.301   8.215  1.00 36.63           H  
ATOM    236 HG23 THR A 160      17.314  20.716   6.910  1.00 36.63           H  
ATOM    237  N   LYS A 161      13.706  19.277   9.117  1.00 35.55           N  
ATOM    238  CA  LYS A 161      13.283  19.367  10.536  1.00 36.10           C  
ATOM    239  C   LYS A 161      13.775  18.120  11.288  1.00 33.85           C  
ATOM    240  O   LYS A 161      14.407  18.284  12.332  1.00 34.24           O  
ATOM    241  CB  LYS A 161      11.770  19.534  10.642  1.00  0.00           C  
ATOM    242  CG  LYS A 161      11.319  20.997  10.641  1.00  0.00           C  
ATOM    243  CD  LYS A 161       9.801  21.195  10.747  1.00  0.00           C  
ATOM    244  CE  LYS A 161       9.330  22.655  10.747  1.00  0.00           C  
ATOM    245  NZ  LYS A 161       7.866  22.788  10.851  1.00  0.00           N1+
ATOM    246  H   LYS A 161      12.997  19.482   8.427  1.00 35.55           H  
ATOM    247  HA  LYS A 161      13.756  20.244  10.979  1.00 36.10           H  
ATOM    248  HB2 LYS A 161      11.289  19.042   9.797  1.00  0.00           H  
ATOM    249  HB3 LYS A 161      11.419  19.084  11.571  1.00  0.00           H  
ATOM    250  HG2 LYS A 161      11.766  21.517  11.489  1.00  0.00           H  
ATOM    251  HG3 LYS A 161      11.636  21.475   9.714  1.00  0.00           H  
ATOM    252  HD2 LYS A 161       9.312  20.712   9.902  1.00  0.00           H  
ATOM    253  HD3 LYS A 161       9.441  20.753  11.676  1.00  0.00           H  
ATOM    254  HE2 LYS A 161       9.770  23.180  11.595  1.00  0.00           H  
ATOM    255  HE3 LYS A 161       9.641  23.138   9.821  1.00  0.00           H  
ATOM    256  HZ1 LYS A 161       7.549  22.364  11.711  1.00  0.00           H  
ATOM    257  HZ2 LYS A 161       7.615  23.767  10.846  1.00  0.00           H  
ATOM    258  HZ3 LYS A 161       7.429  22.326  10.066  1.00  0.00           H  
ATOM    259  N   ARG A 162      13.513  16.921  10.763  1.00 36.39           N  
ATOM    260  CA  ARG A 162      13.824  15.641  11.460  1.00 37.12           C  
ATOM    261  C   ARG A 162      15.344  15.474  11.570  1.00 36.24           C  
ATOM    262  O   ARG A 162      15.809  15.011  12.623  1.00 35.30           O  
ATOM    263  CB  ARG A 162      13.228  14.435  10.737  1.00 40.18           C  
ATOM    264  CG  ARG A 162      13.299  13.153  11.560  1.00 47.35           C  
ATOM    265  CD  ARG A 162      13.529  11.894  10.746  1.00 52.09           C  
ATOM    266  NE  ARG A 162      14.775  11.926   9.988  1.00 56.70           N  
ATOM    267  CZ  ARG A 162      15.518  10.859   9.698  1.00 59.21           C  
ATOM    268  NH1 ARG A 162      15.170   9.657  10.138  1.00 61.87           N  
ATOM    269  NH2 ARG A 162      16.617  11.003   8.978  1.00 56.56           N1+
ATOM    270  H   ARG A 162      13.084  16.852   9.851  1.00 36.39           H  
ATOM    271  HA  ARG A 162      13.406  15.684  12.466  1.00 37.12           H  
ATOM    272  HB3 ARG A 162      13.748  14.287   9.791  1.00 40.18           H  
ATOM    273  HB2 ARG A 162      12.189  14.644  10.480  1.00 40.18           H  
ATOM    274  HG3 ARG A 162      12.383  13.046  12.140  1.00 47.35           H  
ATOM    275  HG2 ARG A 162      14.086  13.248  12.308  1.00 47.35           H  
ATOM    276  HD3 ARG A 162      12.693  11.748  10.062  1.00 52.09           H  
ATOM    277  HD2 ARG A 162      13.531  11.030  11.409  1.00 52.09           H  
ATOM    278  HE  ARG A 162      15.064  12.843   9.677  1.00 56.70           H  
ATOM    279 HH12 ARG A 162      15.739   8.853   9.914  1.00 61.87           H  
ATOM    280 HH11 ARG A 162      14.336   9.546  10.697  1.00 61.87           H  
ATOM    281 HH22 ARG A 162      17.184  10.198   8.755  1.00 56.56           H  
ATOM    282 HH21 ARG A 162      16.890  11.919   8.651  1.00 56.56           H  
ATOM    283  N   ASN A 163      16.071  15.782  10.498  1.00 32.43           N  
ATOM    284  CA  ASN A 163      17.549  15.705  10.455  1.00 34.64           C  
ATOM    285  C   ASN A 163      18.114  16.616  11.553  1.00 34.84           C  
ATOM    286  O   ASN A 163      18.923  16.120  12.370  1.00 34.83           O  
ATOM    287  CB  ASN A 163      18.085  16.021   9.055  1.00 32.01           C  
ATOM    288  CG  ASN A 163      17.738  14.937   8.056  1.00 31.28           C  
ATOM    289  OD1 ASN A 163      17.402  13.823   8.444  1.00 31.95           O  
ATOM    290  ND2 ASN A 163      17.804  15.252   6.770  1.00 30.65           N  
ATOM    291  H   ASN A 163      15.616  16.090   9.650  1.00 32.43           H  
ATOM    292  HA  ASN A 163      17.834  14.681  10.695  1.00 34.64           H  
ATOM    293  HB3 ASN A 163      19.168  16.140   9.100  1.00 32.01           H  
ATOM    294  HB2 ASN A 163      17.674  16.972   8.716  1.00 32.01           H  
ATOM    295 HD22 ASN A 163      17.581  14.561   6.069  1.00 30.65           H  
ATOM    296 HD21 ASN A 163      18.077  16.184   6.492  1.00 30.65           H  
ATOM    297  N   THR A 164      17.602  17.850  11.649  1.00 34.49           N  
ATOM    298  CA  THR A 164      18.032  18.878  12.639  1.00 34.95           C  
ATOM    299  C   THR A 164      17.856  18.339  14.057  1.00 33.98           C  
ATOM    300  O   THR A 164      18.729  18.554  14.864  1.00 37.50           O  
ATOM    301  CB  THR A 164      17.245  20.186  12.482  1.00 36.08           C  
ATOM    302  OG1 THR A 164      17.660  20.835  11.275  1.00 35.45           O  
ATOM    303  CG2 THR A 164      17.436  21.115  13.660  1.00 35.73           C  
ATOM    304  H   THR A 164      16.868  18.143  11.020  1.00 34.49           H  
ATOM    305  HA  THR A 164      19.089  19.091  12.479  1.00 34.95           H  
ATOM    306  HB  THR A 164      16.185  19.945  12.399  1.00 36.08           H  
ATOM    307  HG1 THR A 164      17.486  20.261  10.526  1.00 35.45           H  
ATOM    308 HG21 THR A 164      16.859  22.027  13.502  1.00 35.73           H  
ATOM    309 HG22 THR A 164      17.094  20.623  14.571  1.00 35.73           H  
ATOM    310 HG23 THR A 164      18.492  21.367  13.758  1.00 35.73           H  
ATOM    311  N   ILE A 165      16.722  17.712  14.335  1.00 37.16           N  
ATOM    312  CA  ILE A 165      16.307  17.274  15.699  1.00 35.68           C  
ATOM    313  C   ILE A 165      17.162  16.066  16.133  1.00 37.67           C  
ATOM    314  O   ILE A 165      17.539  16.001  17.328  1.00 38.30           O  
ATOM    315  CB  ILE A 165      14.797  16.969  15.708  1.00 38.03           C  
ATOM    316  CG1 ILE A 165      13.977  18.257  15.566  1.00 41.75           C  
ATOM    317  CG2 ILE A 165      14.400  16.179  16.939  1.00 35.61           C  
ATOM    318  CD1 ILE A 165      12.513  18.026  15.250  1.00 43.90           C  
ATOM    319  H   ILE A 165      16.068  17.500  13.595  1.00 37.16           H  
ATOM    320  HA  ILE A 165      16.495  18.094  16.393  1.00 35.68           H  
ATOM    321  HB  ILE A 165      14.584  16.348  14.838  1.00 38.03           H  
ATOM    322 HG13 ILE A 165      14.419  18.884  14.791  1.00 41.75           H  
ATOM    323 HG12 ILE A 165      14.061  18.842  16.482  1.00 41.75           H  
ATOM    324 HG21 ILE A 165      13.328  15.981  16.914  1.00 35.61           H  
ATOM    325 HG22 ILE A 165      14.944  15.235  16.956  1.00 35.61           H  
ATOM    326 HG23 ILE A 165      14.642  16.754  17.833  1.00 35.61           H  
ATOM    327 HD11 ILE A 165      12.003  18.986  15.166  1.00 43.90           H  
ATOM    328 HD12 ILE A 165      12.425  17.485  14.308  1.00 43.90           H  
ATOM    329 HD13 ILE A 165      12.056  17.442  16.049  1.00 43.90           H  
ATOM    330  N   TYR A 166      17.431  15.129  15.217  1.00 36.62           N  
ATOM    331  CA  TYR A 166      18.302  13.945  15.461  1.00 37.88           C  
ATOM    332  C   TYR A 166      19.754  14.404  15.625  1.00 35.31           C  
ATOM    333  O   TYR A 166      20.420  13.932  16.539  1.00 34.92           O  
ATOM    334  CB  TYR A 166      18.164  12.914  14.341  1.00 38.74           C  
ATOM    335  CG  TYR A 166      17.183  11.815  14.643  1.00 39.16           C  
ATOM    336  CD1 TYR A 166      15.843  11.954  14.332  1.00 38.54           C  
ATOM    337  CD2 TYR A 166      17.578  10.669  15.307  1.00 38.09           C  
ATOM    338  CE1 TYR A 166      14.928  10.964  14.630  1.00 38.17           C  
ATOM    339  CE2 TYR A 166      16.678   9.665  15.604  1.00 39.24           C  
ATOM    340  CZ  TYR A 166      15.349   9.810  15.255  1.00 39.67           C  
ATOM    341  OH  TYR A 166      14.447   8.838  15.556  1.00 48.16           O  
ATOM    342  H   TYR A 166      17.034  15.200  14.291  1.00 36.62           H  
ATOM    343  HA  TYR A 166      17.986  13.478  16.394  1.00 37.88           H  
ATOM    344  HB3 TYR A 166      19.140  12.479  14.128  1.00 38.74           H  
ATOM    345  HB2 TYR A 166      17.870  13.418  13.420  1.00 38.74           H  
ATOM    346  HD1 TYR A 166      15.492  12.852  13.845  1.00 38.54           H  
ATOM    347  HD2 TYR A 166      18.609  10.546  15.604  1.00 38.09           H  
ATOM    348  HE1 TYR A 166      13.887  11.096  14.373  1.00 38.17           H  
ATOM    349  HE2 TYR A 166      17.014   8.771  16.107  1.00 39.24           H  
ATOM    350  HH  TYR A 166      14.880   7.982  15.534  1.00 48.16           H  
ATOM    351  N   ASN A 167      20.197  15.344  14.795  1.00 33.60           N  
ATOM    352  CA  ASN A 167      21.542  15.956  14.903  1.00 36.39           C  
ATOM    353  C   ASN A 167      21.715  16.592  16.291  1.00 38.22           C  
ATOM    354  O   ASN A 167      22.772  16.371  16.912  1.00 41.27           O  
ATOM    355  CB  ASN A 167      21.794  16.980  13.809  1.00 37.01           C  
ATOM    356  CG  ASN A 167      23.236  17.420  13.775  1.00 37.99           C  
ATOM    357  OD1 ASN A 167      24.133  16.591  13.642  1.00 42.04           O  
ATOM    358  ND2 ASN A 167      23.470  18.711  13.933  1.00 37.48           N  
ATOM    359  H   ASN A 167      19.607  15.675  14.045  1.00 33.60           H  
ATOM    360  HA  ASN A 167      22.283  15.164  14.800  1.00 36.39           H  
ATOM    361  HB3 ASN A 167      21.154  17.848  13.970  1.00 37.01           H  
ATOM    362  HB2 ASN A 167      21.522  16.554  12.843  1.00 37.01           H  
ATOM    363 HD22 ASN A 167      24.418  19.058  13.918  1.00 37.48           H  
ATOM    364 HD21 ASN A 167      22.700  19.351  14.068  1.00 37.48           H  
ATOM    365  N   ALA A 168      20.722  17.360  16.752  1.00 37.17           N  
ATOM    366  CA  ALA A 168      20.770  18.122  18.025  1.00 37.33           C  
ATOM    367  C   ALA A 168      20.850  17.146  19.203  1.00 35.74           C  
ATOM    368  O   ALA A 168      21.628  17.419  20.143  1.00 38.74           O  
ATOM    369  CB  ALA A 168      19.572  19.043  18.140  1.00 37.63           C  
ATOM    370  H   ALA A 168      19.866  17.451  16.223  1.00 37.17           H  
ATOM    371  HA  ALA A 168      21.673  18.733  18.025  1.00 37.33           H  
ATOM    372  HB1 ALA A 168      19.625  19.594  19.080  1.00 37.63           H  
ATOM    373  HB2 ALA A 168      19.572  19.747  17.307  1.00 37.63           H  
ATOM    374  HB3 ALA A 168      18.656  18.453  18.116  1.00 37.63           H  
ATOM    375  N   ALA A 169      20.105  16.034  19.143  1.00 32.96           N  
ATOM    376  CA  ALA A 169      20.052  15.004  20.215  1.00 30.83           C  
ATOM    377  C   ALA A 169      21.378  14.247  20.262  1.00 30.14           C  
ATOM    378  O   ALA A 169      21.893  14.016  21.366  1.00 31.05           O  
ATOM    379  CB  ALA A 169      18.898  14.067  19.997  1.00 31.06           C  
ATOM    380  H   ALA A 169      19.531  15.854  18.332  1.00 32.96           H  
ATOM    381  HA  ALA A 169      19.910  15.509  21.171  1.00 30.83           H  
ATOM    382  HB1 ALA A 169      18.879  13.323  20.793  1.00 31.06           H  
ATOM    383  HB2 ALA A 169      17.965  14.631  20.005  1.00 31.06           H  
ATOM    384  HB3 ALA A 169      19.012  13.568  19.035  1.00 31.06           H  
ATOM    385  N   ILE A 170      21.910  13.891  19.102  1.00 31.01           N  
ATOM    386  CA  ILE A 170      23.189  13.143  18.972  1.00 32.49           C  
ATOM    387  C   ILE A 170      24.336  14.061  19.418  1.00 34.65           C  
ATOM    388  O   ILE A 170      25.195  13.581  20.184  1.00 31.70           O  
ATOM    389  CB  ILE A 170      23.365  12.603  17.541  1.00 31.11           C  
ATOM    390  CG1 ILE A 170      22.302  11.548  17.225  1.00 30.35           C  
ATOM    391  CG2 ILE A 170      24.778  12.066  17.323  1.00 31.61           C  
ATOM    392  CD1 ILE A 170      22.262  11.127  15.784  1.00 31.71           C  
ATOM    393  H   ILE A 170      21.443  14.128  18.238  1.00 31.01           H  
ATOM    394  HA  ILE A 170      23.153  12.293  19.652  1.00 32.49           H  
ATOM    395  HB  ILE A 170      23.218  13.436  16.853  1.00 31.11           H  
ATOM    396 HG13 ILE A 170      21.322  11.924  17.519  1.00 30.35           H  
ATOM    397 HG12 ILE A 170      22.465  10.672  17.853  1.00 30.35           H  
ATOM    398 HG21 ILE A 170      24.872  11.692  16.304  1.00 31.61           H  
ATOM    399 HG22 ILE A 170      25.500  12.867  17.483  1.00 31.61           H  
ATOM    400 HG23 ILE A 170      24.972  11.257  18.026  1.00 31.61           H  
ATOM    401 HD11 ILE A 170      21.482  10.379  15.645  1.00 31.71           H  
ATOM    402 HD12 ILE A 170      22.049  11.994  15.158  1.00 31.71           H  
ATOM    403 HD13 ILE A 170      23.226  10.704  15.502  1.00 31.71           H  
ATOM    404  N   GLN A 171      24.285  15.344  19.024  1.00 38.48           N  
ATOM    405  CA  GLN A 171      25.235  16.408  19.451  1.00 41.54           C  
ATOM    406  C   GLN A 171      25.258  16.481  20.977  1.00 41.87           C  
ATOM    407  O   GLN A 171      26.339  16.355  21.555  1.00 39.28           O  
ATOM    408  CB  GLN A 171      24.829  17.771  18.884  1.00 48.54           C  
ATOM    409  CG  GLN A 171      25.732  18.274  17.769  1.00 54.67           C  
ATOM    410  CD  GLN A 171      25.086  19.394  16.982  1.00 62.76           C  
ATOM    411  OE1 GLN A 171      25.761  19.834  15.930  1.00 65.72           O  
ATOM    412  NE2 GLN A 171      23.989  19.858  17.304  1.00 61.11           N  
ATOM    413  H   GLN A 171      23.561  15.649  18.389  1.00 38.48           H  
ATOM    414  HA  GLN A 171      26.233  16.158  19.092  1.00 41.54           H  
ATOM    415  HB3 GLN A 171      24.806  18.506  19.689  1.00 48.54           H  
ATOM    416  HB2 GLN A 171      23.802  17.721  18.522  1.00 48.54           H  
ATOM    417  HG3 GLN A 171      25.972  17.450  17.097  1.00 54.67           H  
ATOM    418  HG2 GLN A 171      26.672  18.626  18.194  1.00 54.67           H  
ATOM    419 HE22 GLN A 171      23.578  20.606  16.763  1.00 61.11           H  
ATOM    420 HE21 GLN A 171      23.502  19.491  18.109  1.00 61.11           H  
ATOM    421  N   LYS A 172      24.105  16.726  21.591  1.00 40.59           N  
ATOM    422  CA  LYS A 172      23.975  16.848  23.062  1.00 42.26           C  
ATOM    423  C   LYS A 172      24.681  15.654  23.721  1.00 40.00           C  
ATOM    424  O   LYS A 172      25.539  15.886  24.600  1.00 38.17           O  
ATOM    425  CB  LYS A 172      22.509  16.942  23.477  1.00  0.00           C  
ATOM    426  CG  LYS A 172      22.317  17.143  24.983  1.00  0.00           C  
ATOM    427  CD  LYS A 172      20.858  17.337  25.417  1.00  0.00           C  
ATOM    428  CE  LYS A 172      20.632  17.421  26.932  1.00  0.00           C  
ATOM    429  NZ  LYS A 172      21.258  18.605  27.544  1.00  0.00           N1+
ATOM    430  H   LYS A 172      23.259  16.840  21.051  1.00 40.59           H  
ATOM    431  HA  LYS A 172      24.480  17.762  23.377  1.00 42.26           H  
ATOM    432  HB2 LYS A 172      22.041  17.786  22.971  1.00  0.00           H  
ATOM    433  HB3 LYS A 172      21.994  16.022  23.200  1.00  0.00           H  
ATOM    434  HG2 LYS A 172      22.693  16.271  25.518  1.00  0.00           H  
ATOM    435  HG3 LYS A 172      22.864  18.030  25.304  1.00  0.00           H  
ATOM    436  HD2 LYS A 172      20.474  18.266  24.995  1.00  0.00           H  
ATOM    437  HD3 LYS A 172      20.258  16.500  25.060  1.00  0.00           H  
ATOM    438  HE2 LYS A 172      19.563  17.468  27.138  1.00  0.00           H  
ATOM    439  HE3 LYS A 172      21.055  16.538  27.412  1.00  0.00           H  
ATOM    440  HZ1 LYS A 172      20.663  19.410  27.408  1.00  0.00           H  
ATOM    441  HZ2 LYS A 172      21.387  18.446  28.533  1.00  0.00           H  
ATOM    442  HZ3 LYS A 172      22.155  18.774  27.112  1.00  0.00           H  
ATOM    443  N   ALA A 173      24.351  14.427  23.309  1.00 37.65           N  
ATOM    444  CA  ALA A 173      24.785  13.178  23.988  1.00 37.07           C  
ATOM    445  C   ALA A 173      26.305  12.991  23.816  1.00 37.63           C  
ATOM    446  O   ALA A 173      26.969  12.637  24.797  1.00 38.10           O  
ATOM    447  CB  ALA A 173      24.016  12.001  23.458  1.00 34.33           C  
ATOM    448  H   ALA A 173      23.773  14.308  22.490  1.00 37.65           H  
ATOM    449  HA  ALA A 173      24.571  13.276  25.052  1.00 37.07           H  
ATOM    450  HB1 ALA A 173      24.345  11.094  23.965  1.00 34.33           H  
ATOM    451  HB2 ALA A 173      22.951  12.152  23.637  1.00 34.33           H  
ATOM    452  HB3 ALA A 173      24.193  11.904  22.387  1.00 34.33           H  
ATOM    453  N   VAL A 174      26.832  13.257  22.623  1.00 39.44           N  
ATOM    454  CA  VAL A 174      28.276  13.077  22.288  1.00 41.86           C  
ATOM    455  C   VAL A 174      29.110  14.050  23.137  1.00 43.64           C  
ATOM    456  O   VAL A 174      30.122  13.609  23.739  1.00 38.98           O  
ATOM    457  CB  VAL A 174      28.529  13.261  20.779  1.00 43.65           C  
ATOM    458  CG1 VAL A 174      29.976  13.624  20.474  1.00 46.09           C  
ATOM    459  CG2 VAL A 174      28.116  12.024  19.991  1.00 44.74           C  
ATOM    460  H   VAL A 174      26.245  13.604  21.877  1.00 39.44           H  
ATOM    461  HA  VAL A 174      28.562  12.061  22.558  1.00 41.86           H  
ATOM    462  HB  VAL A 174      27.905  14.089  20.441  1.00 43.65           H  
ATOM    463 HG11 VAL A 174      30.102  13.743  19.398  1.00 46.09           H  
ATOM    464 HG12 VAL A 174      30.230  14.559  20.974  1.00 46.09           H  
ATOM    465 HG13 VAL A 174      30.633  12.832  20.831  1.00 46.09           H  
ATOM    466 HG21 VAL A 174      28.308  12.188  18.930  1.00 44.74           H  
ATOM    467 HG22 VAL A 174      28.691  11.165  20.335  1.00 44.74           H  
ATOM    468 HG23 VAL A 174      27.053  11.835  20.143  1.00 44.74           H  
ATOM    469  N   CYS A 175      28.680  15.303  23.226  1.00 45.04           N  
ATOM    470  CA  CYS A 175      29.429  16.402  23.883  1.00 47.74           C  
ATOM    471  C   CYS A 175      29.328  16.267  25.414  1.00 48.33           C  
ATOM    472  O   CYS A 175      30.230  16.771  26.099  1.00 51.18           O  
ATOM    473  CB  CYS A 175      28.941  17.756  23.385  1.00 49.29           C  
ATOM    474  SG  CYS A 175      29.298  18.017  21.623  1.00 57.22           S  
ATOM    475  H   CYS A 175      27.787  15.560  22.830  1.00 45.04           H  
ATOM    476  HA  CYS A 175      30.479  16.303  23.607  1.00 47.74           H  
ATOM    477  HB3 CYS A 175      29.409  18.548  23.971  1.00 49.29           H  
ATOM    478  HB2 CYS A 175      27.867  17.839  23.553  1.00 49.29           H  
ATOM    479  HG  CYS A 175      28.693  17.071  20.900  1.00 57.22           H  
ATOM    480  N   LEU A 176      28.332  15.527  25.915  1.00 45.96           N  
ATOM    481  CA  LEU A 176      28.248  15.099  27.342  1.00 47.50           C  
ATOM    482  C   LEU A 176      29.077  13.823  27.547  1.00 49.97           C  
ATOM    483  O   LEU A 176      29.190  13.373  28.710  1.00 49.20           O  
ATOM    484  CB  LEU A 176      26.786  14.871  27.736  1.00 47.98           C  
ATOM    485  CG  LEU A 176      25.877  16.097  27.680  1.00 49.37           C  
ATOM    486  CD1 LEU A 176      24.642  15.892  28.548  1.00 49.46           C  
ATOM    487  CD2 LEU A 176      26.619  17.358  28.098  1.00 52.24           C  
ATOM    488  H   LEU A 176      27.577  15.225  25.316  1.00 45.96           H  
ATOM    489  HA  LEU A 176      28.661  15.890  27.969  1.00 47.50           H  
ATOM    490  HB3 LEU A 176      26.746  14.440  28.736  1.00 47.98           H  
ATOM    491  HB2 LEU A 176      26.365  14.083  27.113  1.00 47.98           H  
ATOM    492  HG  LEU A 176      25.547  16.226  26.649  1.00 49.37           H  
ATOM    493 HD11 LEU A 176      24.008  16.778  28.494  1.00 49.46           H  
ATOM    494 HD12 LEU A 176      24.086  15.026  28.191  1.00 49.46           H  
ATOM    495 HD13 LEU A 176      24.947  15.727  29.581  1.00 49.46           H  
ATOM    496 HD21 LEU A 176      25.943  18.212  28.047  1.00 52.24           H  
ATOM    497 HD22 LEU A 176      26.983  17.245  29.119  1.00 52.24           H  
ATOM    498 HD23 LEU A 176      27.463  17.523  27.428  1.00 52.24           H  
ATOM    499  N   GLY A 177      29.645  13.275  26.468  1.00 48.21           N  
ATOM    500  CA  GLY A 177      30.785  12.337  26.522  1.00 45.29           C  
ATOM    501  C   GLY A 177      30.422  10.935  26.058  1.00 44.69           C  
ATOM    502  O   GLY A 177      31.164  10.002  26.400  1.00 41.86           O  
ATOM    503  H   GLY A 177      29.296  13.497  25.546  1.00 48.21           H  
ATOM    504  HA3 GLY A 177      31.170  12.293  27.541  1.00 45.29           H  
ATOM    505  HA2 GLY A 177      31.600  12.722  25.909  1.00 45.29           H  
ATOM    506  N   SER A 178      29.351  10.792  25.267  1.00 45.20           N  
ATOM    507  CA  SER A 178      29.031   9.557  24.505  1.00 43.64           C  
ATOM    508  C   SER A 178      29.829   9.557  23.195  1.00 43.64           C  
ATOM    509  O   SER A 178      29.261   9.906  22.150  1.00 41.55           O  
ATOM    510  CB  SER A 178      27.546   9.426  24.261  1.00 43.56           C  
ATOM    511  OG  SER A 178      26.873   9.050  25.451  1.00 43.14           O  
ATOM    512  H   SER A 178      28.698  11.555  25.159  1.00 45.20           H  
ATOM    513  HA  SER A 178      29.353   8.701  25.098  1.00 43.64           H  
ATOM    514  HB3 SER A 178      27.370   8.675  23.491  1.00 43.56           H  
ATOM    515  HB2 SER A 178      27.151  10.378  23.906  1.00 43.56           H  
ATOM    516  HG  SER A 178      27.291   9.475  26.204  1.00 43.14           H  
ATOM    517  N   LYS A 179      31.110   9.204  23.275  1.00 46.71           N  
ATOM    518  CA  LYS A 179      32.101   9.339  22.175  1.00 49.37           C  
ATOM    519  C   LYS A 179      32.240   7.991  21.446  1.00 44.01           C  
ATOM    520  O   LYS A 179      33.039   7.904  20.491  1.00 45.10           O  
ATOM    521  CB  LYS A 179      33.441   9.820  22.746  1.00 54.59           C  
ATOM    522  CG  LYS A 179      33.390  11.159  23.472  1.00 53.22           C  
ATOM    523  CD  LYS A 179      33.417  12.347  22.538  1.00 54.91           C  
ATOM    524  CE  LYS A 179      33.105  13.656  23.231  1.00 55.05           C  
ATOM    525  NZ  LYS A 179      34.334  14.332  23.694  1.00 56.22           N1+
ATOM    526  H   LYS A 179      31.473   8.812  24.132  1.00 46.71           H  
ATOM    527  HA  LYS A 179      31.737  10.083  21.466  1.00 49.37           H  
ATOM    528  HB3 LYS A 179      34.177   9.873  21.943  1.00 54.59           H  
ATOM    529  HB2 LYS A 179      33.840   9.061  23.418  1.00 54.59           H  
ATOM    530  HG3 LYS A 179      34.227  11.226  24.167  1.00 53.22           H  
ATOM    531  HG2 LYS A 179      32.491  11.203  24.087  1.00 53.22           H  
ATOM    532  HD3 LYS A 179      32.705  12.188  21.728  1.00 54.91           H  
ATOM    533  HD2 LYS A 179      34.396  12.413  22.064  1.00 54.91           H  
ATOM    534  HE3 LYS A 179      32.451  13.469  24.083  1.00 55.05           H  
ATOM    535  HE2 LYS A 179      32.568  14.311  22.545  1.00 55.05           H  
ATOM    536  HZ1 LYS A 179      34.931  14.525  22.903  1.00 56.22           H  
ATOM    537  HZ2 LYS A 179      34.090  15.200  24.150  1.00 56.22           H  
ATOM    538  HZ3 LYS A 179      34.822  13.735  24.346  1.00 56.22           H  
ATOM    539  N   SER A 180      31.441   7.010  21.847  1.00 41.73           N  
ATOM    540  CA  SER A 180      31.407   5.639  21.289  1.00 40.79           C  
ATOM    541  C   SER A 180      29.948   5.256  20.950  1.00 39.05           C  
ATOM    542  O   SER A 180      29.164   5.017  21.895  1.00 37.27           O  
ATOM    543  CB  SER A 180      32.030   4.682  22.263  1.00 37.75           C  
ATOM    544  OG  SER A 180      31.950   3.357  21.789  1.00 49.18           O  
ATOM    545  H   SER A 180      30.783   7.170  22.596  1.00 41.73           H  
ATOM    546  HA  SER A 180      31.991   5.626  20.369  1.00 40.79           H  
ATOM    547  HB3 SER A 180      31.518   4.756  23.222  1.00 37.75           H  
ATOM    548  HB2 SER A 180      33.075   4.950  22.417  1.00 37.75           H  
ATOM    549  HG  SER A 180      31.057   3.179  21.485  1.00 49.18           H  
ATOM    550  N   VAL A 181      29.603   5.206  19.652  1.00 37.70           N  
ATOM    551  CA  VAL A 181      28.194   5.126  19.156  1.00 35.51           C  
ATOM    552  C   VAL A 181      28.024   3.899  18.250  1.00 37.15           C  
ATOM    553  O   VAL A 181      28.868   3.696  17.352  1.00 37.98           O  
ATOM    554  CB  VAL A 181      27.783   6.408  18.417  1.00 36.29           C  
ATOM    555  CG1 VAL A 181      26.285   6.445  18.163  1.00 36.49           C  
ATOM    556  CG2 VAL A 181      28.236   7.655  19.154  1.00 37.71           C  
ATOM    557  H   VAL A 181      30.318   5.222  18.939  1.00 37.70           H  
ATOM    558  HA  VAL A 181      27.537   5.006  20.017  1.00 35.51           H  
ATOM    559  HB  VAL A 181      28.280   6.402  17.447  1.00 36.29           H  
ATOM    560 HG11 VAL A 181      26.028   7.366  17.638  1.00 36.49           H  
ATOM    561 HG12 VAL A 181      25.998   5.588  17.554  1.00 36.49           H  
ATOM    562 HG13 VAL A 181      25.754   6.409  19.114  1.00 36.49           H  
ATOM    563 HG21 VAL A 181      27.925   8.540  18.598  1.00 37.71           H  
ATOM    564 HG22 VAL A 181      27.787   7.675  20.147  1.00 37.71           H  
ATOM    565 HG23 VAL A 181      29.322   7.649  19.247  1.00 37.71           H  
ATOM    566  N   LEU A 182      26.914   3.176  18.432  1.00 36.14           N  
ATOM    567  CA  LEU A 182      26.388   2.165  17.487  1.00 32.94           C  
ATOM    568  C   LEU A 182      25.061   2.672  16.881  1.00 35.13           C  
ATOM    569  O   LEU A 182      24.087   2.845  17.638  1.00 33.41           O  
ATOM    570  CB  LEU A 182      26.198   0.842  18.235  1.00 33.13           C  
ATOM    571  CG  LEU A 182      25.391  -0.224  17.497  1.00 33.49           C  
ATOM    572  CD1 LEU A 182      26.072  -0.626  16.196  1.00 32.73           C  
ATOM    573  CD2 LEU A 182      25.162  -1.432  18.379  1.00 33.60           C  
ATOM    574  H   LEU A 182      26.362   3.301  19.269  1.00 36.14           H  
ATOM    575  HA  LEU A 182      27.111   2.019  16.685  1.00 32.94           H  
ATOM    576  HB3 LEU A 182      25.735   1.039  19.202  1.00 33.13           H  
ATOM    577  HB2 LEU A 182      27.174   0.436  18.500  1.00 33.13           H  
ATOM    578  HG  LEU A 182      24.418   0.202  17.250  1.00 33.49           H  
ATOM    579 HD11 LEU A 182      25.475  -1.386  15.692  1.00 32.73           H  
ATOM    580 HD12 LEU A 182      26.167   0.248  15.550  1.00 32.73           H  
ATOM    581 HD13 LEU A 182      27.062  -1.027  16.412  1.00 32.73           H  
ATOM    582 HD21 LEU A 182      24.585  -2.177  17.832  1.00 33.60           H  
ATOM    583 HD22 LEU A 182      26.122  -1.857  18.670  1.00 33.60           H  
ATOM    584 HD23 LEU A 182      24.613  -1.131  19.272  1.00 33.60           H  
ATOM    585  N   ASP A 183      25.046   2.890  15.561  1.00 33.83           N  
ATOM    586  CA  ASP A 183      23.860   3.257  14.746  1.00 34.26           C  
ATOM    587  C   ASP A 183      23.213   1.964  14.212  1.00 35.41           C  
ATOM    588  O   ASP A 183      23.849   1.282  13.385  1.00 35.47           O  
ATOM    589  CB  ASP A 183      24.287   4.204  13.622  1.00 37.62           C  
ATOM    590  CG  ASP A 183      23.158   4.765  12.770  1.00 43.42           C  
ATOM    591  OD1 ASP A 183      21.973   4.513  13.104  1.00 46.05           O  
ATOM    592  OD2 ASP A 183      23.476   5.462  11.770  1.00 45.60           O1-
ATOM    593  H   ASP A 183      25.899   2.809  15.026  1.00 33.83           H  
ATOM    594  HA  ASP A 183      23.141   3.772  15.384  1.00 34.26           H  
ATOM    595  HB3 ASP A 183      25.006   3.698  12.978  1.00 37.62           H  
ATOM    596  HB2 ASP A 183      24.863   5.028  14.044  1.00 37.62           H  
ATOM    597  N   ILE A 184      22.035   1.603  14.722  1.00 33.23           N  
ATOM    598  CA  ILE A 184      21.279   0.390  14.294  1.00 34.56           C  
ATOM    599  C   ILE A 184      20.278   0.810  13.222  1.00 33.99           C  
ATOM    600  O   ILE A 184      19.446   1.690  13.509  1.00 35.35           O  
ATOM    601  CB  ILE A 184      20.591  -0.311  15.493  1.00 34.39           C  
ATOM    602  CG1 ILE A 184      21.613  -0.836  16.507  1.00 33.47           C  
ATOM    603  CG2 ILE A 184      19.658  -1.420  15.010  1.00 31.89           C  
ATOM    604  CD1 ILE A 184      20.996  -1.452  17.746  1.00 33.74           C  
ATOM    605  H   ILE A 184      21.603   2.164  15.442  1.00 33.23           H  
ATOM    606  HA  ILE A 184      21.984  -0.311  13.847  1.00 34.56           H  
ATOM    607  HB  ILE A 184      19.979   0.435  16.001  1.00 34.39           H  
ATOM    608 HG13 ILE A 184      22.280  -0.025  16.800  1.00 33.47           H  
ATOM    609 HG12 ILE A 184      22.259  -1.568  16.023  1.00 33.47           H  
ATOM    610 HG21 ILE A 184      19.186  -1.898  15.868  1.00 31.89           H  
ATOM    611 HG22 ILE A 184      18.890  -0.993  14.364  1.00 31.89           H  
ATOM    612 HG23 ILE A 184      20.231  -2.160  14.452  1.00 31.89           H  
ATOM    613 HD11 ILE A 184      21.786  -1.798  18.412  1.00 33.74           H  
ATOM    614 HD12 ILE A 184      20.390  -0.706  18.260  1.00 33.74           H  
ATOM    615 HD13 ILE A 184      20.368  -2.295  17.459  1.00 33.74           H  
ATOM    616  N   GLY A 185      20.367   0.205  12.034  1.00 34.69           N  
ATOM    617  CA  GLY A 185      19.520   0.532  10.867  1.00 34.35           C  
ATOM    618  C   GLY A 185      19.947   1.830  10.203  1.00 32.34           C  
ATOM    619  O   GLY A 185      19.085   2.685   9.983  1.00 34.60           O  
ATOM    620  H   GLY A 185      21.047  -0.527  11.890  1.00 34.69           H  
ATOM    621  HA3 GLY A 185      18.480   0.613  11.185  1.00 34.35           H  
ATOM    622  HA2 GLY A 185      19.572  -0.280  10.142  1.00 34.35           H  
ATOM    623  N   ALA A 186      21.211   1.909   9.787  1.00 34.51           N  
ATOM    624  CA  ALA A 186      21.939   3.163   9.471  1.00 32.71           C  
ATOM    625  C   ALA A 186      21.442   3.758   8.149  1.00 32.25           C  
ATOM    626  O   ALA A 186      21.640   4.983   7.936  1.00 32.58           O  
ATOM    627  CB  ALA A 186      23.429   2.891   9.428  1.00 30.89           C  
ATOM    628  H   ALA A 186      21.755   1.068   9.663  1.00 34.51           H  
ATOM    629  HA  ALA A 186      21.744   3.883  10.266  1.00 32.71           H  
ATOM    630  HB1 ALA A 186      23.961   3.814   9.196  1.00 30.89           H  
ATOM    631  HB2 ALA A 186      23.759   2.517  10.397  1.00 30.89           H  
ATOM    632  HB3 ALA A 186      23.641   2.147   8.660  1.00 30.89           H  
ATOM    633  N   GLY A 187      20.857   2.932   7.271  1.00 32.75           N  
ATOM    634  CA  GLY A 187      20.468   3.344   5.910  1.00 31.07           C  
ATOM    635  C   GLY A 187      21.662   3.890   5.142  1.00 33.30           C  
ATOM    636  O   GLY A 187      22.623   3.133   4.943  1.00 29.84           O  
ATOM    637  H   GLY A 187      20.662   1.976   7.530  1.00 32.75           H  
ATOM    638  HA3 GLY A 187      19.694   4.110   5.970  1.00 31.07           H  
ATOM    639  HA2 GLY A 187      20.054   2.489   5.376  1.00 31.07           H  
ATOM    640  N   THR A 188      21.652   5.189   4.835  1.00 37.23           N  
ATOM    641  CA  THR A 188      22.728   5.903   4.094  1.00 37.41           C  
ATOM    642  C   THR A 188      23.843   6.337   5.060  1.00 38.47           C  
ATOM    643  O   THR A 188      24.859   6.856   4.576  1.00 42.16           O  
ATOM    644  CB  THR A 188      22.165   7.109   3.334  1.00 38.06           C  
ATOM    645  OG1 THR A 188      21.698   8.073   4.279  1.00 37.45           O  
ATOM    646  CG2 THR A 188      21.035   6.737   2.400  1.00 41.24           C  
ATOM    647  H   THR A 188      20.870   5.767   5.110  1.00 37.23           H  
ATOM    648  HA  THR A 188      23.157   5.213   3.367  1.00 37.41           H  
ATOM    649  HB  THR A 188      22.968   7.557   2.748  1.00 38.06           H  
ATOM    650  HG1 THR A 188      22.427   8.353   4.838  1.00 37.45           H  
ATOM    651 HG21 THR A 188      20.676   7.631   1.889  1.00 41.24           H  
ATOM    652 HG22 THR A 188      21.393   6.018   1.664  1.00 41.24           H  
ATOM    653 HG23 THR A 188      20.220   6.295   2.973  1.00 41.24           H  
ATOM    654  N   GLY A 189      23.613   6.222   6.371  1.00 40.52           N  
ATOM    655  CA  GLY A 189      24.633   6.456   7.422  1.00 40.26           C  
ATOM    656  C   GLY A 189      24.634   7.896   7.945  1.00 38.43           C  
ATOM    657  O   GLY A 189      25.630   8.281   8.606  1.00 41.34           O  
ATOM    658  H   GLY A 189      22.695   5.961   6.702  1.00 40.52           H  
ATOM    659  HA3 GLY A 189      25.620   6.213   7.029  1.00 40.26           H  
ATOM    660  HA2 GLY A 189      24.462   5.770   8.251  1.00 40.26           H  
ATOM    661  N   ILE A 190      23.549   8.647   7.727  1.00 32.89           N  
ATOM    662  CA  ILE A 190      23.477  10.106   8.037  1.00 34.89           C  
ATOM    663  C   ILE A 190      23.625  10.325   9.559  1.00 34.27           C  
ATOM    664  O   ILE A 190      24.340  11.275   9.945  1.00 36.11           O  
ATOM    665  CB  ILE A 190      22.197  10.751   7.459  1.00 36.43           C  
ATOM    666  CG1 ILE A 190      22.206  12.268   7.654  1.00 36.47           C  
ATOM    667  CG2 ILE A 190      20.932  10.112   8.031  1.00 37.02           C  
ATOM    668  CD1 ILE A 190      21.106  12.987   6.918  1.00 39.65           C  
ATOM    669  H   ILE A 190      22.718   8.231   7.332  1.00 32.89           H  
ATOM    670  HA  ILE A 190      24.329  10.585   7.554  1.00 34.89           H  
ATOM    671  HB  ILE A 190      22.197  10.564   6.385  1.00 36.43           H  
ATOM    672 HG13 ILE A 190      23.171  12.667   7.341  1.00 36.47           H  
ATOM    673 HG12 ILE A 190      22.138  12.497   8.718  1.00 36.47           H  
ATOM    674 HG21 ILE A 190      20.054  10.594   7.600  1.00 37.02           H  
ATOM    675 HG22 ILE A 190      20.919   9.050   7.788  1.00 37.02           H  
ATOM    676 HG23 ILE A 190      20.919  10.237   9.114  1.00 37.02           H  
ATOM    677 HD11 ILE A 190      21.181  14.058   7.107  1.00 39.65           H  
ATOM    678 HD12 ILE A 190      21.201  12.801   5.848  1.00 39.65           H  
ATOM    679 HD13 ILE A 190      20.138  12.625   7.265  1.00 39.65           H  
ATOM    680  N   LEU A 191      23.019   9.474  10.388  1.00 30.95           N  
ATOM    681  CA  LEU A 191      23.061   9.605  11.871  1.00 32.32           C  
ATOM    682  C   LEU A 191      24.473   9.284  12.382  1.00 32.81           C  
ATOM    683  O   LEU A 191      24.933   9.961  13.334  1.00 30.97           O  
ATOM    684  CB  LEU A 191      22.020   8.680  12.502  1.00 32.29           C  
ATOM    685  CG  LEU A 191      20.553   9.067  12.281  1.00 34.12           C  
ATOM    686  CD1 LEU A 191      19.666   8.417  13.333  1.00 35.48           C  
ATOM    687  CD2 LEU A 191      20.360  10.576  12.295  1.00 35.28           C  
ATOM    688  H   LEU A 191      22.498   8.693  10.017  1.00 30.95           H  
ATOM    689  HA  LEU A 191      22.820  10.635  12.137  1.00 32.32           H  
ATOM    690  HB3 LEU A 191      22.213   8.599  13.572  1.00 32.29           H  
ATOM    691  HB2 LEU A 191      22.181   7.663  12.146  1.00 32.29           H  
ATOM    692  HG  LEU A 191      20.248   8.696  11.303  1.00 34.12           H  
ATOM    693 HD11 LEU A 191      18.628   8.703  13.161  1.00 35.48           H  
ATOM    694 HD12 LEU A 191      19.759   7.333  13.268  1.00 35.48           H  
ATOM    695 HD13 LEU A 191      19.974   8.750  14.324  1.00 35.48           H  
ATOM    696 HD21 LEU A 191      19.307  10.810  12.135  1.00 35.28           H  
ATOM    697 HD22 LEU A 191      20.678  10.975  13.258  1.00 35.28           H  
ATOM    698 HD23 LEU A 191      20.956  11.027  11.501  1.00 35.28           H  
ATOM    699  N   SER A 192      25.144   8.311  11.767  1.00 34.65           N  
ATOM    700  CA  SER A 192      26.553   7.938  12.065  1.00 32.34           C  
ATOM    701  C   SER A 192      27.480   9.120  11.742  1.00 31.67           C  
ATOM    702  O   SER A 192      28.370   9.400  12.554  1.00 30.05           O  
ATOM    703  CB  SER A 192      26.948   6.696  11.325  1.00 33.60           C  
ATOM    704  OG  SER A 192      26.330   5.551  11.906  1.00 33.78           O  
ATOM    705  H   SER A 192      24.696   7.769  11.043  1.00 34.65           H  
ATOM    706  HA  SER A 192      26.629   7.733  13.133  1.00 32.34           H  
ATOM    707  HB3 SER A 192      28.031   6.582  11.361  1.00 33.60           H  
ATOM    708  HB2 SER A 192      26.644   6.783  10.282  1.00 33.60           H  
ATOM    709  HG  SER A 192      25.377   5.618  11.809  1.00 33.78           H  
ATOM    710  N   MET A 193      27.213   9.837  10.644  1.00 32.37           N  
ATOM    711  CA  MET A 193      28.023  10.998  10.192  1.00 35.09           C  
ATOM    712  C   MET A 193      27.741  12.208  11.091  1.00 38.82           C  
ATOM    713  O   MET A 193      28.665  13.023  11.287  1.00 38.06           O  
ATOM    714  CB  MET A 193      27.723  11.349   8.732  1.00 36.48           C  
ATOM    715  CG  MET A 193      28.386  10.386   7.735  1.00 37.01           C  
ATOM    716  SD  MET A 193      28.240  10.925   6.013  1.00 38.44           S  
ATOM    717  CE  MET A 193      26.464  10.813   5.791  1.00 38.46           C  
ATOM    718  H   MET A 193      26.419   9.600  10.066  1.00 32.37           H  
ATOM    719  HA  MET A 193      29.079  10.740  10.278  1.00 35.09           H  
ATOM    720  HB3 MET A 193      28.056  12.367   8.528  1.00 36.48           H  
ATOM    721  HB2 MET A 193      26.645  11.349   8.574  1.00 36.48           H  
ATOM    722  HG3 MET A 193      27.946   9.395   7.842  1.00 37.01           H  
ATOM    723  HG2 MET A 193      29.439  10.271   7.990  1.00 37.01           H  
ATOM    724  HE1 MET A 193      26.205  11.113   4.776  1.00 38.46           H  
ATOM    725  HE2 MET A 193      26.140   9.786   5.960  1.00 38.46           H  
ATOM    726  HE3 MET A 193      25.966  11.472   6.502  1.00 38.46           H  
ATOM    727  N   PHE A 194      26.521  12.314  11.627  1.00 37.81           N  
ATOM    728  CA  PHE A 194      26.150  13.320  12.654  1.00 37.85           C  
ATOM    729  C   PHE A 194      26.992  13.072  13.903  1.00 37.13           C  
ATOM    730  O   PHE A 194      27.589  14.022  14.413  1.00 37.43           O  
ATOM    731  CB  PHE A 194      24.652  13.264  12.977  1.00 37.19           C  
ATOM    732  CG  PHE A 194      23.748  13.869  11.931  1.00 36.32           C  
ATOM    733  CD1 PHE A 194      24.240  14.748  10.978  1.00 39.07           C  
ATOM    734  CD2 PHE A 194      22.394  13.581  11.919  1.00 35.90           C  
ATOM    735  CE1 PHE A 194      23.401  15.302  10.020  1.00 39.15           C  
ATOM    736  CE2 PHE A 194      21.561  14.135  10.962  1.00 36.67           C  
ATOM    737  CZ  PHE A 194      22.064  14.999  10.019  1.00 36.70           C  
ATOM    738  H   PHE A 194      25.785  11.686  11.336  1.00 37.81           H  
ATOM    739  HA  PHE A 194      26.385  14.313  12.269  1.00 37.85           H  
ATOM    740  HB3 PHE A 194      24.471  13.752  13.935  1.00 37.19           H  
ATOM    741  HB2 PHE A 194      24.359  12.229  13.151  1.00 37.19           H  
ATOM    742  HD1 PHE A 194      25.288  15.010  10.975  1.00 39.07           H  
ATOM    743  HD2 PHE A 194      21.976  12.918  12.662  1.00 35.90           H  
ATOM    744  HE1 PHE A 194      23.802  15.973   9.274  1.00 39.15           H  
ATOM    745  HE2 PHE A 194      20.509  13.889  10.954  1.00 36.67           H  
ATOM    746  HZ  PHE A 194      21.411  15.439   9.279  1.00 36.70           H  
ATOM    747  N   ALA A 195      27.056  11.813  14.337  1.00 35.06           N  
ATOM    748  CA  ALA A 195      27.746  11.363  15.562  1.00 33.61           C  
ATOM    749  C   ALA A 195      29.233  11.707  15.465  1.00 35.06           C  
ATOM    750  O   ALA A 195      29.743  12.363  16.381  1.00 34.79           O  
ATOM    751  CB  ALA A 195      27.531   9.887  15.758  1.00 32.43           C  
ATOM    752  H   ALA A 195      26.608  11.075  13.813  1.00 35.06           H  
ATOM    753  HA  ALA A 195      27.321  11.893  16.415  1.00 33.61           H  
ATOM    754  HB1 ALA A 195      28.043   9.562  16.664  1.00 32.43           H  
ATOM    755  HB2 ALA A 195      26.464   9.684  15.851  1.00 32.43           H  
ATOM    756  HB3 ALA A 195      27.930   9.345  14.901  1.00 32.43           H  
ATOM    757  N   LYS A 196      29.876  11.335  14.357  1.00 37.71           N  
ATOM    758  CA  LYS A 196      31.331  11.540  14.125  1.00 39.64           C  
ATOM    759  C   LYS A 196      31.629  13.042  14.104  1.00 41.66           C  
ATOM    760  O   LYS A 196      32.516  13.477  14.869  1.00 47.11           O  
ATOM    761  CB  LYS A 196      31.774  10.861  12.823  1.00 40.41           C  
ATOM    762  CG  LYS A 196      33.281  10.673  12.667  1.00 38.87           C  
ATOM    763  CD  LYS A 196      33.864   9.679  13.632  1.00 39.92           C  
ATOM    764  CE  LYS A 196      35.342   9.892  13.886  1.00 41.76           C  
ATOM    765  NZ  LYS A 196      35.583  11.083  14.732  1.00 43.52           N1+
ATOM    766  H   LYS A 196      29.371  10.883  13.608  1.00 37.71           H  
ATOM    767  HA  LYS A 196      31.879  11.091  14.953  1.00 39.64           H  
ATOM    768  HB3 LYS A 196      31.392  11.427  11.973  1.00 40.41           H  
ATOM    769  HB2 LYS A 196      31.279   9.894  12.734  1.00 40.41           H  
ATOM    770  HG3 LYS A 196      33.780  11.634  12.792  1.00 38.87           H  
ATOM    771  HG2 LYS A 196      33.503  10.360  11.647  1.00 38.87           H  
ATOM    772  HD3 LYS A 196      33.704   8.670  13.253  1.00 39.92           H  
ATOM    773  HD2 LYS A 196      33.323   9.732  14.577  1.00 39.92           H  
ATOM    774  HE3 LYS A 196      35.860  10.013  12.934  1.00 41.76           H  
ATOM    775  HE2 LYS A 196      35.757   9.011  14.374  1.00 41.76           H  
ATOM    776  HZ1 LYS A 196      35.086  10.983  15.606  1.00 43.52           H  
ATOM    777  HZ2 LYS A 196      36.572  11.172  14.916  1.00 43.52           H  
ATOM    778  HZ3 LYS A 196      35.255  11.910  14.252  1.00 43.52           H  
ATOM    779  N   LYS A 197      30.874  13.807  13.312  1.00 42.17           N  
ATOM    780  CA  LYS A 197      31.058  15.273  13.141  1.00 43.86           C  
ATOM    781  C   LYS A 197      30.798  15.994  14.470  1.00 41.94           C  
ATOM    782  O   LYS A 197      31.293  17.123  14.624  1.00 41.96           O  
ATOM    783  CB  LYS A 197      30.140  15.814  12.045  1.00 47.49           C  
ATOM    784  CG  LYS A 197      30.735  15.804  10.642  1.00 51.33           C  
ATOM    785  CD  LYS A 197      29.884  16.512   9.606  1.00 55.48           C  
ATOM    786  CE  LYS A 197      29.305  17.827  10.094  1.00 58.66           C  
ATOM    787  NZ  LYS A 197      28.722  18.610   8.979  1.00 61.20           N1+
ATOM    788  H   LYS A 197      30.121  13.395  12.781  1.00 42.17           H  
ATOM    789  HA  LYS A 197      32.091  15.458  12.846  1.00 43.86           H  
ATOM    790  HB3 LYS A 197      29.834  16.829  12.300  1.00 47.49           H  
ATOM    791  HB2 LYS A 197      29.207  15.251  12.045  1.00 47.49           H  
ATOM    792  HG3 LYS A 197      30.904  14.774  10.328  1.00 51.33           H  
ATOM    793  HG2 LYS A 197      31.726  16.258  10.666  1.00 51.33           H  
ATOM    794  HD3 LYS A 197      29.073  15.854   9.293  1.00 55.48           H  
ATOM    795  HD2 LYS A 197      30.478  16.689   8.709  1.00 55.48           H  
ATOM    796  HE3 LYS A 197      30.088  18.412  10.577  1.00 58.66           H  
ATOM    797  HE2 LYS A 197      28.535  17.630  10.840  1.00 58.66           H  
ATOM    798  HZ1 LYS A 197      27.983  18.078   8.543  1.00 61.20           H  
ATOM    799  HZ2 LYS A 197      28.346  19.477   9.336  1.00 61.20           H  
ATOM    800  HZ3 LYS A 197      29.439  18.811   8.297  1.00 61.20           H  
ATOM    801  N   ALA A 198      30.019  15.381  15.368  1.00 40.76           N  
ATOM    802  CA  ALA A 198      29.731  15.886  16.731  1.00 38.86           C  
ATOM    803  C   ALA A 198      30.919  15.601  17.662  1.00 40.58           C  
ATOM    804  O   ALA A 198      30.944  16.172  18.769  1.00 43.36           O  
ATOM    805  CB  ALA A 198      28.466  15.265  17.259  1.00 37.00           C  
ATOM    806  H   ALA A 198      29.575  14.504  15.136  1.00 40.76           H  
ATOM    807  HA  ALA A 198      29.588  16.966  16.675  1.00 38.86           H  
ATOM    808  HB1 ALA A 198      28.265  15.645  18.261  1.00 37.00           H  
ATOM    809  HB2 ALA A 198      27.634  15.519  16.602  1.00 37.00           H  
ATOM    810  HB3 ALA A 198      28.581  14.182  17.297  1.00 37.00           H  
ATOM    811  N   GLY A 199      31.830  14.712  17.247  1.00 40.42           N  
ATOM    812  CA  GLY A 199      33.143  14.499  17.889  1.00 39.98           C  
ATOM    813  C   GLY A 199      33.263  13.123  18.525  1.00 41.28           C  
ATOM    814  O   GLY A 199      34.238  12.904  19.244  1.00 45.37           O  
ATOM    815  H   GLY A 199      31.639  14.131  16.443  1.00 40.42           H  
ATOM    816  HA3 GLY A 199      33.303  15.265  18.648  1.00 39.98           H  
ATOM    817  HA2 GLY A 199      33.933  14.627  17.149  1.00 39.98           H  
ATOM    818  N   ALA A 200      32.324  12.214  18.252  1.00 41.63           N  
ATOM    819  CA  ALA A 200      32.419  10.792  18.648  1.00 44.58           C  
ATOM    820  C   ALA A 200      33.747  10.227  18.130  1.00 44.52           C  
ATOM    821  O   ALA A 200      34.166  10.614  17.024  1.00 39.86           O  
ATOM    822  CB  ALA A 200      31.236  10.014  18.125  1.00 46.97           C  
ATOM    823  H   ALA A 200      31.491  12.484  17.748  1.00 41.63           H  
ATOM    824  HA  ALA A 200      32.418  10.735  19.736  1.00 44.58           H  
ATOM    825  HB1 ALA A 200      31.325   8.971  18.427  1.00 46.97           H  
ATOM    826  HB2 ALA A 200      30.316  10.433  18.533  1.00 46.97           H  
ATOM    827  HB3 ALA A 200      31.212  10.077  17.037  1.00 46.97           H  
ATOM    828  N   HIS A 201      34.400   9.379  18.920  1.00 46.49           N  
ATOM    829  CA  HIS A 201      35.754   8.838  18.631  1.00 47.12           C  
ATOM    830  C   HIS A 201      35.623   7.631  17.714  1.00 47.02           C  
ATOM    831  O   HIS A 201      36.324   7.590  16.698  1.00 55.01           O  
ATOM    832  CB  HIS A 201      36.500   8.512  19.930  1.00 45.53           C  
ATOM    833  CG  HIS A 201      36.932   9.722  20.681  1.00 42.62           C  
ATOM    834  ND1 HIS A 201      37.338  10.878  20.041  1.00 43.69           N  
ATOM    835  CD2 HIS A 201      37.007   9.972  22.005  1.00 44.36           C  
ATOM    836  CE1 HIS A 201      37.650  11.790  20.940  1.00 43.26           C  
ATOM    837  NE2 HIS A 201      37.444  11.263  22.155  1.00 43.49           N  
ATOM    838  H   HIS A 201      33.976   9.062  19.780  1.00 46.49           H  
ATOM    839  HA  HIS A 201      36.318   9.606  18.101  1.00 47.12           H  
ATOM    840  HB3 HIS A 201      37.371   7.898  19.703  1.00 45.53           H  
ATOM    841  HB2 HIS A 201      35.864   7.898  20.568  1.00 45.53           H  
ATOM    842  HD1 HIS A 201      37.357  10.917  19.032  1.00 43.69           H  
ATOM    843  HD2 HIS A 201      36.741   9.204  22.716  1.00 44.36           H  
ATOM    844  HE1 HIS A 201      38.001  12.762  20.624  1.00 43.26           H  
ATOM    845  N   SER A 202      34.748   6.695  18.065  1.00 45.11           N  
ATOM    846  CA  SER A 202      34.427   5.499  17.254  1.00 43.25           C  
ATOM    847  C   SER A 202      32.914   5.447  16.991  1.00 40.91           C  
ATOM    848  O   SER A 202      32.132   5.619  17.950  1.00 37.93           O  
ATOM    849  CB  SER A 202      34.929   4.251  17.920  1.00 43.76           C  
ATOM    850  OG  SER A 202      34.552   4.220  19.283  1.00 46.64           O  
ATOM    851  H   SER A 202      34.249   6.773  18.940  1.00 45.11           H  
ATOM    852  HA  SER A 202      34.933   5.597  16.294  1.00 43.25           H  
ATOM    853  HB3 SER A 202      36.016   4.211  17.843  1.00 43.76           H  
ATOM    854  HB2 SER A 202      34.520   3.379  17.411  1.00 43.76           H  
ATOM    855  HG  SER A 202      33.595   4.243  19.351  1.00 46.64           H  
ATOM    856  N   VAL A 203      32.533   5.275  15.727  1.00 40.14           N  
ATOM    857  CA  VAL A 203      31.122   5.126  15.274  1.00 41.11           C  
ATOM    858  C   VAL A 203      31.000   3.800  14.516  1.00 38.11           C  
ATOM    859  O   VAL A 203      31.780   3.581  13.580  1.00 39.65           O  
ATOM    860  CB  VAL A 203      30.684   6.322  14.404  1.00 43.28           C  
ATOM    861  CG1 VAL A 203      29.230   6.202  13.963  1.00 42.82           C  
ATOM    862  CG2 VAL A 203      30.917   7.647  15.108  1.00 44.50           C  
ATOM    863  H   VAL A 203      33.224   5.238  14.992  1.00 40.14           H  
ATOM    864  HA  VAL A 203      30.479   5.084  16.153  1.00 41.11           H  
ATOM    865  HB  VAL A 203      31.300   6.317  13.505  1.00 43.28           H  
ATOM    866 HG11 VAL A 203      28.963   7.065  13.353  1.00 42.82           H  
ATOM    867 HG12 VAL A 203      29.101   5.291  13.379  1.00 42.82           H  
ATOM    868 HG13 VAL A 203      28.585   6.165  14.841  1.00 42.82           H  
ATOM    869 HG21 VAL A 203      30.595   8.464  14.462  1.00 44.50           H  
ATOM    870 HG22 VAL A 203      30.345   7.672  16.036  1.00 44.50           H  
ATOM    871 HG23 VAL A 203      31.978   7.759  15.333  1.00 44.50           H  
ATOM    872  N   TYR A 204      30.047   2.962  14.918  1.00 40.29           N  
ATOM    873  CA  TYR A 204      29.708   1.664  14.283  1.00 40.57           C  
ATOM    874  C   TYR A 204      28.272   1.727  13.767  1.00 41.75           C  
ATOM    875  O   TYR A 204      27.367   2.059  14.554  1.00 41.77           O  
ATOM    876  CB  TYR A 204      29.901   0.519  15.280  1.00 43.43           C  
ATOM    877  CG  TYR A 204      31.230   0.556  15.983  1.00 44.05           C  
ATOM    878  CD1 TYR A 204      32.345  -0.065  15.444  1.00 46.18           C  
ATOM    879  CD2 TYR A 204      31.397   1.307  17.131  1.00 45.88           C  
ATOM    880  CE1 TYR A 204      33.579   0.005  16.070  1.00 48.94           C  
ATOM    881  CE2 TYR A 204      32.621   1.401  17.761  1.00 47.42           C  
ATOM    882  CZ  TYR A 204      33.717   0.753  17.228  1.00 48.34           C  
ATOM    883  OH  TYR A 204      34.919   0.846  17.861  1.00 55.29           O  
ATOM    884  H   TYR A 204      29.480   3.191  15.722  1.00 40.29           H  
ATOM    885  HA  TYR A 204      30.376   1.506  13.436  1.00 40.57           H  
ATOM    886  HB3 TYR A 204      29.792  -0.433  14.762  1.00 43.43           H  
ATOM    887  HB2 TYR A 204      29.100   0.544  16.019  1.00 43.43           H  
ATOM    888  HD1 TYR A 204      32.262  -0.616  14.519  1.00 46.18           H  
ATOM    889  HD2 TYR A 204      30.558   1.838  17.556  1.00 45.88           H  
ATOM    890  HE1 TYR A 204      34.426  -0.521  15.655  1.00 48.94           H  
ATOM    891  HE2 TYR A 204      32.719   1.980  18.667  1.00 47.42           H  
ATOM    892  HH  TYR A 204      34.981   1.694  18.308  1.00 55.29           H  
ATOM    893  N   ALA A 205      28.088   1.423  12.481  1.00 38.54           N  
ATOM    894  CA  ALA A 205      26.820   1.571  11.736  1.00 37.69           C  
ATOM    895  C   ALA A 205      26.463   0.231  11.106  1.00 37.57           C  
ATOM    896  O   ALA A 205      27.196  -0.215  10.203  1.00 37.99           O  
ATOM    897  CB  ALA A 205      26.956   2.656  10.687  1.00 36.19           C  
ATOM    898  H   ALA A 205      28.854   1.058  11.934  1.00 38.54           H  
ATOM    899  HA  ALA A 205      26.032   1.853  12.434  1.00 37.69           H  
ATOM    900  HB1 ALA A 205      26.016   2.757  10.144  1.00 36.19           H  
ATOM    901  HB2 ALA A 205      27.199   3.602  11.171  1.00 36.19           H  
ATOM    902  HB3 ALA A 205      27.751   2.391   9.990  1.00 36.19           H  
ATOM    903  N   CYS A 206      25.395  -0.400  11.581  1.00 37.47           N  
ATOM    904  CA  CYS A 206      24.914  -1.688  11.057  1.00 37.34           C  
ATOM    905  C   CYS A 206      23.667  -1.455  10.206  1.00 35.47           C  
ATOM    906  O   CYS A 206      22.891  -0.497  10.488  1.00 33.32           O  
ATOM    907  CB  CYS A 206      24.685  -2.704  12.168  1.00 40.97           C  
ATOM    908  SG  CYS A 206      23.125  -2.500  13.049  1.00 47.54           S  
ATOM    909  H   CYS A 206      24.867   0.004  12.342  1.00 37.47           H  
ATOM    910  HA  CYS A 206      25.689  -2.086  10.402  1.00 37.34           H  
ATOM    911  HB3 CYS A 206      25.510  -2.654  12.878  1.00 40.97           H  
ATOM    912  HB2 CYS A 206      24.737  -3.710  11.753  1.00 40.97           H  
ATOM    913  HG  CYS A 206      22.159  -2.189  12.180  1.00 47.54           H  
ATOM    914  N   GLU A 207      23.574  -2.207   9.123  1.00 32.01           N  
ATOM    915  CA  GLU A 207      22.504  -2.114   8.122  1.00 34.31           C  
ATOM    916  C   GLU A 207      22.274  -3.509   7.535  1.00 36.77           C  
ATOM    917  O   GLU A 207      23.251  -4.179   7.178  1.00 35.30           O  
ATOM    918  CB  GLU A 207      22.863  -1.075   7.062  1.00 30.88           C  
ATOM    919  CG  GLU A 207      21.851  -0.988   5.944  1.00 31.58           C  
ATOM    920  CD  GLU A 207      20.414  -0.765   6.389  1.00 31.14           C  
ATOM    921  OE1 GLU A 207      20.138   0.289   6.975  1.00 31.67           O  
ATOM    922  OE2 GLU A 207      19.570  -1.651   6.126  1.00 33.72           O1-
ATOM    923  H   GLU A 207      24.274  -2.910   8.935  1.00 32.01           H  
ATOM    924  HA  GLU A 207      21.590  -1.794   8.622  1.00 34.31           H  
ATOM    925  HB3 GLU A 207      23.843  -1.306   6.646  1.00 30.88           H  
ATOM    926  HB2 GLU A 207      22.966  -0.097   7.534  1.00 30.88           H  
ATOM    927  HG3 GLU A 207      21.904  -1.892   5.338  1.00 31.58           H  
ATOM    928  HG2 GLU A 207      22.142  -0.195   5.255  1.00 31.58           H  
ATOM    929  N   LEU A 208      21.017  -3.913   7.492  1.00 40.74           N  
ATOM    930  CA  LEU A 208      20.535  -5.265   7.140  1.00 41.24           C  
ATOM    931  C   LEU A 208      20.570  -5.435   5.603  1.00 40.16           C  
ATOM    932  O   LEU A 208      21.039  -6.484   5.126  1.00 40.06           O  
ATOM    933  CB  LEU A 208      19.119  -5.358   7.723  1.00 43.71           C  
ATOM    934  CG  LEU A 208      18.379  -6.673   7.566  1.00 45.08           C  
ATOM    935  CD1 LEU A 208      17.489  -6.924   8.780  1.00 44.21           C  
ATOM    936  CD2 LEU A 208      17.550  -6.675   6.285  1.00 44.39           C  
ATOM    937  H   LEU A 208      20.272  -3.268   7.714  1.00 40.74           H  
ATOM    938  HA  LEU A 208      21.174  -6.015   7.607  1.00 41.24           H  
ATOM    939  HB3 LEU A 208      18.509  -4.553   7.312  1.00 43.71           H  
ATOM    940  HB2 LEU A 208      19.148  -5.088   8.779  1.00 43.71           H  
ATOM    941  HG  LEU A 208      19.113  -7.476   7.504  1.00 45.08           H  
ATOM    942 HD11 LEU A 208      16.963  -7.870   8.656  1.00 44.21           H  
ATOM    943 HD12 LEU A 208      18.104  -6.965   9.679  1.00 44.21           H  
ATOM    944 HD13 LEU A 208      16.764  -6.115   8.873  1.00 44.21           H  
ATOM    945 HD21 LEU A 208      17.027  -7.626   6.191  1.00 44.39           H  
ATOM    946 HD22 LEU A 208      16.823  -5.863   6.321  1.00 44.39           H  
ATOM    947 HD23 LEU A 208      18.207  -6.535   5.426  1.00 44.39           H  
ATOM    948  N   SER A 209      20.148  -4.411   4.864  1.00 40.16           N  
ATOM    949  CA  SER A 209      20.065  -4.401   3.377  1.00 40.18           C  
ATOM    950  C   SER A 209      21.472  -4.262   2.770  1.00 40.66           C  
ATOM    951  O   SER A 209      22.147  -3.248   3.071  1.00 38.68           O  
ATOM    952  CB  SER A 209      19.151  -3.295   2.894  1.00 38.90           C  
ATOM    953  OG  SER A 209      19.525  -2.851   1.587  1.00 35.25           O  
ATOM    954  H   SER A 209      19.852  -3.554   5.310  1.00 40.16           H  
ATOM    955  HA  SER A 209      19.647  -5.354   3.053  1.00 40.18           H  
ATOM    956  HB3 SER A 209      19.197  -2.456   3.589  1.00 38.90           H  
ATOM    957  HB2 SER A 209      18.123  -3.656   2.874  1.00 38.90           H  
ATOM    958  HG  SER A 209      19.813  -3.602   1.064  1.00 35.25           H  
ATOM    959  N   LYS A 210      21.853  -5.191   1.880  1.00 39.31           N  
ATOM    960  CA  LYS A 210      23.116  -5.130   1.099  1.00 43.17           C  
ATOM    961  C   LYS A 210      23.179  -3.791   0.355  1.00 40.14           C  
ATOM    962  O   LYS A 210      24.260  -3.154   0.371  1.00 36.37           O  
ATOM    963  CB  LYS A 210      23.224  -6.293   0.117  1.00  0.00           C  
ATOM    964  CG  LYS A 210      24.535  -6.297  -0.676  1.00  0.00           C  
ATOM    965  CD  LYS A 210      24.736  -7.532  -1.564  1.00  0.00           C  
ATOM    966  CE  LYS A 210      23.842  -7.594  -2.810  1.00  0.00           C  
ATOM    967  NZ  LYS A 210      24.108  -8.774  -3.651  1.00  0.00           N1+
ATOM    968  H   LYS A 210      21.267  -5.994   1.707  1.00 39.31           H  
ATOM    969  HA  LYS A 210      23.956  -5.181   1.792  1.00 43.17           H  
ATOM    970  HB2 LYS A 210      23.168  -7.235   0.662  1.00  0.00           H  
ATOM    971  HB3 LYS A 210      22.406  -6.240  -0.601  1.00  0.00           H  
ATOM    972  HG2 LYS A 210      24.566  -5.427  -1.331  1.00  0.00           H  
ATOM    973  HG3 LYS A 210      25.378  -6.263   0.014  1.00  0.00           H  
ATOM    974  HD2 LYS A 210      25.765  -7.560  -1.920  1.00  0.00           H  
ATOM    975  HD3 LYS A 210      24.526  -8.433  -0.987  1.00  0.00           H  
ATOM    976  HE2 LYS A 210      22.796  -7.634  -2.506  1.00  0.00           H  
ATOM    977  HE3 LYS A 210      24.008  -6.708  -3.422  1.00  0.00           H  
ATOM    978  HZ1 LYS A 210      23.945  -9.614  -3.115  1.00  0.00           H  
ATOM    979  HZ2 LYS A 210      23.493  -8.762  -4.453  1.00  0.00           H  
ATOM    980  HZ3 LYS A 210      25.068  -8.756  -3.964  1.00  0.00           H  
ATOM    981  N   THR A 211      22.072  -3.401  -0.285  1.00 39.01           N  
ATOM    982  CA  THR A 211      21.947  -2.172  -1.109  1.00 38.81           C  
ATOM    983  C   THR A 211      22.241  -0.948  -0.242  1.00 38.92           C  
ATOM    984  O   THR A 211      22.960  -0.043  -0.717  1.00 43.38           O  
ATOM    985  CB  THR A 211      20.553  -2.060  -1.740  1.00 39.69           C  
ATOM    986  OG1 THR A 211      20.299  -3.249  -2.489  1.00 43.04           O  
ATOM    987  CG2 THR A 211      20.410  -0.849  -2.636  1.00 39.58           C  
ATOM    988  H   THR A 211      21.233  -3.959  -0.228  1.00 39.01           H  
ATOM    989  HA  THR A 211      22.686  -2.215  -1.909  1.00 38.81           H  
ATOM    990  HB  THR A 211      19.815  -1.989  -0.941  1.00 39.69           H  
ATOM    991  HG1 THR A 211      20.334  -4.009  -1.904  1.00 43.04           H  
ATOM    992 HG21 THR A 211      19.404  -0.822  -3.054  1.00 39.58           H  
ATOM    993 HG22 THR A 211      20.586   0.057  -2.055  1.00 39.58           H  
ATOM    994 HG23 THR A 211      21.138  -0.907  -3.446  1.00 39.58           H  
ATOM    995  N   MET A 212      21.660  -0.890   0.956  1.00 37.28           N  
ATOM    996  CA  MET A 212      21.753   0.297   1.847  1.00 37.18           C  
ATOM    997  C   MET A 212      23.174   0.387   2.421  1.00 34.41           C  
ATOM    998  O   MET A 212      23.692   1.505   2.517  1.00 32.75           O  
ATOM    999  CB  MET A 212      20.730   0.226   2.986  1.00 34.84           C  
ATOM   1000  CG  MET A 212      19.289   0.359   2.523  1.00 33.74           C  
ATOM   1001  SD  MET A 212      19.055   1.642   1.277  1.00 34.55           S  
ATOM   1002  CE  MET A 212      19.371   3.119   2.236  1.00 34.90           C  
ATOM   1003  H   MET A 212      21.126  -1.676   1.297  1.00 37.28           H  
ATOM   1004  HA  MET A 212      21.557   1.193   1.257  1.00 37.18           H  
ATOM   1005  HB3 MET A 212      20.948   1.005   3.717  1.00 34.84           H  
ATOM   1006  HB2 MET A 212      20.852  -0.714   3.523  1.00 34.84           H  
ATOM   1007  HG3 MET A 212      18.651   0.568   3.382  1.00 33.74           H  
ATOM   1008  HG2 MET A 212      18.946  -0.596   2.127  1.00 33.74           H  
ATOM   1009  HE1 MET A 212      19.263   3.997   1.599  1.00 34.90           H  
ATOM   1010  HE2 MET A 212      18.658   3.179   3.058  1.00 34.90           H  
ATOM   1011  HE3 MET A 212      20.384   3.084   2.636  1.00 34.90           H  
ATOM   1012  N   TYR A 213      23.770  -0.754   2.768  1.00 34.75           N  
ATOM   1013  CA  TYR A 213      25.131  -0.855   3.362  1.00 39.38           C  
ATOM   1014  C   TYR A 213      26.170  -0.350   2.344  1.00 37.55           C  
ATOM   1015  O   TYR A 213      27.021   0.477   2.717  1.00 35.78           O  
ATOM   1016  CB  TYR A 213      25.420  -2.289   3.818  1.00 40.29           C  
ATOM   1017  CG  TYR A 213      26.888  -2.626   3.911  1.00 43.37           C  
ATOM   1018  CD1 TYR A 213      27.588  -3.053   2.795  1.00 45.98           C  
ATOM   1019  CD2 TYR A 213      27.587  -2.483   5.099  1.00 43.68           C  
ATOM   1020  CE1 TYR A 213      28.938  -3.350   2.856  1.00 47.43           C  
ATOM   1021  CE2 TYR A 213      28.938  -2.771   5.179  1.00 47.87           C  
ATOM   1022  CZ  TYR A 213      29.617  -3.208   4.051  1.00 48.75           C  
ATOM   1023  OH  TYR A 213      30.947  -3.500   4.108  1.00 49.85           O  
ATOM   1024  H   TYR A 213      23.293  -1.634   2.633  1.00 34.75           H  
ATOM   1025  HA  TYR A 213      25.169  -0.205   4.237  1.00 39.38           H  
ATOM   1026  HB3 TYR A 213      24.931  -2.988   3.140  1.00 40.29           H  
ATOM   1027  HB2 TYR A 213      24.948  -2.462   4.785  1.00 40.29           H  
ATOM   1028  HD1 TYR A 213      27.080  -3.161   1.848  1.00 45.98           H  
ATOM   1029  HD2 TYR A 213      27.077  -2.140   5.987  1.00 43.68           H  
ATOM   1030  HE1 TYR A 213      29.456  -3.691   1.972  1.00 47.43           H  
ATOM   1031  HE2 TYR A 213      29.460  -2.655   6.117  1.00 47.87           H  
ATOM   1032  HH  TYR A 213      31.270  -3.351   5.000  1.00 49.85           H  
ATOM   1033  N   GLU A 214      26.062  -0.803   1.093  1.00 37.07           N  
ATOM   1034  CA  GLU A 214      26.956  -0.411  -0.035  1.00 41.11           C  
ATOM   1035  C   GLU A 214      26.793   1.079  -0.310  1.00 40.60           C  
ATOM   1036  O   GLU A 214      27.814   1.760  -0.551  1.00 41.46           O  
ATOM   1037  CB  GLU A 214      26.632  -1.226  -1.291  1.00 42.29           C  
ATOM   1038  CG  GLU A 214      27.147  -2.658  -1.236  1.00 46.59           C  
ATOM   1039  CD  GLU A 214      26.907  -3.479  -2.499  1.00 53.29           C  
ATOM   1040  OE1 GLU A 214      26.224  -2.970  -3.431  1.00 56.81           O  
ATOM   1041  OE2 GLU A 214      27.382  -4.631  -2.546  1.00 61.30           O1-
ATOM   1042  H   GLU A 214      25.333  -1.460   0.855  1.00 37.07           H  
ATOM   1043  HA  GLU A 214      27.990  -0.604   0.252  1.00 41.11           H  
ATOM   1044  HB3 GLU A 214      27.049  -0.725  -2.165  1.00 42.29           H  
ATOM   1045  HB2 GLU A 214      25.553  -1.235  -1.448  1.00 42.29           H  
ATOM   1046  HG3 GLU A 214      26.700  -3.169  -0.383  1.00 46.59           H  
ATOM   1047  HG2 GLU A 214      28.213  -2.649  -1.009  1.00 46.59           H  
ATOM   1048  N   LEU A 215      25.555   1.567  -0.261  1.00 40.01           N  
ATOM   1049  CA  LEU A 215      25.224   3.003  -0.424  1.00 38.81           C  
ATOM   1050  C   LEU A 215      25.875   3.805   0.718  1.00 37.55           C  
ATOM   1051  O   LEU A 215      26.469   4.866   0.432  1.00 40.11           O  
ATOM   1052  CB  LEU A 215      23.701   3.148  -0.442  1.00 38.96           C  
ATOM   1053  CG  LEU A 215      23.157   4.565  -0.560  1.00 41.30           C  
ATOM   1054  CD1 LEU A 215      23.804   5.311  -1.722  1.00 42.07           C  
ATOM   1055  CD2 LEU A 215      21.636   4.540  -0.715  1.00 41.85           C  
ATOM   1056  H   LEU A 215      24.773   0.947  -0.105  1.00 40.01           H  
ATOM   1057  HA  LEU A 215      25.624   3.353  -1.376  1.00 38.81           H  
ATOM   1058  HB3 LEU A 215      23.285   2.677   0.448  1.00 38.96           H  
ATOM   1059  HB2 LEU A 215      23.292   2.538  -1.247  1.00 38.96           H  
ATOM   1060  HG  LEU A 215      23.396   5.098   0.360  1.00 41.30           H  
ATOM   1061 HD11 LEU A 215      23.395   6.320  -1.780  1.00 42.07           H  
ATOM   1062 HD12 LEU A 215      24.881   5.366  -1.565  1.00 42.07           H  
ATOM   1063 HD13 LEU A 215      23.599   4.783  -2.653  1.00 42.07           H  
ATOM   1064 HD21 LEU A 215      21.262   5.561  -0.798  1.00 41.85           H  
ATOM   1065 HD22 LEU A 215      21.371   3.983  -1.613  1.00 41.85           H  
ATOM   1066 HD23 LEU A 215      21.189   4.060   0.156  1.00 41.85           H  
ATOM   1067  N   ALA A 216      25.814   3.296   1.950  1.00 36.33           N  
ATOM   1068  CA  ALA A 216      26.342   3.969   3.163  1.00 39.79           C  
ATOM   1069  C   ALA A 216      27.882   4.048   3.080  1.00 42.77           C  
ATOM   1070  O   ALA A 216      28.447   5.138   3.374  1.00 42.46           O  
ATOM   1071  CB  ALA A 216      25.884   3.244   4.408  1.00 37.75           C  
ATOM   1072  H   ALA A 216      25.386   2.394   2.103  1.00 36.33           H  
ATOM   1073  HA  ALA A 216      25.947   4.985   3.192  1.00 39.79           H  
ATOM   1074  HB1 ALA A 216      26.279   3.750   5.289  1.00 37.75           H  
ATOM   1075  HB2 ALA A 216      24.795   3.243   4.448  1.00 37.75           H  
ATOM   1076  HB3 ALA A 216      26.247   2.217   4.385  1.00 37.75           H  
ATOM   1077  N   CYS A 217      28.530   2.960   2.654  1.00 39.41           N  
ATOM   1078  CA  CYS A 217      29.983   2.921   2.343  1.00 38.24           C  
ATOM   1079  C   CYS A 217      30.328   4.062   1.392  1.00 37.01           C  
ATOM   1080  O   CYS A 217      31.240   4.825   1.709  1.00 37.17           O  
ATOM   1081  CB  CYS A 217      30.384   1.577   1.761  1.00 39.04           C  
ATOM   1082  SG  CYS A 217      30.263   0.225   2.961  1.00 40.89           S  
ATOM   1083  H   CYS A 217      28.029   2.093   2.525  1.00 39.41           H  
ATOM   1084  HA  CYS A 217      30.535   3.071   3.271  1.00 38.24           H  
ATOM   1085  HB3 CYS A 217      31.405   1.636   1.384  1.00 39.04           H  
ATOM   1086  HB2 CYS A 217      29.755   1.354   0.899  1.00 39.04           H  
ATOM   1087  HG  CYS A 217      29.002   0.122   3.391  1.00 40.89           H  
ATOM   1088  N   ASP A 218      29.563   4.219   0.313  1.00 38.82           N  
ATOM   1089  CA  ASP A 218      29.840   5.220  -0.751  1.00 40.75           C  
ATOM   1090  C   ASP A 218      29.658   6.633  -0.174  1.00 41.70           C  
ATOM   1091  O   ASP A 218      30.510   7.498  -0.458  1.00 42.82           O  
ATOM   1092  CB  ASP A 218      28.973   4.966  -1.990  1.00 45.09           C  
ATOM   1093  CG  ASP A 218      29.474   3.820  -2.872  1.00 48.60           C  
ATOM   1094  OD1 ASP A 218      30.431   3.127  -2.456  1.00 48.34           O  
ATOM   1095  OD2 ASP A 218      28.909   3.633  -3.972  1.00 48.80           O1-
ATOM   1096  H   ASP A 218      28.745   3.641   0.185  1.00 38.82           H  
ATOM   1097  HA  ASP A 218      30.884   5.113  -1.047  1.00 40.75           H  
ATOM   1098  HB3 ASP A 218      28.913   5.879  -2.583  1.00 45.09           H  
ATOM   1099  HB2 ASP A 218      27.949   4.762  -1.679  1.00 45.09           H  
ATOM   1100  N   VAL A 219      28.631   6.835   0.658  1.00 41.84           N  
ATOM   1101  CA  VAL A 219      28.216   8.175   1.179  1.00 40.11           C  
ATOM   1102  C   VAL A 219      29.214   8.622   2.252  1.00 40.84           C  
ATOM   1103  O   VAL A 219      29.574   9.834   2.276  1.00 36.53           O  
ATOM   1104  CB  VAL A 219      26.781   8.137   1.738  1.00 40.20           C  
ATOM   1105  CG1 VAL A 219      26.446   9.402   2.507  1.00 37.59           C  
ATOM   1106  CG2 VAL A 219      25.753   7.887   0.643  1.00 39.62           C  
ATOM   1107  H   VAL A 219      28.077   6.053   0.976  1.00 41.84           H  
ATOM   1108  HA  VAL A 219      28.248   8.891   0.357  1.00 40.11           H  
ATOM   1109  HB  VAL A 219      26.724   7.304   2.438  1.00 40.20           H  
ATOM   1110 HG11 VAL A 219      25.426   9.339   2.886  1.00 37.59           H  
ATOM   1111 HG12 VAL A 219      27.137   9.514   3.342  1.00 37.59           H  
ATOM   1112 HG13 VAL A 219      26.534  10.264   1.846  1.00 37.59           H  
ATOM   1113 HG21 VAL A 219      24.754   7.868   1.079  1.00 39.62           H  
ATOM   1114 HG22 VAL A 219      25.810   8.685  -0.098  1.00 39.62           H  
ATOM   1115 HG23 VAL A 219      25.958   6.931   0.163  1.00 39.62           H  
ATOM   1116  N   VAL A 220      29.584   7.704   3.141  1.00 38.74           N  
ATOM   1117  CA  VAL A 220      30.550   7.939   4.247  1.00 43.56           C  
ATOM   1118  C   VAL A 220      31.903   8.341   3.641  1.00 45.66           C  
ATOM   1119  O   VAL A 220      32.507   9.319   4.136  1.00 44.81           O  
ATOM   1120  CB  VAL A 220      30.680   6.693   5.142  1.00 47.16           C  
ATOM   1121  CG1 VAL A 220      31.983   6.696   5.930  1.00 48.51           C  
ATOM   1122  CG2 VAL A 220      29.486   6.548   6.078  1.00 48.85           C  
ATOM   1123  H   VAL A 220      29.202   6.771   3.092  1.00 38.74           H  
ATOM   1124  HA  VAL A 220      30.184   8.766   4.856  1.00 43.56           H  
ATOM   1125  HB  VAL A 220      30.693   5.821   4.489  1.00 47.16           H  
ATOM   1126 HG11 VAL A 220      32.036   5.801   6.549  1.00 48.51           H  
ATOM   1127 HG12 VAL A 220      32.826   6.711   5.239  1.00 48.51           H  
ATOM   1128 HG13 VAL A 220      32.021   7.580   6.567  1.00 48.51           H  
ATOM   1129 HG21 VAL A 220      29.613   5.658   6.694  1.00 48.85           H  
ATOM   1130 HG22 VAL A 220      29.418   7.427   6.719  1.00 48.85           H  
ATOM   1131 HG23 VAL A 220      28.572   6.456   5.491  1.00 48.85           H  
ATOM   1132  N   ALA A 221      32.372   7.589   2.637  1.00 44.98           N  
ATOM   1133  CA  ALA A 221      33.630   7.846   1.901  1.00 45.27           C  
ATOM   1134  C   ALA A 221      33.567   9.234   1.268  1.00 49.52           C  
ATOM   1135  O   ALA A 221      34.468  10.047   1.546  1.00 55.65           O  
ATOM   1136  CB  ALA A 221      33.862   6.772   0.869  1.00 44.44           C  
ATOM   1137  H   ALA A 221      31.856   6.777   2.331  1.00 44.98           H  
ATOM   1138  HA  ALA A 221      34.456   7.828   2.612  1.00 45.27           H  
ATOM   1139  HB1 ALA A 221      34.791   6.975   0.336  1.00 44.44           H  
ATOM   1140  HB2 ALA A 221      33.931   5.803   1.362  1.00 44.44           H  
ATOM   1141  HB3 ALA A 221      33.033   6.762   0.162  1.00 44.44           H  
ATOM   1142  N   ALA A 222      32.492   9.518   0.524  1.00 46.93           N  
ATOM   1143  CA  ALA A 222      32.284  10.784  -0.210  1.00 46.96           C  
ATOM   1144  C   ALA A 222      32.378  11.965   0.753  1.00 46.30           C  
ATOM   1145  O   ALA A 222      32.846  13.022   0.321  1.00 56.30           O  
ATOM   1146  CB  ALA A 222      30.961  10.764  -0.921  1.00 51.84           C  
ATOM   1147  H   ALA A 222      31.747   8.842   0.434  1.00 46.93           H  
ATOM   1148  HA  ALA A 222      33.074  10.884  -0.955  1.00 46.96           H  
ATOM   1149  HB1 ALA A 222      30.822  11.703  -1.457  1.00 51.84           H  
ATOM   1150  HB2 ALA A 222      30.941   9.936  -1.629  1.00 51.84           H  
ATOM   1151  HB3 ALA A 222      30.159  10.640  -0.194  1.00 51.84           H  
ATOM   1152  N   ASN A 223      31.952  11.781   2.010  1.00 42.86           N  
ATOM   1153  CA  ASN A 223      31.982  12.829   3.068  1.00 44.53           C  
ATOM   1154  C   ASN A 223      33.256  12.679   3.919  1.00 47.06           C  
ATOM   1155  O   ASN A 223      33.311  13.281   5.009  1.00 44.82           O  
ATOM   1156  CB  ASN A 223      30.724  12.786   3.935  1.00 42.38           C  
ATOM   1157  CG  ASN A 223      29.510  13.314   3.211  1.00 42.18           C  
ATOM   1158  OD1 ASN A 223      29.216  14.506   3.275  1.00 40.37           O  
ATOM   1159  ND2 ASN A 223      28.828  12.444   2.477  1.00 40.24           N  
ATOM   1160  H   ASN A 223      31.581  10.885   2.291  1.00 42.86           H  
ATOM   1161  HA  ASN A 223      32.019  13.802   2.577  1.00 44.53           H  
ATOM   1162  HB3 ASN A 223      30.888  13.370   4.841  1.00 42.38           H  
ATOM   1163  HB2 ASN A 223      30.538  11.761   4.254  1.00 42.38           H  
ATOM   1164 HD22 ASN A 223      28.007  12.745   1.971  1.00 40.24           H  
ATOM   1165 HD21 ASN A 223      29.130  11.482   2.424  1.00 40.24           H  
ATOM   1166  N   LYS A 224      34.232  11.904   3.433  1.00 53.41           N  
ATOM   1167  CA  LYS A 224      35.609  11.818   3.989  1.00 54.08           C  
ATOM   1168  C   LYS A 224      35.534  11.410   5.467  1.00 50.87           C  
ATOM   1169  O   LYS A 224      36.140  12.097   6.293  1.00 47.35           O  
ATOM   1170  CB  LYS A 224      36.327  13.153   3.809  1.00  0.00           C  
ATOM   1171  CG  LYS A 224      37.801  13.110   4.223  1.00  0.00           C  
ATOM   1172  CD  LYS A 224      38.584  14.393   3.918  1.00  0.00           C  
ATOM   1173  CE  LYS A 224      38.262  15.587   4.827  1.00  0.00           C  
ATOM   1174  NZ  LYS A 224      38.769  15.420   6.200  1.00  0.00           N1+
ATOM   1175  H   LYS A 224      34.059  11.319   2.628  1.00 53.41           H  
ATOM   1176  HA  LYS A 224      36.158  11.051   3.443  1.00 54.08           H  
ATOM   1177  HB2 LYS A 224      36.289  13.448   2.760  1.00  0.00           H  
ATOM   1178  HB3 LYS A 224      35.838  13.914   4.418  1.00  0.00           H  
ATOM   1179  HG2 LYS A 224      37.872  12.942   5.297  1.00  0.00           H  
ATOM   1180  HG3 LYS A 224      38.303  12.299   3.695  1.00  0.00           H  
ATOM   1181  HD2 LYS A 224      39.652  14.202   4.025  1.00  0.00           H  
ATOM   1182  HD3 LYS A 224      38.374  14.715   2.898  1.00  0.00           H  
ATOM   1183  HE2 LYS A 224      38.714  16.490   4.416  1.00  0.00           H  
ATOM   1184  HE3 LYS A 224      37.182  15.718   4.887  1.00  0.00           H  
ATOM   1185  HZ1 LYS A 224      38.326  14.620   6.628  1.00  0.00           H  
ATOM   1186  HZ2 LYS A 224      39.769  15.277   6.175  1.00  0.00           H  
ATOM   1187  HZ3 LYS A 224      38.562  16.248   6.740  1.00  0.00           H  
ATOM   1188  N   MET A 225      34.800  10.332   5.775  1.00 52.26           N  
ATOM   1189  CA  MET A 225      34.644   9.791   7.153  1.00 51.15           C  
ATOM   1190  C   MET A 225      34.849   8.270   7.149  1.00 49.60           C  
ATOM   1191  O   MET A 225      34.423   7.638   8.125  1.00 44.15           O  
ATOM   1192  CB  MET A 225      33.253  10.110   7.721  1.00 54.49           C  
ATOM   1193  CG  MET A 225      32.892  11.598   7.684  1.00 58.05           C  
ATOM   1194  SD  MET A 225      31.622  12.051   8.915  1.00 57.64           S  
ATOM   1195  CE  MET A 225      32.651  12.804  10.173  1.00 64.96           C  
ATOM   1196  H   MET A 225      34.308   9.832   5.048  1.00 52.26           H  
ATOM   1197  HA  MET A 225      35.398  10.246   7.796  1.00 51.15           H  
ATOM   1198  HB3 MET A 225      33.190   9.749   8.747  1.00 54.49           H  
ATOM   1199  HB2 MET A 225      32.500   9.542   7.174  1.00 54.49           H  
ATOM   1200  HG3 MET A 225      32.539  11.861   6.687  1.00 58.05           H  
ATOM   1201  HG2 MET A 225      33.789  12.193   7.854  1.00 58.05           H  
ATOM   1202  HE1 MET A 225      32.027  13.138  11.002  1.00 64.96           H  
ATOM   1203  HE2 MET A 225      33.375  12.075  10.535  1.00 64.96           H  
ATOM   1204  HE3 MET A 225      33.178  13.659   9.749  1.00 64.96           H  
ATOM   1205  N   GLU A 226      35.522   7.725   6.115  1.00 52.53           N  
ATOM   1206  CA  GLU A 226      35.778   6.258   5.931  1.00 55.01           C  
ATOM   1207  C   GLU A 226      36.409   5.682   7.199  1.00 53.05           C  
ATOM   1208  O   GLU A 226      36.021   4.566   7.597  1.00 51.86           O  
ATOM   1209  CB  GLU A 226      36.734   5.977   4.763  1.00 60.10           C  
ATOM   1210  CG  GLU A 226      36.455   6.790   3.521  1.00 68.95           C  
ATOM   1211  CD  GLU A 226      37.308   8.043   3.360  1.00 74.53           C  
ATOM   1212  OE1 GLU A 226      37.506   8.765   4.367  1.00 75.58           O  
ATOM   1213  OE2 GLU A 226      37.762   8.304   2.227  1.00 76.26           O1-
ATOM   1214  H   GLU A 226      35.898   8.318   5.389  1.00 52.53           H  
ATOM   1215  HA  GLU A 226      34.830   5.753   5.744  1.00 55.01           H  
ATOM   1216  HB3 GLU A 226      36.700   4.917   4.515  1.00 60.10           H  
ATOM   1217  HB2 GLU A 226      37.760   6.152   5.086  1.00 60.10           H  
ATOM   1218  HG3 GLU A 226      35.401   7.067   3.501  1.00 68.95           H  
ATOM   1219  HG2 GLU A 226      36.575   6.158   2.642  1.00 68.95           H  
ATOM   1220  N   ALA A 227      37.399   6.389   7.753  1.00 51.45           N  
ATOM   1221  CA  ALA A 227      38.319   5.893   8.800  1.00 51.97           C  
ATOM   1222  C   ALA A 227      37.573   5.796  10.139  1.00 50.31           C  
ATOM   1223  O   ALA A 227      37.698   4.745  10.820  1.00 44.75           O  
ATOM   1224  CB  ALA A 227      39.527   6.801   8.893  1.00 52.12           C  
ATOM   1225  H   ALA A 227      37.564   7.342   7.460  1.00 51.45           H  
ATOM   1226  HA  ALA A 227      38.657   4.896   8.519  1.00 51.97           H  
ATOM   1227  HB1 ALA A 227      40.201   6.432   9.665  1.00 52.12           H  
ATOM   1228  HB2 ALA A 227      40.046   6.816   7.935  1.00 52.12           H  
ATOM   1229  HB3 ALA A 227      39.204   7.811   9.146  1.00 52.12           H  
ATOM   1230  N   GLY A 228      36.801   6.833  10.477  1.00 46.88           N  
ATOM   1231  CA  GLY A 228      36.151   6.997  11.793  1.00 49.84           C  
ATOM   1232  C   GLY A 228      34.875   6.167  11.941  1.00 44.62           C  
ATOM   1233  O   GLY A 228      34.465   5.937  13.090  1.00 46.08           O  
ATOM   1234  H   GLY A 228      36.629   7.573   9.811  1.00 46.88           H  
ATOM   1235  HA3 GLY A 228      35.919   8.050  11.953  1.00 49.84           H  
ATOM   1236  HA2 GLY A 228      36.854   6.725  12.580  1.00 49.84           H  
ATOM   1237  N   ILE A 229      34.260   5.747  10.830  1.00 43.65           N  
ATOM   1238  CA  ILE A 229      32.935   5.045  10.823  1.00 44.01           C  
ATOM   1239  C   ILE A 229      33.104   3.645  10.214  1.00 40.03           C  
ATOM   1240  O   ILE A 229      33.430   3.557   9.037  1.00 40.64           O  
ATOM   1241  CB  ILE A 229      31.874   5.878  10.072  1.00 43.08           C  
ATOM   1242  CG1 ILE A 229      31.705   7.269  10.690  1.00 41.40           C  
ATOM   1243  CG2 ILE A 229      30.548   5.128   9.997  1.00 42.97           C  
ATOM   1244  CD1 ILE A 229      30.865   8.212   9.858  1.00 42.88           C  
ATOM   1245  H   ILE A 229      34.689   5.898   9.928  1.00 43.65           H  
ATOM   1246  HA  ILE A 229      32.607   4.929  11.856  1.00 44.01           H  
ATOM   1247  HB  ILE A 229      32.230   6.016   9.051  1.00 43.08           H  
ATOM   1248 HG13 ILE A 229      32.687   7.712  10.858  1.00 41.40           H  
ATOM   1249 HG12 ILE A 229      31.265   7.173  11.682  1.00 41.40           H  
ATOM   1250 HG21 ILE A 229      29.816   5.735   9.463  1.00 42.97           H  
ATOM   1251 HG22 ILE A 229      30.692   4.186   9.468  1.00 42.97           H  
ATOM   1252 HG23 ILE A 229      30.186   4.927  11.005  1.00 42.97           H  
ATOM   1253 HD11 ILE A 229      30.792   9.176  10.362  1.00 42.88           H  
ATOM   1254 HD12 ILE A 229      31.330   8.348   8.881  1.00 42.88           H  
ATOM   1255 HD13 ILE A 229      29.867   7.794   9.730  1.00 42.88           H  
ATOM   1256  N   LYS A 230      32.850   2.602  11.005  1.00 40.84           N  
ATOM   1257  CA  LYS A 230      32.847   1.185  10.558  1.00 39.34           C  
ATOM   1258  C   LYS A 230      31.402   0.761  10.234  1.00 39.79           C  
ATOM   1259  O   LYS A 230      30.609   0.574  11.172  1.00 34.71           O  
ATOM   1260  CB  LYS A 230      33.473   0.292  11.625  1.00  0.00           C  
ATOM   1261  CG  LYS A 230      34.986   0.120  11.461  1.00  0.00           C  
ATOM   1262  CD  LYS A 230      35.642  -0.775  12.520  1.00  0.00           C  
ATOM   1263  CE  LYS A 230      37.158  -0.959  12.373  1.00  0.00           C  
ATOM   1264  NZ  LYS A 230      37.738  -1.826  13.414  1.00  0.00           N1+
ATOM   1265  H   LYS A 230      32.641   2.749  11.982  1.00 40.84           H  
ATOM   1266  HA  LYS A 230      33.443   1.108   9.649  1.00 39.34           H  
ATOM   1267  HB2 LYS A 230      33.297   0.724  12.610  1.00  0.00           H  
ATOM   1268  HB3 LYS A 230      33.023  -0.700  11.578  1.00  0.00           H  
ATOM   1269  HG2 LYS A 230      35.198  -0.331  10.491  1.00  0.00           H  
ATOM   1270  HG3 LYS A 230      35.472   1.093  11.523  1.00  0.00           H  
ATOM   1271  HD2 LYS A 230      35.477  -0.348  13.510  1.00  0.00           H  
ATOM   1272  HD3 LYS A 230      35.203  -1.771  12.478  1.00  0.00           H  
ATOM   1273  HE2 LYS A 230      37.377  -1.413  11.406  1.00  0.00           H  
ATOM   1274  HE3 LYS A 230      37.651   0.011  12.438  1.00  0.00           H  
ATOM   1275  HZ1 LYS A 230      37.312  -2.740  13.367  1.00  0.00           H  
ATOM   1276  HZ2 LYS A 230      38.733  -1.911  13.267  1.00  0.00           H  
ATOM   1277  HZ3 LYS A 230      37.566  -1.421  14.323  1.00  0.00           H  
ATOM   1278  N   LEU A 231      31.095   0.613   8.946  1.00 41.31           N  
ATOM   1279  CA  LEU A 231      29.821   0.055   8.429  1.00 42.38           C  
ATOM   1280  C   LEU A 231      29.860  -1.469   8.519  1.00 41.33           C  
ATOM   1281  O   LEU A 231      30.893  -2.052   8.150  1.00 42.76           O  
ATOM   1282  CB  LEU A 231      29.636   0.524   6.987  1.00 44.26           C  
ATOM   1283  CG  LEU A 231      29.737   2.031   6.791  1.00 47.66           C  
ATOM   1284  CD1 LEU A 231      30.019   2.370   5.351  1.00 53.44           C  
ATOM   1285  CD2 LEU A 231      28.477   2.725   7.263  1.00 48.52           C  
ATOM   1286  H   LEU A 231      31.756   0.891   8.234  1.00 41.31           H  
ATOM   1287  HA  LEU A 231      28.995   0.428   9.035  1.00 42.38           H  
ATOM   1288  HB3 LEU A 231      28.673   0.176   6.615  1.00 44.26           H  
ATOM   1289  HB2 LEU A 231      30.367   0.028   6.349  1.00 44.26           H  
ATOM   1290  HG  LEU A 231      30.569   2.396   7.393  1.00 47.66           H  
ATOM   1291 HD11 LEU A 231      30.086   3.453   5.238  1.00 53.44           H  
ATOM   1292 HD12 LEU A 231      30.962   1.915   5.048  1.00 53.44           H  
ATOM   1293 HD13 LEU A 231      29.213   1.990   4.723  1.00 53.44           H  
ATOM   1294 HD21 LEU A 231      28.575   3.800   7.112  1.00 48.52           H  
ATOM   1295 HD22 LEU A 231      27.623   2.356   6.695  1.00 48.52           H  
ATOM   1296 HD23 LEU A 231      28.324   2.521   8.323  1.00 48.52           H  
ATOM   1297  N   LEU A 232      28.780  -2.078   9.016  1.00 40.71           N  
ATOM   1298  CA  LEU A 232      28.642  -3.548   9.180  1.00 38.71           C  
ATOM   1299  C   LEU A 232      27.381  -4.024   8.458  1.00 40.44           C  
ATOM   1300  O   LEU A 232      26.274  -3.602   8.858  1.00 38.67           O  
ATOM   1301  CB  LEU A 232      28.570  -3.876  10.669  1.00 40.30           C  
ATOM   1302  CG  LEU A 232      29.745  -3.390  11.504  1.00 39.82           C  
ATOM   1303  CD1 LEU A 232      29.408  -3.435  12.985  1.00 38.08           C  
ATOM   1304  CD2 LEU A 232      30.989  -4.213  11.208  1.00 40.85           C  
ATOM   1305  H   LEU A 232      27.983  -1.531   9.311  1.00 40.71           H  
ATOM   1306  HA  LEU A 232      29.512  -4.040   8.746  1.00 38.71           H  
ATOM   1307  HB3 LEU A 232      28.459  -4.952  10.796  1.00 40.30           H  
ATOM   1308  HB2 LEU A 232      27.644  -3.474  11.082  1.00 40.30           H  
ATOM   1309  HG  LEU A 232      29.950  -2.354  11.233  1.00 39.82           H  
ATOM   1310 HD11 LEU A 232      30.262  -3.083  13.563  1.00 38.08           H  
ATOM   1311 HD12 LEU A 232      28.548  -2.794  13.182  1.00 38.08           H  
ATOM   1312 HD13 LEU A 232      29.172  -4.459  13.273  1.00 38.08           H  
ATOM   1313 HD21 LEU A 232      31.818  -3.849  11.815  1.00 40.85           H  
ATOM   1314 HD22 LEU A 232      30.797  -5.259  11.444  1.00 40.85           H  
ATOM   1315 HD23 LEU A 232      31.244  -4.120  10.152  1.00 40.85           H  
ATOM   1316  N   HIS A 233      27.545  -4.860   7.430  1.00 42.23           N  
ATOM   1317  CA  HIS A 233      26.441  -5.557   6.724  1.00 41.20           C  
ATOM   1318  C   HIS A 233      25.933  -6.691   7.609  1.00 41.83           C  
ATOM   1319  O   HIS A 233      26.413  -7.828   7.457  1.00 40.82           O  
ATOM   1320  CB  HIS A 233      26.895  -6.056   5.349  1.00 44.23           C  
ATOM   1321  CG  HIS A 233      25.791  -6.669   4.555  1.00 48.09           C  
ATOM   1322  ND1 HIS A 233      26.005  -7.705   3.670  1.00 48.95           N  
ATOM   1323  CD2 HIS A 233      24.458  -6.436   4.553  1.00 47.50           C  
ATOM   1324  CE1 HIS A 233      24.854  -8.069   3.139  1.00 49.79           C  
ATOM   1325  NE2 HIS A 233      23.892  -7.303   3.662  1.00 49.49           N  
ATOM   1326  H   HIS A 233      28.472  -5.055   7.081  1.00 42.23           H  
ATOM   1327  HA  HIS A 233      25.627  -4.846   6.578  1.00 41.20           H  
ATOM   1328  HB3 HIS A 233      27.697  -6.782   5.475  1.00 44.23           H  
ATOM   1329  HB2 HIS A 233      27.328  -5.227   4.788  1.00 44.23           H  
ATOM   1330  HD1 HIS A 233      26.940  -8.058   3.523  1.00 48.95           H  
ATOM   1331  HD2 HIS A 233      24.043  -5.670   5.191  1.00 47.50           H  
ATOM   1332  HE1 HIS A 233      24.823  -8.867   2.412  1.00 49.79           H  
ATOM   1333  N   THR A 234      25.021  -6.382   8.524  1.00 41.88           N  
ATOM   1334  CA  THR A 234      24.561  -7.318   9.575  1.00 44.04           C  
ATOM   1335  C   THR A 234      23.244  -6.804  10.174  1.00 41.27           C  
ATOM   1336  O   THR A 234      23.083  -5.578  10.285  1.00 47.59           O  
ATOM   1337  CB  THR A 234      25.680  -7.528  10.608  1.00 42.11           C  
ATOM   1338  OG1 THR A 234      25.302  -8.581  11.492  1.00 44.58           O  
ATOM   1339  CG2 THR A 234      25.990  -6.279  11.402  1.00 43.74           C  
ATOM   1340  H   THR A 234      24.600  -5.463   8.528  1.00 41.88           H  
ATOM   1341  HA  THR A 234      24.360  -8.278   9.101  1.00 44.04           H  
ATOM   1342  HB  THR A 234      26.583  -7.831  10.079  1.00 42.11           H  
ATOM   1343  HG1 THR A 234      24.487  -8.345  11.941  1.00 44.58           H  
ATOM   1344 HG21 THR A 234      26.787  -6.489  12.115  1.00 43.74           H  
ATOM   1345 HG22 THR A 234      26.309  -5.486  10.724  1.00 43.74           H  
ATOM   1346 HG23 THR A 234      25.098  -5.959  11.940  1.00 43.74           H  
ATOM   1347  N   LYS A 235      22.315  -7.714  10.453  1.00 38.13           N  
ATOM   1348  CA  LYS A 235      21.251  -7.544  11.473  1.00 41.19           C  
ATOM   1349  C   LYS A 235      21.935  -7.281  12.817  1.00 38.82           C  
ATOM   1350  O   LYS A 235      22.975  -7.906  13.071  1.00 40.55           O  
ATOM   1351  CB  LYS A 235      20.345  -8.782  11.503  1.00 41.62           C  
ATOM   1352  CG  LYS A 235      19.267  -8.777  12.580  1.00 51.09           C  
ATOM   1353  CD  LYS A 235      18.199  -9.843  12.392  1.00 52.70           C  
ATOM   1354  CE  LYS A 235      16.833  -9.268  12.087  1.00 57.42           C  
ATOM   1355  NZ  LYS A 235      15.818 -10.334  11.902  1.00 60.43           N1+
ATOM   1356  H   LYS A 235      22.303  -8.592   9.955  1.00 38.13           H  
ATOM   1357  HA  LYS A 235      20.648  -6.674  11.210  1.00 41.19           H  
ATOM   1358  HB3 LYS A 235      20.960  -9.675  11.613  1.00 41.62           H  
ATOM   1359  HB2 LYS A 235      19.878  -8.910  10.526  1.00 41.62           H  
ATOM   1360  HG3 LYS A 235      18.795  -7.794  12.615  1.00 51.09           H  
ATOM   1361  HG2 LYS A 235      19.733  -8.900  13.558  1.00 51.09           H  
ATOM   1362  HD3 LYS A 235      18.140 -10.458  13.289  1.00 52.70           H  
ATOM   1363  HD2 LYS A 235      18.496 -10.515  11.587  1.00 52.70           H  
ATOM   1364  HE3 LYS A 235      16.889  -8.659  11.184  1.00 57.42           H  
ATOM   1365  HE2 LYS A 235      16.526  -8.611  12.901  1.00 57.42           H  
ATOM   1366  HZ1 LYS A 235      15.750 -10.884  12.746  1.00 60.43           H  
ATOM   1367  HZ2 LYS A 235      14.921  -9.914  11.701  1.00 60.43           H  
ATOM   1368  HZ3 LYS A 235      16.091 -10.929  11.133  1.00 60.43           H  
ATOM   1369  N   SER A 236      21.432  -6.324  13.598  1.00 39.01           N  
ATOM   1370  CA  SER A 236      22.044  -5.888  14.885  1.00 41.44           C  
ATOM   1371  C   SER A 236      22.241  -7.104  15.803  1.00 41.22           C  
ATOM   1372  O   SER A 236      23.301  -7.177  16.447  1.00 40.93           O  
ATOM   1373  CB  SER A 236      21.220  -4.814  15.555  1.00 42.19           C  
ATOM   1374  OG  SER A 236      20.030  -5.352  16.098  1.00 43.44           O  
ATOM   1375  H   SER A 236      20.584  -5.845  13.328  1.00 39.01           H  
ATOM   1376  HA  SER A 236      23.026  -5.469  14.665  1.00 41.44           H  
ATOM   1377  HB3 SER A 236      20.970  -4.041  14.828  1.00 42.19           H  
ATOM   1378  HB2 SER A 236      21.805  -4.350  16.350  1.00 42.19           H  
ATOM   1379  HG  SER A 236      20.190  -6.251  16.391  1.00 43.44           H  
ATOM   1380  N   LEU A 237      21.292  -8.056  15.783  1.00 42.75           N  
ATOM   1381  CA  LEU A 237      21.280  -9.285  16.641  1.00 46.86           C  
ATOM   1382  C   LEU A 237      22.570 -10.094  16.448  1.00 45.74           C  
ATOM   1383  O   LEU A 237      22.892 -10.871  17.336  1.00 47.20           O  
ATOM   1384  CB  LEU A 237      20.065 -10.153  16.287  1.00 49.63           C  
ATOM   1385  CG  LEU A 237      18.689  -9.528  16.530  1.00 54.69           C  
ATOM   1386  CD1 LEU A 237      17.579 -10.509  16.156  1.00 52.86           C  
ATOM   1387  CD2 LEU A 237      18.533  -9.076  17.976  1.00 52.92           C  
ATOM   1388  H   LEU A 237      20.507  -7.973  15.153  1.00 42.75           H  
ATOM   1389  HA  LEU A 237      21.206  -8.984  17.686  1.00 46.86           H  
ATOM   1390  HB3 LEU A 237      20.130 -11.098  16.825  1.00 49.63           H  
ATOM   1391  HB2 LEU A 237      20.138 -10.466  15.245  1.00 49.63           H  
ATOM   1392  HG  LEU A 237      18.597  -8.651  15.889  1.00 54.69           H  
ATOM   1393 HD11 LEU A 237      16.609 -10.046  16.336  1.00 52.86           H  
ATOM   1394 HD12 LEU A 237      17.666 -10.771  15.102  1.00 52.86           H  
ATOM   1395 HD13 LEU A 237      17.670 -11.409  16.763  1.00 52.86           H  
ATOM   1396 HD21 LEU A 237      17.545  -8.636  18.115  1.00 52.92           H  
ATOM   1397 HD22 LEU A 237      18.646  -9.933  18.639  1.00 52.92           H  
ATOM   1398 HD23 LEU A 237      19.296  -8.333  18.210  1.00 52.92           H  
ATOM   1399  N   ASP A 238      23.230  -9.961  15.296  1.00 46.14           N  
ATOM   1400  CA  ASP A 238      24.393 -10.801  14.903  1.00 47.99           C  
ATOM   1401  C   ASP A 238      25.700 -10.035  15.152  1.00 48.95           C  
ATOM   1402  O   ASP A 238      26.758 -10.530  14.723  1.00 56.68           O  
ATOM   1403  CB  ASP A 238      24.291 -11.241  13.436  1.00 48.65           C  
ATOM   1404  CG  ASP A 238      23.051 -12.062  13.106  1.00 45.47           C  
ATOM   1405  OD1 ASP A 238      22.505 -12.697  14.025  1.00 44.34           O  
ATOM   1406  OD2 ASP A 238      22.652 -12.064  11.920  1.00 46.61           O1-
ATOM   1407  H   ASP A 238      22.947  -9.256  14.630  1.00 46.14           H  
ATOM   1408  HA  ASP A 238      24.396 -11.694  15.528  1.00 47.99           H  
ATOM   1409  HB3 ASP A 238      25.182 -11.808  13.167  1.00 48.65           H  
ATOM   1410  HB2 ASP A 238      24.324 -10.361  12.792  1.00 48.65           H  
ATOM   1411  N   ILE A 239      25.637  -8.876  15.816  1.00 49.28           N  
ATOM   1412  CA  ILE A 239      26.844  -8.110  16.249  1.00 44.19           C  
ATOM   1413  C   ILE A 239      27.402  -8.767  17.512  1.00 46.74           C  
ATOM   1414  O   ILE A 239      26.632  -8.944  18.485  1.00 46.41           O  
ATOM   1415  CB  ILE A 239      26.528  -6.620  16.463  1.00 43.73           C  
ATOM   1416  CG1 ILE A 239      26.187  -5.923  15.144  1.00 42.47           C  
ATOM   1417  CG2 ILE A 239      27.672  -5.923  17.192  1.00 40.78           C  
ATOM   1418  CD1 ILE A 239      25.666  -4.522  15.309  1.00 43.80           C  
ATOM   1419  H   ILE A 239      24.739  -8.475  16.049  1.00 49.28           H  
ATOM   1420  HA  ILE A 239      27.596  -8.188  15.464  1.00 44.19           H  
ATOM   1421  HB  ILE A 239      25.647  -6.560  17.102  1.00 43.73           H  
ATOM   1422 HG13 ILE A 239      25.455  -6.518  14.599  1.00 42.47           H  
ATOM   1423 HG12 ILE A 239      27.070  -5.907  14.505  1.00 42.47           H  
ATOM   1424 HG21 ILE A 239      27.426  -4.870  17.332  1.00 40.78           H  
ATOM   1425 HG22 ILE A 239      27.824  -6.392  18.164  1.00 40.78           H  
ATOM   1426 HG23 ILE A 239      28.584  -6.007  16.602  1.00 40.78           H  
ATOM   1427 HD11 ILE A 239      25.448  -4.097  14.329  1.00 43.80           H  
ATOM   1428 HD12 ILE A 239      24.755  -4.540  15.907  1.00 43.80           H  
ATOM   1429 HD13 ILE A 239      26.417  -3.911  15.810  1.00 43.80           H  
ATOM   1430  N   GLU A 240      28.668  -9.182  17.454  1.00 50.71           N  
ATOM   1431  CA  GLU A 240      29.435  -9.754  18.587  1.00 51.85           C  
ATOM   1432  C   GLU A 240      30.589  -8.811  18.918  1.00 50.52           C  
ATOM   1433  O   GLU A 240      31.156  -8.202  17.975  1.00 46.97           O  
ATOM   1434  CB  GLU A 240      29.966 -11.148  18.244  1.00 50.79           C  
ATOM   1435  CG  GLU A 240      28.894 -12.123  17.778  1.00 56.12           C  
ATOM   1436  CD  GLU A 240      29.384 -13.555  17.588  1.00 57.05           C  
ATOM   1437  OE1 GLU A 240      30.613 -13.763  17.584  1.00 59.04           O  
ATOM   1438  OE2 GLU A 240      28.537 -14.457  17.448  1.00 57.69           O1-
ATOM   1439  H   GLU A 240      29.181  -9.118  16.586  1.00 50.71           H  
ATOM   1440  HA  GLU A 240      28.780  -9.829  19.455  1.00 51.85           H  
ATOM   1441  HB3 GLU A 240      30.479 -11.562  19.112  1.00 50.79           H  
ATOM   1442  HB2 GLU A 240      30.735 -11.062  17.477  1.00 50.79           H  
ATOM   1443  HG3 GLU A 240      28.460 -11.763  16.845  1.00 56.12           H  
ATOM   1444  HG2 GLU A 240      28.066 -12.115  18.487  1.00 56.12           H  
ATOM   1445  N   ILE A 241      30.887  -8.666  20.205  1.00 52.30           N  
ATOM   1446  CA  ILE A 241      32.159  -8.094  20.719  1.00 56.55           C  
ATOM   1447  C   ILE A 241      33.055  -9.260  21.130  1.00 60.05           C  
ATOM   1448  O   ILE A 241      32.613 -10.147  21.860  1.00 61.10           O  
ATOM   1449  CB  ILE A 241      31.876  -7.118  21.882  1.00 58.06           C  
ATOM   1450  CG1 ILE A 241      31.113  -5.882  21.397  1.00 57.53           C  
ATOM   1451  CG2 ILE A 241      33.159  -6.740  22.611  1.00 59.06           C  
ATOM   1452  CD1 ILE A 241      30.558  -5.027  22.512  1.00 61.80           C  
ATOM   1453  H   ILE A 241      30.226  -8.954  20.912  1.00 52.30           H  
ATOM   1454  HA  ILE A 241      32.647  -7.545  19.913  1.00 56.55           H  
ATOM   1455  HB  ILE A 241      31.236  -7.637  22.595  1.00 58.06           H  
ATOM   1456 HG13 ILE A 241      30.300  -6.193  20.741  1.00 57.53           H  
ATOM   1457 HG12 ILE A 241      31.767  -5.277  20.769  1.00 57.53           H  
ATOM   1458 HG21 ILE A 241      32.926  -6.052  23.424  1.00 59.06           H  
ATOM   1459 HG22 ILE A 241      33.625  -7.637  23.017  1.00 59.06           H  
ATOM   1460 HG23 ILE A 241      33.845  -6.259  21.914  1.00 59.06           H  
ATOM   1461 HD11 ILE A 241      30.032  -4.172  22.087  1.00 61.80           H  
ATOM   1462 HD12 ILE A 241      29.866  -5.617  23.113  1.00 61.80           H  
ATOM   1463 HD13 ILE A 241      31.375  -4.674  23.141  1.00 61.80           H  
ATOM   1464  N   PRO A 242      34.339  -9.303  20.692  1.00 63.67           N  
ATOM   1465  CA  PRO A 242      34.976  -8.203  19.968  1.00 60.49           C  
ATOM   1466  C   PRO A 242      35.080  -8.390  18.436  1.00 56.66           C  
ATOM   1467  O   PRO A 242      35.735  -7.582  17.794  1.00 47.37           O  
ATOM   1468  CB  PRO A 242      36.396  -8.173  20.588  1.00 63.11           C  
ATOM   1469  CG  PRO A 242      36.540  -9.517  21.373  1.00 65.56           C  
ATOM   1470  CD  PRO A 242      35.306 -10.335  21.051  1.00 65.22           C  
ATOM   1471  HA  PRO A 242      34.459  -7.269  20.190  1.00 60.49           H  
ATOM   1472  HB3 PRO A 242      36.469  -7.337  21.284  1.00 63.11           H  
ATOM   1473  HB2 PRO A 242      37.138  -8.138  19.791  1.00 63.11           H  
ATOM   1474  HG3 PRO A 242      36.569  -9.310  22.443  1.00 65.56           H  
ATOM   1475  HG2 PRO A 242      37.427 -10.046  21.025  1.00 65.56           H  
ATOM   1476  HD2 PRO A 242      35.506 -10.957  20.179  1.00 65.22           H  
ATOM   1477  HD3 PRO A 242      34.968 -10.844  21.953  1.00 65.22           H  
ATOM   1478  N   LYS A 243      34.401  -9.403  17.887  1.00 55.89           N  
ATOM   1479  CA  LYS A 243      34.525  -9.838  16.464  1.00 58.37           C  
ATOM   1480  C   LYS A 243      34.137  -8.683  15.524  1.00 57.96           C  
ATOM   1481  O   LYS A 243      34.892  -8.424  14.565  1.00 57.72           O  
ATOM   1482  CB  LYS A 243      33.658 -11.067  16.209  1.00  0.00           C  
ATOM   1483  CG  LYS A 243      33.790 -11.617  14.785  1.00  0.00           C  
ATOM   1484  CD  LYS A 243      32.985 -12.896  14.521  1.00  0.00           C  
ATOM   1485  CE  LYS A 243      33.104 -13.462  13.099  1.00  0.00           C  
ATOM   1486  NZ  LYS A 243      32.313 -14.689  12.899  1.00  0.00           N1+
ATOM   1487  H   LYS A 243      33.748  -9.934  18.445  1.00 55.89           H  
ATOM   1488  HA  LYS A 243      35.565 -10.103  16.274  1.00 58.37           H  
ATOM   1489  HB2 LYS A 243      33.945 -11.864  16.895  1.00  0.00           H  
ATOM   1490  HB3 LYS A 243      32.610 -10.813  16.366  1.00  0.00           H  
ATOM   1491  HG2 LYS A 243      33.440 -10.870  14.073  1.00  0.00           H  
ATOM   1492  HG3 LYS A 243      34.834 -11.852  14.581  1.00  0.00           H  
ATOM   1493  HD2 LYS A 243      33.320 -13.683  15.196  1.00  0.00           H  
ATOM   1494  HD3 LYS A 243      31.926 -12.700  14.688  1.00  0.00           H  
ATOM   1495  HE2 LYS A 243      32.752 -12.721  12.382  1.00  0.00           H  
ATOM   1496  HE3 LYS A 243      34.146 -13.703  12.890  1.00  0.00           H  
ATOM   1497  HZ1 LYS A 243      31.337 -14.492  13.070  1.00  0.00           H  
ATOM   1498  HZ2 LYS A 243      32.430 -15.014  11.950  1.00  0.00           H  
ATOM   1499  HZ3 LYS A 243      32.629 -15.402  13.541  1.00  0.00           H  
ATOM   1500  N   HIS A 244      32.988  -8.043  15.767  1.00 56.18           N  
ATOM   1501  CA  HIS A 244      32.430  -6.957  14.915  1.00 50.19           C  
ATOM   1502  C   HIS A 244      32.773  -5.594  15.527  1.00 46.72           C  
ATOM   1503  O   HIS A 244      33.233  -4.705  14.784  1.00 41.09           O  
ATOM   1504  CB  HIS A 244      30.923  -7.157  14.733  1.00 53.84           C  
ATOM   1505  CG  HIS A 244      30.571  -8.473  14.130  1.00 57.59           C  
ATOM   1506  ND1 HIS A 244      30.114  -9.537  14.890  1.00 60.05           N  
ATOM   1507  CD2 HIS A 244      30.645  -8.920  12.857  1.00 59.19           C  
ATOM   1508  CE1 HIS A 244      29.892 -10.571  14.105  1.00 60.63           C  
ATOM   1509  NE2 HIS A 244      30.218 -10.222  12.854  1.00 62.91           N  
ATOM   1510  H   HIS A 244      32.435  -8.287  16.576  1.00 56.18           H  
ATOM   1511  HA  HIS A 244      32.902  -7.017  13.934  1.00 50.19           H  
ATOM   1512  HB3 HIS A 244      30.524  -6.355  14.111  1.00 53.84           H  
ATOM   1513  HB2 HIS A 244      30.425  -7.056  15.698  1.00 53.84           H  
ATOM   1514  HD2 HIS A 244      30.996  -8.264  12.074  1.00 59.19           H  
ATOM   1515  HE1 HIS A 244      29.510 -11.491  14.520  1.00 60.63           H  
ATOM   1516  HE2 HIS A 244      30.193 -10.743  11.989  1.00 62.91           H  
ATOM   1517  N   ILE A 245      32.529  -5.440  16.830  1.00 47.48           N  
ATOM   1518  CA  ILE A 245      32.783  -4.193  17.605  1.00 44.68           C  
ATOM   1519  C   ILE A 245      33.804  -4.525  18.682  1.00 39.59           C  
ATOM   1520  O   ILE A 245      33.705  -5.559  19.321  1.00 40.02           O  
ATOM   1521  CB  ILE A 245      31.487  -3.635  18.186  1.00  0.00           C  
ATOM   1522  CG1 ILE A 245      30.436  -3.396  17.083  1.00  0.00           C  
ATOM   1523  CG2 ILE A 245      31.751  -2.353  18.997  1.00  0.00           C  
ATOM   1524  CD1 ILE A 245      29.065  -2.836  17.495  1.00  0.00           C  
ATOM   1525  H   ILE A 245      32.143  -6.204  17.365  1.00 47.48           H  
ATOM   1526  HA  ILE A 245      33.213  -3.448  16.935  1.00 44.68           H  
ATOM   1527  HB  ILE A 245      31.122  -4.302  18.967  1.00  0.00           H  
ATOM   1528 HG12 ILE A 245      30.825  -2.680  16.358  1.00  0.00           H  
ATOM   1529 HG13 ILE A 245      30.216  -4.337  16.580  1.00  0.00           H  
ATOM   1530 HG21 ILE A 245      30.810  -1.977  19.400  1.00  0.00           H  
ATOM   1531 HG22 ILE A 245      32.434  -2.575  19.817  1.00  0.00           H  
ATOM   1532 HG23 ILE A 245      32.196  -1.598  18.349  1.00  0.00           H  
ATOM   1533 HD11 ILE A 245      28.437  -2.723  16.611  1.00  0.00           H  
ATOM   1534 HD12 ILE A 245      28.587  -3.522  18.194  1.00  0.00           H  
ATOM   1535 HD13 ILE A 245      29.197  -1.865  17.973  1.00  0.00           H  
ATOM   1536  N   PRO A 246      34.844  -3.691  18.875  1.00 40.50           N  
ATOM   1537  CA  PRO A 246      35.897  -3.994  19.849  1.00 41.69           C  
ATOM   1538  C   PRO A 246      35.386  -4.023  21.306  1.00 47.57           C  
ATOM   1539  O   PRO A 246      35.670  -4.975  22.017  1.00 47.57           O  
ATOM   1540  CB  PRO A 246      36.922  -2.856  19.664  1.00 43.49           C  
ATOM   1541  CG  PRO A 246      36.575  -2.222  18.304  1.00 42.54           C  
ATOM   1542  CD  PRO A 246      35.095  -2.458  18.119  1.00 40.53           C  
ATOM   1543  HA  PRO A 246      36.361  -4.949  19.603  1.00 41.69           H  
ATOM   1544  HB3 PRO A 246      37.926  -3.277  19.621  1.00 43.49           H  
ATOM   1545  HB2 PRO A 246      36.787  -2.115  20.453  1.00 43.49           H  
ATOM   1546  HG3 PRO A 246      37.124  -2.735  17.515  1.00 42.54           H  
ATOM   1547  HG2 PRO A 246      36.768  -1.150  18.345  1.00 42.54           H  
ATOM   1548  HD2 PRO A 246      34.540  -1.637  18.573  1.00 40.53           H  
ATOM   1549  HD3 PRO A 246      34.887  -2.634  17.064  1.00 40.53           H  
ATOM   1550  N   GLU A 247      34.667  -2.973  21.714  1.00 50.93           N  
ATOM   1551  CA  GLU A 247      34.228  -2.728  23.114  1.00 50.84           C  
ATOM   1552  C   GLU A 247      32.716  -2.479  23.133  1.00 46.33           C  
ATOM   1553  O   GLU A 247      32.174  -2.061  22.090  1.00 41.77           O  
ATOM   1554  CB  GLU A 247      34.942  -1.501  23.688  1.00 58.57           C  
ATOM   1555  CG  GLU A 247      36.290  -1.797  24.308  1.00 66.90           C  
ATOM   1556  CD  GLU A 247      36.860  -0.635  25.104  1.00 73.85           C  
ATOM   1557  OE1 GLU A 247      36.784   0.517  24.602  1.00 74.67           O  
ATOM   1558  OE2 GLU A 247      37.349  -0.873  26.242  1.00 82.01           O1-
ATOM   1559  H   GLU A 247      34.380  -2.268  21.049  1.00 50.93           H  
ATOM   1560  HA  GLU A 247      34.459  -3.600  23.725  1.00 50.84           H  
ATOM   1561  HB3 GLU A 247      34.301  -1.023  24.429  1.00 58.57           H  
ATOM   1562  HB2 GLU A 247      35.061  -0.753  22.904  1.00 58.57           H  
ATOM   1563  HG3 GLU A 247      36.994  -2.079  23.525  1.00 66.90           H  
ATOM   1564  HG2 GLU A 247      36.207  -2.671  24.953  1.00 66.90           H  
ATOM   1565  N   ARG A 248      32.085  -2.631  24.299  1.00 42.44           N  
ATOM   1566  CA  ARG A 248      30.714  -2.129  24.566  1.00 41.68           C  
ATOM   1567  C   ARG A 248      30.708  -0.614  24.355  1.00 41.48           C  
ATOM   1568  O   ARG A 248      31.753   0.021  24.604  1.00 41.53           O  
ATOM   1569  CB  ARG A 248      30.265  -2.500  25.977  1.00 41.21           C  
ATOM   1570  CG  ARG A 248      29.846  -3.955  26.123  1.00 41.62           C  
ATOM   1571  CD  ARG A 248      29.502  -4.304  27.554  1.00 41.56           C  
ATOM   1572  NE  ARG A 248      29.076  -5.689  27.678  1.00 43.85           N  
ATOM   1573  CZ  ARG A 248      27.825  -6.121  27.537  1.00 46.84           C  
ATOM   1574  NH1 ARG A 248      26.845  -5.275  27.263  1.00 49.81           N  
ATOM   1575  NH2 ARG A 248      27.556  -7.405  27.678  1.00 51.44           N1+
ATOM   1576  H   ARG A 248      32.542  -3.110  25.061  1.00 42.44           H  
ATOM   1577  HA  ARG A 248      30.029  -2.584  23.850  1.00 41.68           H  
ATOM   1578  HB3 ARG A 248      29.439  -1.854  26.275  1.00 41.21           H  
ATOM   1579  HB2 ARG A 248      31.068  -2.282  26.681  1.00 41.21           H  
ATOM   1580  HG3 ARG A 248      30.652  -4.601  25.776  1.00 41.62           H  
ATOM   1581  HG2 ARG A 248      28.984  -4.149  25.485  1.00 41.62           H  
ATOM   1582  HD3 ARG A 248      28.707  -3.647  27.906  1.00 41.56           H  
ATOM   1583  HD2 ARG A 248      30.372  -4.133  28.188  1.00 41.56           H  
ATOM   1584  HE  ARG A 248      29.816  -6.343  27.888  1.00 43.85           H  
ATOM   1585 HH12 ARG A 248      25.899  -5.614  27.158  1.00 49.81           H  
ATOM   1586 HH11 ARG A 248      27.043  -4.290  27.159  1.00 49.81           H  
ATOM   1587 HH22 ARG A 248      26.608  -7.737  27.572  1.00 51.44           H  
ATOM   1588 HH21 ARG A 248      28.298  -8.055  27.892  1.00 51.44           H  
ATOM   1589  N   VAL A 249      29.604  -0.077  23.832  1.00 37.14           N  
ATOM   1590  CA  VAL A 249      29.495   1.343  23.392  1.00 36.96           C  
ATOM   1591  C   VAL A 249      28.693   2.125  24.440  1.00 34.27           C  
ATOM   1592  O   VAL A 249      28.003   1.490  25.253  1.00 34.61           O  
ATOM   1593  CB  VAL A 249      28.886   1.447  21.974  1.00 36.27           C  
ATOM   1594  CG1 VAL A 249      29.757   0.731  20.946  1.00 34.44           C  
ATOM   1595  CG2 VAL A 249      27.450   0.932  21.908  1.00 33.07           C  
ATOM   1596  H   VAL A 249      28.775  -0.641  23.714  1.00 37.14           H  
ATOM   1597  HA  VAL A 249      30.501   1.763  23.357  1.00 36.96           H  
ATOM   1598  HB  VAL A 249      28.866   2.504  21.705  1.00 36.27           H  
ATOM   1599 HG11 VAL A 249      29.304   0.822  19.959  1.00 34.44           H  
ATOM   1600 HG12 VAL A 249      30.749   1.183  20.932  1.00 34.44           H  
ATOM   1601 HG13 VAL A 249      29.841  -0.322  21.212  1.00 34.44           H  
ATOM   1602 HG21 VAL A 249      27.075   1.030  20.889  1.00 33.07           H  
ATOM   1603 HG22 VAL A 249      27.426  -0.116  22.205  1.00 33.07           H  
ATOM   1604 HG23 VAL A 249      26.823   1.515  22.583  1.00 33.07           H  
ATOM   1605  N   SER A 250      28.833   3.448  24.451  1.00 35.22           N  
ATOM   1606  CA  SER A 250      28.151   4.361  25.408  1.00 35.75           C  
ATOM   1607  C   SER A 250      26.783   4.794  24.848  1.00 35.81           C  
ATOM   1608  O   SER A 250      25.899   5.115  25.656  1.00 36.84           O  
ATOM   1609  CB  SER A 250      29.016   5.552  25.737  1.00 33.99           C  
ATOM   1610  OG  SER A 250      29.085   6.445  24.640  1.00 37.38           O  
ATOM   1611  H   SER A 250      29.436   3.898  23.777  1.00 35.22           H  
ATOM   1612  HA  SER A 250      27.976   3.809  26.331  1.00 35.75           H  
ATOM   1613  HB3 SER A 250      30.020   5.213  25.992  1.00 33.99           H  
ATOM   1614  HB2 SER A 250      28.604   6.072  26.602  1.00 33.99           H  
ATOM   1615  HG  SER A 250      29.107   5.946  23.821  1.00 37.38           H  
ATOM   1616  N   LEU A 251      26.614   4.797  23.520  1.00 35.03           N  
ATOM   1617  CA  LEU A 251      25.378   5.301  22.861  1.00 35.19           C  
ATOM   1618  C   LEU A 251      24.937   4.342  21.759  1.00 34.32           C  
ATOM   1619  O   LEU A 251      25.772   4.007  20.887  1.00 34.21           O  
ATOM   1620  CB  LEU A 251      25.637   6.701  22.297  1.00 34.51           C  
ATOM   1621  CG  LEU A 251      24.429   7.380  21.645  1.00 35.57           C  
ATOM   1622  CD1 LEU A 251      23.268   7.491  22.620  1.00 33.49           C  
ATOM   1623  CD2 LEU A 251      24.799   8.753  21.105  1.00 37.61           C  
ATOM   1624  H   LEU A 251      27.345   4.447  22.917  1.00 35.03           H  
ATOM   1625  HA  LEU A 251      24.585   5.366  23.607  1.00 35.19           H  
ATOM   1626  HB3 LEU A 251      26.455   6.655  21.578  1.00 34.51           H  
ATOM   1627  HB2 LEU A 251      26.027   7.342  23.088  1.00 34.51           H  
ATOM   1628  HG  LEU A 251      24.107   6.763  20.806  1.00 35.57           H  
ATOM   1629 HD11 LEU A 251      22.425   7.978  22.128  1.00 33.49           H  
ATOM   1630 HD12 LEU A 251      22.971   6.495  22.948  1.00 33.49           H  
ATOM   1631 HD13 LEU A 251      23.574   8.082  23.484  1.00 33.49           H  
ATOM   1632 HD21 LEU A 251      23.923   9.213  20.648  1.00 37.61           H  
ATOM   1633 HD22 LEU A 251      25.154   9.382  21.922  1.00 37.61           H  
ATOM   1634 HD23 LEU A 251      25.586   8.651  20.358  1.00 37.61           H  
ATOM   1635  N   VAL A 252      23.657   3.967  21.767  1.00 34.19           N  
ATOM   1636  CA  VAL A 252      22.953   3.359  20.601  1.00 34.37           C  
ATOM   1637  C   VAL A 252      21.951   4.375  20.057  1.00 33.59           C  
ATOM   1638  O   VAL A 252      21.165   4.910  20.852  1.00 35.40           O  
ATOM   1639  CB  VAL A 252      22.276   2.028  20.976  1.00 35.99           C  
ATOM   1640  CG1 VAL A 252      21.337   1.541  19.878  1.00 34.95           C  
ATOM   1641  CG2 VAL A 252      23.305   0.956  21.310  1.00 35.56           C  
ATOM   1642  H   VAL A 252      23.100   4.089  22.601  1.00 34.19           H  
ATOM   1643  HA  VAL A 252      23.691   3.159  19.824  1.00 34.37           H  
ATOM   1644  HB  VAL A 252      21.677   2.202  21.870  1.00 35.99           H  
ATOM   1645 HG11 VAL A 252      20.880   0.600  20.182  1.00 34.95           H  
ATOM   1646 HG12 VAL A 252      20.558   2.285  19.709  1.00 34.95           H  
ATOM   1647 HG13 VAL A 252      21.901   1.391  18.957  1.00 34.95           H  
ATOM   1648 HG21 VAL A 252      22.794   0.030  21.570  1.00 35.56           H  
ATOM   1649 HG22 VAL A 252      23.947   0.786  20.446  1.00 35.56           H  
ATOM   1650 HG23 VAL A 252      23.912   1.285  22.154  1.00 35.56           H  
ATOM   1651  N   VAL A 253      22.076   4.713  18.775  1.00 35.39           N  
ATOM   1652  CA  VAL A 253      21.052   5.452  17.986  1.00 36.69           C  
ATOM   1653  C   VAL A 253      20.414   4.455  17.022  1.00 37.93           C  
ATOM   1654  O   VAL A 253      21.161   3.651  16.443  1.00 39.41           O  
ATOM   1655  CB  VAL A 253      21.665   6.658  17.247  1.00 37.43           C  
ATOM   1656  CG1 VAL A 253      20.610   7.480  16.516  1.00 38.66           C  
ATOM   1657  CG2 VAL A 253      22.459   7.546  18.188  1.00 38.39           C  
ATOM   1658  H   VAL A 253      22.914   4.467  18.267  1.00 35.39           H  
ATOM   1659  HA  VAL A 253      20.284   5.817  18.668  1.00 36.69           H  
ATOM   1660  HB  VAL A 253      22.356   6.270  16.499  1.00 37.43           H  
ATOM   1661 HG11 VAL A 253      21.088   8.319  16.010  1.00 38.66           H  
ATOM   1662 HG12 VAL A 253      20.105   6.854  15.781  1.00 38.66           H  
ATOM   1663 HG13 VAL A 253      19.881   7.857  17.233  1.00 38.66           H  
ATOM   1664 HG21 VAL A 253      22.876   8.386  17.631  1.00 38.39           H  
ATOM   1665 HG22 VAL A 253      21.803   7.922  18.974  1.00 38.39           H  
ATOM   1666 HG23 VAL A 253      23.269   6.970  18.636  1.00 38.39           H  
ATOM   1667  N   THR A 254      19.081   4.433  16.955  1.00 39.31           N  
ATOM   1668  CA  THR A 254      18.289   3.481  16.129  1.00 40.92           C  
ATOM   1669  C   THR A 254      17.159   4.227  15.421  1.00 40.74           C  
ATOM   1670  O   THR A 254      16.486   5.040  16.071  1.00 38.61           O  
ATOM   1671  CB  THR A 254      17.745   2.317  16.971  1.00 41.65           C  
ATOM   1672  OG1 THR A 254      17.151   1.385  16.064  1.00 49.00           O  
ATOM   1673  CG2 THR A 254      16.730   2.739  18.008  1.00 39.31           C  
ATOM   1674  H   THR A 254      18.537   5.096  17.490  1.00 39.31           H  
ATOM   1675  HA  THR A 254      18.949   3.067  15.367  1.00 40.92           H  
ATOM   1676  HB  THR A 254      18.580   1.831  17.476  1.00 41.65           H  
ATOM   1677  HG1 THR A 254      17.677   1.338  15.263  1.00 49.00           H  
ATOM   1678 HG21 THR A 254      16.391   1.865  18.563  1.00 39.31           H  
ATOM   1679 HG22 THR A 254      17.187   3.451  18.696  1.00 39.31           H  
ATOM   1680 HG23 THR A 254      15.878   3.208  17.514  1.00 39.31           H  
ATOM   1681  N   GLU A 255      16.966   3.945  14.137  1.00 44.92           N  
ATOM   1682  CA  GLU A 255      15.783   4.385  13.359  1.00 48.96           C  
ATOM   1683  C   GLU A 255      15.139   3.151  12.718  1.00 42.82           C  
ATOM   1684  O   GLU A 255      14.609   3.258  11.594  1.00 41.23           O  
ATOM   1685  CB  GLU A 255      16.192   5.456  12.346  1.00 54.77           C  
ATOM   1686  CG  GLU A 255      17.618   5.314  11.855  1.00 57.19           C  
ATOM   1687  CD  GLU A 255      18.068   6.427  10.926  1.00 55.45           C  
ATOM   1688  OE1 GLU A 255      17.231   7.295  10.586  1.00 53.68           O  
ATOM   1689  OE2 GLU A 255      19.246   6.432  10.563  1.00 54.43           O1-
ATOM   1690  H   GLU A 255      17.649   3.400  13.632  1.00 44.92           H  
ATOM   1691  HA  GLU A 255      15.064   4.826  14.050  1.00 48.96           H  
ATOM   1692  HB3 GLU A 255      16.059   6.443  12.789  1.00 54.77           H  
ATOM   1693  HB2 GLU A 255      15.512   5.428  11.495  1.00 54.77           H  
ATOM   1694  HG3 GLU A 255      17.733   4.355  11.351  1.00 57.19           H  
ATOM   1695  HG2 GLU A 255      18.291   5.264  12.711  1.00 57.19           H  
ATOM   1696  N   THR A 256      15.183   2.022  13.415  1.00 38.50           N  
ATOM   1697  CA  THR A 256      14.418   0.808  13.067  1.00 38.69           C  
ATOM   1698  C   THR A 256      13.014   0.956  13.668  1.00 33.64           C  
ATOM   1699  O   THR A 256      12.715   0.281  14.666  1.00 32.92           O  
ATOM   1700  CB  THR A 256      15.193  -0.446  13.480  1.00 39.10           C  
ATOM   1701  OG1 THR A 256      15.267  -0.502  14.903  1.00 37.62           O  
ATOM   1702  CG2 THR A 256      16.585  -0.470  12.886  1.00 39.51           C  
ATOM   1703  H   THR A 256      15.765   1.959  14.238  1.00 38.50           H  
ATOM   1704  HA  THR A 256      14.311   0.787  11.982  1.00 38.69           H  
ATOM   1705  HB  THR A 256      14.650  -1.322  13.126  1.00 39.10           H  
ATOM   1706  HG1 THR A 256      14.419  -0.252  15.278  1.00 37.62           H  
ATOM   1707 HG21 THR A 256      17.101  -1.376  13.204  1.00 39.51           H  
ATOM   1708 HG22 THR A 256      16.517  -0.453  11.798  1.00 39.51           H  
ATOM   1709 HG23 THR A 256      17.141   0.403  13.228  1.00 39.51           H  
ATOM   1710  N   VAL A 257      12.219   1.856  13.087  1.00 31.11           N  
ATOM   1711  CA  VAL A 257      10.909   2.324  13.618  1.00 32.67           C  
ATOM   1712  C   VAL A 257       9.922   2.411  12.451  1.00 29.73           C  
ATOM   1713  O   VAL A 257      10.278   3.010  11.451  1.00 26.93           O  
ATOM   1714  CB  VAL A 257      11.064   3.683  14.327  1.00 34.81           C  
ATOM   1715  CG1 VAL A 257       9.736   4.211  14.837  1.00 37.03           C  
ATOM   1716  CG2 VAL A 257      12.080   3.613  15.457  1.00 36.32           C  
ATOM   1717  H   VAL A 257      12.491   2.281  12.212  1.00 31.11           H  
ATOM   1718  HA  VAL A 257      10.540   1.593  14.337  1.00 32.67           H  
ATOM   1719  HB  VAL A 257      11.439   4.396  13.592  1.00 34.81           H  
ATOM   1720 HG11 VAL A 257       9.891   5.171  15.330  1.00 37.03           H  
ATOM   1721 HG12 VAL A 257       9.050   4.340  14.000  1.00 37.03           H  
ATOM   1722 HG13 VAL A 257       9.312   3.503  15.548  1.00 37.03           H  
ATOM   1723 HG21 VAL A 257      12.162   4.590  15.933  1.00 36.32           H  
ATOM   1724 HG22 VAL A 257      11.756   2.877  16.193  1.00 36.32           H  
ATOM   1725 HG23 VAL A 257      13.051   3.323  15.056  1.00 36.32           H  
ATOM   1726  N   ASP A 258       8.738   1.804  12.586  1.00 31.12           N  
ATOM   1727  CA  ASP A 258       7.625   1.891  11.591  1.00 31.06           C  
ATOM   1728  C   ASP A 258       6.469   2.685  12.199  1.00 31.44           C  
ATOM   1729  O   ASP A 258       6.614   3.178  13.340  1.00 31.46           O  
ATOM   1730  CB  ASP A 258       7.165   0.502  11.113  1.00 30.18           C  
ATOM   1731  CG  ASP A 258       6.219  -0.232  12.060  1.00 31.70           C  
ATOM   1732  OD1 ASP A 258       6.396  -0.110  13.290  1.00 32.28           O  
ATOM   1733  OD2 ASP A 258       5.344  -0.962  11.558  1.00 31.82           O1-
ATOM   1734  H   ASP A 258       8.549   1.241  13.403  1.00 31.12           H  
ATOM   1735  HA  ASP A 258       7.991   2.441  10.724  1.00 31.06           H  
ATOM   1736  HB3 ASP A 258       8.039  -0.121  10.922  1.00 30.18           H  
ATOM   1737  HB2 ASP A 258       6.694   0.596  10.134  1.00 30.18           H  
ATOM   1738  N   ALA A 259       5.371   2.813  11.457  1.00 30.03           N  
ATOM   1739  CA  ALA A 259       4.206   3.639  11.820  1.00 28.33           C  
ATOM   1740  C   ALA A 259       3.587   3.088  13.109  1.00 27.18           C  
ATOM   1741  O   ALA A 259       3.005   3.871  13.849  1.00 26.07           O  
ATOM   1742  CB  ALA A 259       3.211   3.664  10.677  1.00 28.39           C  
ATOM   1743  H   ALA A 259       5.297   2.324  10.577  1.00 30.03           H  
ATOM   1744  HA  ALA A 259       4.547   4.658  12.006  1.00 28.33           H  
ATOM   1745  HB1 ALA A 259       2.353   4.277  10.954  1.00 28.39           H  
ATOM   1746  HB2 ALA A 259       3.686   4.085   9.790  1.00 28.39           H  
ATOM   1747  HB3 ALA A 259       2.877   2.649  10.463  1.00 28.39           H  
ATOM   1748  N   GLY A 260       3.693   1.766  13.323  1.00 27.81           N  
ATOM   1749  CA  GLY A 260       3.252   1.065  14.547  1.00 27.40           C  
ATOM   1750  C   GLY A 260       4.363   0.974  15.583  1.00 26.37           C  
ATOM   1751  O   GLY A 260       4.199   0.205  16.538  1.00 25.40           O  
ATOM   1752  H   GLY A 260       4.100   1.172  12.616  1.00 27.81           H  
ATOM   1753  HA3 GLY A 260       2.914   0.062  14.288  1.00 27.40           H  
ATOM   1754  HA2 GLY A 260       2.398   1.589  14.977  1.00 27.40           H  
ATOM   1755  N   LEU A 261       5.449   1.737  15.378  1.00 27.68           N  
ATOM   1756  CA  LEU A 261       6.638   1.877  16.274  1.00 29.15           C  
ATOM   1757  C   LEU A 261       7.461   0.582  16.272  1.00 30.60           C  
ATOM   1758  O   LEU A 261       8.671   0.657  15.975  1.00 29.32           O  
ATOM   1759  CB  LEU A 261       6.189   2.245  17.694  1.00 31.62           C  
ATOM   1760  CG  LEU A 261       7.321   2.468  18.697  1.00 32.76           C  
ATOM   1761  CD1 LEU A 261       8.370   3.412  18.140  1.00 34.94           C  
ATOM   1762  CD2 LEU A 261       6.786   2.995  20.011  1.00 33.06           C  
ATOM   1763  H   LEU A 261       5.521   2.299  14.541  1.00 27.68           H  
ATOM   1764  HA  LEU A 261       7.264   2.684  15.891  1.00 29.15           H  
ATOM   1765  HB3 LEU A 261       5.520   1.473  18.072  1.00 31.62           H  
ATOM   1766  HB2 LEU A 261       5.562   3.136  17.654  1.00 31.62           H  
ATOM   1767  HG  LEU A 261       7.798   1.507  18.887  1.00 32.76           H  
ATOM   1768 HD11 LEU A 261       9.162   3.551  18.876  1.00 34.94           H  
ATOM   1769 HD12 LEU A 261       8.792   2.990  17.228  1.00 34.94           H  
ATOM   1770 HD13 LEU A 261       7.911   4.375  17.915  1.00 34.94           H  
ATOM   1771 HD21 LEU A 261       7.612   3.145  20.706  1.00 33.06           H  
ATOM   1772 HD22 LEU A 261       6.277   3.945  19.842  1.00 33.06           H  
ATOM   1773 HD23 LEU A 261       6.083   2.277  20.432  1.00 33.06           H  
ATOM   1774  N   PHE A 262       6.835  -0.552  16.603  1.00 29.28           N  
ATOM   1775  CA  PHE A 262       7.517  -1.809  16.999  1.00 30.69           C  
ATOM   1776  C   PHE A 262       7.818  -2.691  15.778  1.00 30.61           C  
ATOM   1777  O   PHE A 262       8.568  -3.657  15.943  1.00 34.48           O  
ATOM   1778  CB  PHE A 262       6.673  -2.568  18.017  1.00 31.48           C  
ATOM   1779  CG  PHE A 262       6.558  -1.886  19.350  1.00 35.64           C  
ATOM   1780  CD1 PHE A 262       7.676  -1.691  20.141  1.00 38.36           C  
ATOM   1781  CD2 PHE A 262       5.337  -1.424  19.811  1.00 38.14           C  
ATOM   1782  CE1 PHE A 262       7.574  -1.056  21.368  1.00 41.45           C  
ATOM   1783  CE2 PHE A 262       5.238  -0.790  21.039  1.00 39.73           C  
ATOM   1784  CZ  PHE A 262       6.353  -0.611  21.815  1.00 40.69           C  
ATOM   1785  H   PHE A 262       5.826  -0.592  16.594  1.00 29.28           H  
ATOM   1786  HA  PHE A 262       8.464  -1.547  17.471  1.00 30.69           H  
ATOM   1787  HB3 PHE A 262       7.087  -3.566  18.157  1.00 31.48           H  
ATOM   1788  HB2 PHE A 262       5.676  -2.733  17.608  1.00 31.48           H  
ATOM   1789  HD1 PHE A 262       8.643  -2.035  19.804  1.00 38.36           H  
ATOM   1790  HD2 PHE A 262       4.448  -1.556  19.212  1.00 38.14           H  
ATOM   1791  HE1 PHE A 262       8.455  -0.909  21.975  1.00 41.45           H  
ATOM   1792  HE2 PHE A 262       4.279  -0.434  21.388  1.00 39.73           H  
ATOM   1793  HZ  PHE A 262       6.275  -0.122  22.775  1.00 40.69           H  
ATOM   1794  N   GLY A 263       7.257  -2.371  14.607  1.00 30.12           N  
ATOM   1795  CA  GLY A 263       7.135  -3.308  13.461  1.00 31.36           C  
ATOM   1796  C   GLY A 263       8.468  -3.587  12.764  1.00 33.93           C  
ATOM   1797  O   GLY A 263       8.484  -4.398  11.808  1.00 33.64           O  
ATOM   1798  H   GLY A 263       6.884  -1.443  14.462  1.00 30.12           H  
ATOM   1799  HA3 GLY A 263       6.426  -2.904  12.738  1.00 31.36           H  
ATOM   1800  HA2 GLY A 263       6.703  -4.247  13.806  1.00 31.36           H  
ATOM   1801  N   GLU A 264       9.549  -2.970  13.232  1.00 34.20           N  
ATOM   1802  CA  GLU A 264      10.896  -3.079  12.635  1.00 34.11           C  
ATOM   1803  C   GLU A 264      11.833  -3.761  13.639  1.00 34.56           C  
ATOM   1804  O   GLU A 264      13.030  -3.776  13.389  1.00 36.25           O  
ATOM   1805  CB  GLU A 264      11.386  -1.690  12.240  1.00 36.26           C  
ATOM   1806  CG  GLU A 264      12.028  -1.632  10.872  1.00 40.36           C  
ATOM   1807  CD  GLU A 264      11.100  -1.859   9.695  1.00 41.75           C  
ATOM   1808  OE1 GLU A 264      10.222  -1.022   9.469  1.00 53.36           O  
ATOM   1809  OE2 GLU A 264      11.288  -2.850   8.991  1.00 44.71           O1-
ATOM   1810  H   GLU A 264       9.480  -2.379  14.049  1.00 34.20           H  
ATOM   1811  HA  GLU A 264      10.833  -3.696  11.739  1.00 34.11           H  
ATOM   1812  HB3 GLU A 264      12.094  -1.330  12.987  1.00 36.26           H  
ATOM   1813  HB2 GLU A 264      10.553  -0.988  12.278  1.00 36.26           H  
ATOM   1814  HG3 GLU A 264      12.847  -2.350  10.828  1.00 40.36           H  
ATOM   1815  HG2 GLU A 264      12.533  -0.673  10.752  1.00 40.36           H  
ATOM   1816  N   GLY A 265      11.276  -4.309  14.727  1.00 34.13           N  
ATOM   1817  CA  GLY A 265      11.960  -5.238  15.650  1.00 32.68           C  
ATOM   1818  C   GLY A 265      12.792  -4.516  16.708  1.00 34.13           C  
ATOM   1819  O   GLY A 265      13.645  -5.177  17.322  1.00 35.53           O  
ATOM   1820  H   GLY A 265      10.319  -4.094  14.967  1.00 34.13           H  
ATOM   1821  HA3 GLY A 265      12.603  -5.908  15.079  1.00 32.68           H  
ATOM   1822  HA2 GLY A 265      11.221  -5.870  16.141  1.00 32.68           H  
ATOM   1823  N   ILE A 266      12.545  -3.219  16.935  1.00 32.52           N  
ATOM   1824  CA  ILE A 266      13.355  -2.356  17.852  1.00 32.64           C  
ATOM   1825  C   ILE A 266      13.498  -3.038  19.223  1.00 34.79           C  
ATOM   1826  O   ILE A 266      14.605  -2.969  19.797  1.00 34.54           O  
ATOM   1827  CB  ILE A 266      12.744  -0.956  17.999  1.00 33.30           C  
ATOM   1828  CG1 ILE A 266      13.642  -0.048  18.838  1.00 33.98           C  
ATOM   1829  CG2 ILE A 266      11.342  -1.032  18.571  1.00 33.87           C  
ATOM   1830  CD1 ILE A 266      13.339   1.416  18.693  1.00 34.74           C  
ATOM   1831  H   ILE A 266      11.770  -2.764  16.474  1.00 32.52           H  
ATOM   1832  HA  ILE A 266      14.351  -2.247  17.423  1.00 32.64           H  
ATOM   1833  HB  ILE A 266      12.672  -0.520  17.002  1.00 33.30           H  
ATOM   1834 HG13 ILE A 266      14.684  -0.228  18.576  1.00 33.98           H  
ATOM   1835 HG12 ILE A 266      13.563  -0.331  19.888  1.00 33.98           H  
ATOM   1836 HG21 ILE A 266      10.932  -0.026  18.665  1.00 33.87           H  
ATOM   1837 HG22 ILE A 266      10.709  -1.620  17.907  1.00 33.87           H  
ATOM   1838 HG23 ILE A 266      11.375  -1.503  19.553  1.00 33.87           H  
ATOM   1839 HD11 ILE A 266      14.019   1.993  19.320  1.00 34.74           H  
ATOM   1840 HD12 ILE A 266      13.466   1.713  17.652  1.00 34.74           H  
ATOM   1841 HD13 ILE A 266      12.311   1.608  19.002  1.00 34.74           H  
ATOM   1842  N   VAL A 267      12.413  -3.606  19.763  1.00 33.77           N  
ATOM   1843  CA  VAL A 267      12.397  -4.183  21.137  1.00 36.52           C  
ATOM   1844  C   VAL A 267      13.439  -5.300  21.175  1.00 38.19           C  
ATOM   1845  O   VAL A 267      14.311  -5.251  22.049  1.00 37.99           O  
ATOM   1846  CB  VAL A 267      10.996  -4.678  21.554  1.00 36.51           C  
ATOM   1847  CG1 VAL A 267      11.051  -5.575  22.783  1.00 37.45           C  
ATOM   1848  CG2 VAL A 267      10.038  -3.520  21.789  1.00 35.88           C  
ATOM   1849  H   VAL A 267      11.554  -3.657  19.234  1.00 33.77           H  
ATOM   1850  HA  VAL A 267      12.705  -3.405  21.836  1.00 36.52           H  
ATOM   1851  HB  VAL A 267      10.599  -5.271  20.731  1.00 36.51           H  
ATOM   1852 HG11 VAL A 267      10.043  -5.900  23.041  1.00 37.45           H  
ATOM   1853 HG12 VAL A 267      11.670  -6.446  22.570  1.00 37.45           H  
ATOM   1854 HG13 VAL A 267      11.479  -5.021  23.619  1.00 37.45           H  
ATOM   1855 HG21 VAL A 267       9.062  -3.908  22.081  1.00 35.88           H  
ATOM   1856 HG22 VAL A 267      10.427  -2.881  22.582  1.00 35.88           H  
ATOM   1857 HG23 VAL A 267       9.938  -2.938  20.872  1.00 35.88           H  
ATOM   1858  N   GLU A 268      13.412  -6.184  20.178  1.00 40.02           N  
ATOM   1859  CA  GLU A 268      14.350  -7.329  20.040  1.00 39.76           C  
ATOM   1860  C   GLU A 268      15.786  -6.789  19.972  1.00 37.39           C  
ATOM   1861  O   GLU A 268      16.629  -7.294  20.712  1.00 34.51           O  
ATOM   1862  CB  GLU A 268      14.004  -8.155  18.804  1.00  0.00           C  
ATOM   1863  CG  GLU A 268      12.600  -8.778  18.761  1.00  0.00           C  
ATOM   1864  CD  GLU A 268      12.265  -9.601  17.521  1.00  0.00           C  
ATOM   1865  OE1 GLU A 268      11.129 -10.122  17.455  1.00  0.00           O  
ATOM   1866  OE2 GLU A 268      13.158  -9.692  16.652  1.00  0.00           O1-
ATOM   1867  H   GLU A 268      12.719  -6.100  19.448  1.00 40.02           H  
ATOM   1868  HA  GLU A 268      14.257  -7.963  20.921  1.00 39.76           H  
ATOM   1869  HB2 GLU A 268      14.077  -7.528  17.916  1.00  0.00           H  
ATOM   1870  HB3 GLU A 268      14.700  -8.989  18.718  1.00  0.00           H  
ATOM   1871  HG2 GLU A 268      12.473  -9.449  19.610  1.00  0.00           H  
ATOM   1872  HG3 GLU A 268      11.850  -7.988  18.807  1.00  0.00           H  
ATOM   1873  N   SER A 269      16.026  -5.775  19.132  1.00 34.07           N  
ATOM   1874  CA  SER A 269      17.362  -5.182  18.878  1.00 36.22           C  
ATOM   1875  C   SER A 269      17.921  -4.592  20.170  1.00 34.53           C  
ATOM   1876  O   SER A 269      19.103  -4.825  20.449  1.00 33.18           O  
ATOM   1877  CB  SER A 269      17.317  -4.146  17.795  1.00 35.93           C  
ATOM   1878  OG  SER A 269      16.562  -4.605  16.708  1.00 42.27           O  
ATOM   1879  H   SER A 269      15.266  -5.356  18.615  1.00 34.07           H  
ATOM   1880  HA  SER A 269      18.030  -5.980  18.554  1.00 36.22           H  
ATOM   1881  HB3 SER A 269      18.331  -3.922  17.464  1.00 35.93           H  
ATOM   1882  HB2 SER A 269      16.871  -3.231  18.186  1.00 35.93           H  
ATOM   1883  HG  SER A 269      15.643  -4.356  16.829  1.00 42.27           H  
ATOM   1884  N   LEU A 270      17.105  -3.842  20.910  1.00 34.29           N  
ATOM   1885  CA  LEU A 270      17.561  -3.063  22.091  1.00 37.41           C  
ATOM   1886  C   LEU A 270      17.816  -4.008  23.261  1.00 38.74           C  
ATOM   1887  O   LEU A 270      18.782  -3.769  23.986  1.00 42.10           O  
ATOM   1888  CB  LEU A 270      16.525  -2.001  22.450  1.00 35.73           C  
ATOM   1889  CG  LEU A 270      16.446  -0.814  21.490  1.00 35.80           C  
ATOM   1890  CD1 LEU A 270      15.640   0.317  22.106  1.00 34.29           C  
ATOM   1891  CD2 LEU A 270      17.841  -0.330  21.091  1.00 34.43           C  
ATOM   1892  H   LEU A 270      16.124  -3.783  20.678  1.00 34.29           H  
ATOM   1893  HA  LEU A 270      18.496  -2.563  21.838  1.00 37.41           H  
ATOM   1894  HB3 LEU A 270      16.718  -1.636  23.459  1.00 35.73           H  
ATOM   1895  HB2 LEU A 270      15.543  -2.467  22.528  1.00 35.73           H  
ATOM   1896  HG  LEU A 270      15.931  -1.143  20.587  1.00 35.80           H  
ATOM   1897 HD11 LEU A 270      15.594   1.154  21.408  1.00 34.29           H  
ATOM   1898 HD12 LEU A 270      14.630  -0.031  22.321  1.00 34.29           H  
ATOM   1899 HD13 LEU A 270      16.117   0.642  23.031  1.00 34.29           H  
ATOM   1900 HD21 LEU A 270      17.751   0.515  20.408  1.00 34.43           H  
ATOM   1901 HD22 LEU A 270      18.387  -0.019  21.982  1.00 34.43           H  
ATOM   1902 HD23 LEU A 270      18.380  -1.139  20.598  1.00 34.43           H  
ATOM   1903  N   ILE A 271      17.007  -5.062  23.405  1.00 39.02           N  
ATOM   1904  CA  ILE A 271      17.236  -6.145  24.407  1.00 38.21           C  
ATOM   1905  C   ILE A 271      18.634  -6.743  24.160  1.00 40.43           C  
ATOM   1906  O   ILE A 271      19.469  -6.716  25.092  1.00 39.29           O  
ATOM   1907  CB  ILE A 271      16.129  -7.213  24.350  1.00 37.21           C  
ATOM   1908  CG1 ILE A 271      14.791  -6.671  24.851  1.00 36.71           C  
ATOM   1909  CG2 ILE A 271      16.548  -8.459  25.117  1.00 38.75           C  
ATOM   1910  CD1 ILE A 271      13.631  -7.624  24.656  1.00 36.74           C  
ATOM   1911  H   ILE A 271      16.190  -5.155  22.818  1.00 39.02           H  
ATOM   1912  HA  ILE A 271      17.227  -5.697  25.401  1.00 38.21           H  
ATOM   1913  HB  ILE A 271      15.999  -7.497  23.306  1.00 37.21           H  
ATOM   1914 HG13 ILE A 271      14.572  -5.728  24.350  1.00 36.71           H  
ATOM   1915 HG12 ILE A 271      14.877  -6.417  25.908  1.00 36.71           H  
ATOM   1916 HG21 ILE A 271      15.753  -9.202  25.065  1.00 38.75           H  
ATOM   1917 HG22 ILE A 271      17.457  -8.868  24.677  1.00 38.75           H  
ATOM   1918 HG23 ILE A 271      16.735  -8.199  26.159  1.00 38.75           H  
ATOM   1919 HD11 ILE A 271      12.717  -7.167  25.036  1.00 36.74           H  
ATOM   1920 HD12 ILE A 271      13.513  -7.841  23.594  1.00 36.74           H  
ATOM   1921 HD13 ILE A 271      13.826  -8.550  25.197  1.00 36.74           H  
ATOM   1922  N   HIS A 272      18.905  -7.172  22.928  1.00 38.09           N  
ATOM   1923  CA  HIS A 272      20.239  -7.638  22.480  1.00 41.65           C  
ATOM   1924  C   HIS A 272      21.294  -6.552  22.762  1.00 43.15           C  
ATOM   1925  O   HIS A 272      22.307  -6.870  23.415  1.00 46.50           O  
ATOM   1926  CB  HIS A 272      20.203  -8.046  21.007  1.00 40.32           C  
ATOM   1927  CG  HIS A 272      21.516  -8.548  20.517  1.00 43.42           C  
ATOM   1928  ND1 HIS A 272      22.086  -9.778  20.583  1.00 41.58           N  
ATOM   1929  CD2 HIS A 272      22.458  -7.711  19.933  1.00 42.90           C  
ATOM   1930  CE1 HIS A 272      23.328  -9.684  20.023  1.00 41.67           C  
ATOM   1931  NE2 HIS A 272      23.532  -8.413  19.633  1.00 40.14           N  
ATOM   1932  H   HIS A 272      18.176  -7.193  22.229  1.00 38.09           H  
ATOM   1933  HA  HIS A 272      20.500  -8.519  23.066  1.00 41.65           H  
ATOM   1934  HB3 HIS A 272      19.893  -7.193  20.403  1.00 40.32           H  
ATOM   1935  HB2 HIS A 272      19.444  -8.815  20.863  1.00 40.32           H  
ATOM   1936  HD2 HIS A 272      22.252  -6.730  19.804  1.00 42.90           H  
ATOM   1937  HE1 HIS A 272      23.918 -10.501  19.962  1.00 41.67           H  
ATOM   1938  HE2 HIS A 272      24.373  -7.934  19.154  1.00 40.14           H  
ATOM   1939  N   ALA A 273      21.047  -5.316  22.324  1.00 40.63           N  
ATOM   1940  CA  ALA A 273      21.988  -4.177  22.448  1.00 39.27           C  
ATOM   1941  C   ALA A 273      22.397  -4.008  23.913  1.00 40.16           C  
ATOM   1942  O   ALA A 273      23.609  -3.940  24.192  1.00 39.46           O  
ATOM   1943  CB  ALA A 273      21.356  -2.923  21.903  1.00 40.70           C  
ATOM   1944  H   ALA A 273      20.168  -5.106  21.872  1.00 40.63           H  
ATOM   1945  HA  ALA A 273      22.880  -4.398  21.862  1.00 39.27           H  
ATOM   1946  HB1 ALA A 273      22.055  -2.092  21.999  1.00 40.70           H  
ATOM   1947  HB2 ALA A 273      21.107  -3.068  20.852  1.00 40.70           H  
ATOM   1948  HB3 ALA A 273      20.448  -2.699  22.464  1.00 40.70           H  
ATOM   1949  N   TRP A 274      21.416  -3.961  24.810  1.00 39.11           N  
ATOM   1950  CA  TRP A 274      21.614  -3.784  26.271  1.00 41.56           C  
ATOM   1951  C   TRP A 274      22.427  -4.950  26.842  1.00 43.60           C  
ATOM   1952  O   TRP A 274      23.260  -4.703  27.718  1.00 44.68           O  
ATOM   1953  CB  TRP A 274      20.267  -3.640  26.978  1.00 41.14           C  
ATOM   1954  CG  TRP A 274      19.788  -2.226  27.039  1.00 39.67           C  
ATOM   1955  CD1 TRP A 274      18.664  -1.710  26.474  1.00 37.31           C  
ATOM   1956  CD2 TRP A 274      20.470  -1.125  27.654  1.00 37.63           C  
ATOM   1957  NE1 TRP A 274      18.583  -0.371  26.724  1.00 37.95           N  
ATOM   1958  CE2 TRP A 274      19.678   0.016  27.445  1.00 37.65           C  
ATOM   1959  CE3 TRP A 274      21.664  -0.997  28.369  1.00 36.69           C  
ATOM   1960  CZ2 TRP A 274      20.041   1.272  27.930  1.00 40.44           C  
ATOM   1961  CZ3 TRP A 274      22.030   0.244  28.837  1.00 36.94           C  
ATOM   1962  CH2 TRP A 274      21.223   1.361  28.624  1.00 39.06           C  
ATOM   1963  H   TRP A 274      20.455  -4.048  24.512  1.00 39.11           H  
ATOM   1964  HA  TRP A 274      22.180  -2.865  26.428  1.00 41.56           H  
ATOM   1965  HB3 TRP A 274      20.344  -4.040  27.989  1.00 41.14           H  
ATOM   1966  HB2 TRP A 274      19.523  -4.252  26.468  1.00 41.14           H  
ATOM   1967  HD1 TRP A 274      17.992  -2.352  25.924  1.00 37.31           H  
ATOM   1968  HE1 TRP A 274      17.794   0.160  26.384  1.00 37.95           H  
ATOM   1969  HE3 TRP A 274      22.283  -1.864  28.546  1.00 36.69           H  
ATOM   1970  HZ2 TRP A 274      19.402   2.125  27.754  1.00 40.44           H  
ATOM   1971  HZ3 TRP A 274      22.956   0.366  29.379  1.00 36.94           H  
ATOM   1972  HH2 TRP A 274      21.547   2.313  29.019  1.00 39.06           H  
ATOM   1973  N   GLU A 275      22.204  -6.160  26.331  1.00 43.79           N  
ATOM   1974  CA  GLU A 275      22.717  -7.420  26.915  1.00 45.37           C  
ATOM   1975  C   GLU A 275      24.176  -7.638  26.473  1.00 44.12           C  
ATOM   1976  O   GLU A 275      24.939  -8.213  27.253  1.00 44.53           O  
ATOM   1977  CB  GLU A 275      21.817  -8.594  26.515  1.00 44.87           C  
ATOM   1978  CG  GLU A 275      20.576  -8.729  27.381  1.00 46.58           C  
ATOM   1979  CD  GLU A 275      19.658  -9.890  27.014  1.00 50.50           C  
ATOM   1980  OE1 GLU A 275      19.983 -10.618  26.048  1.00 53.18           O  
ATOM   1981  OE2 GLU A 275      18.616 -10.067  27.698  1.00 51.01           O1-
ATOM   1982  H   GLU A 275      21.653  -6.259  25.491  1.00 43.79           H  
ATOM   1983  HA  GLU A 275      22.698  -7.327  28.001  1.00 45.37           H  
ATOM   1984  HB3 GLU A 275      22.390  -9.520  26.557  1.00 44.87           H  
ATOM   1985  HB2 GLU A 275      21.520  -8.483  25.472  1.00 44.87           H  
ATOM   1986  HG3 GLU A 275      20.010  -7.797  27.348  1.00 46.58           H  
ATOM   1987  HG2 GLU A 275      20.873  -8.820  28.426  1.00 46.58           H  
ATOM   1988  N   HIS A 276      24.549  -7.189  25.275  1.00 43.91           N  
ATOM   1989  CA  HIS A 276      25.829  -7.570  24.616  1.00 43.91           C  
ATOM   1990  C   HIS A 276      26.641  -6.341  24.203  1.00 42.54           C  
ATOM   1991  O   HIS A 276      27.884  -6.445  24.203  1.00 49.97           O  
ATOM   1992  CB  HIS A 276      25.553  -8.505  23.439  1.00 43.20           C  
ATOM   1993  CG  HIS A 276      24.940  -9.796  23.860  1.00 46.92           C  
ATOM   1994  ND1 HIS A 276      23.613 -10.105  23.607  1.00 49.82           N  
ATOM   1995  CD2 HIS A 276      25.441 -10.833  24.564  1.00 47.26           C  
ATOM   1996  CE1 HIS A 276      23.339 -11.292  24.106  1.00 48.47           C  
ATOM   1997  NE2 HIS A 276      24.439 -11.757  24.700  1.00 48.26           N  
ATOM   1998  H   HIS A 276      23.951  -6.555  24.764  1.00 43.91           H  
ATOM   1999  HA  HIS A 276      26.421  -8.124  25.344  1.00 43.91           H  
ATOM   2000  HB3 HIS A 276      26.484  -8.702  22.907  1.00 43.20           H  
ATOM   2001  HB2 HIS A 276      24.895  -8.006  22.727  1.00 43.20           H  
ATOM   2002  HD1 HIS A 276      23.028  -9.450  23.107  1.00 49.82           H  
ATOM   2003  HD2 HIS A 276      26.467 -10.811  24.901  1.00 47.26           H  
ATOM   2004  HE1 HIS A 276      22.351 -11.712  23.989  1.00 48.47           H  
ATOM   2005  N   LEU A 277      25.985  -5.247  23.810  1.00 40.22           N  
ATOM   2006  CA  LEU A 277      26.599  -4.196  22.955  1.00 38.89           C  
ATOM   2007  C   LEU A 277      26.804  -2.889  23.739  1.00 35.04           C  
ATOM   2008  O   LEU A 277      27.758  -2.175  23.413  1.00 33.95           O  
ATOM   2009  CB  LEU A 277      25.712  -3.987  21.731  1.00 38.95           C  
ATOM   2010  CG  LEU A 277      25.389  -5.252  20.949  1.00 40.11           C  
ATOM   2011  CD1 LEU A 277      24.549  -4.936  19.720  1.00 40.01           C  
ATOM   2012  CD2 LEU A 277      26.664  -5.975  20.548  1.00 43.07           C  
ATOM   2013  H   LEU A 277      25.026  -5.103  24.094  1.00 40.22           H  
ATOM   2014  HA  LEU A 277      27.573  -4.551  22.618  1.00 38.89           H  
ATOM   2015  HB3 LEU A 277      26.180  -3.261  21.066  1.00 38.95           H  
ATOM   2016  HB2 LEU A 277      24.783  -3.505  22.037  1.00 38.95           H  
ATOM   2017  HG  LEU A 277      24.812  -5.913  21.595  1.00 40.11           H  
ATOM   2018 HD11 LEU A 277      24.333  -5.857  19.180  1.00 40.01           H  
ATOM   2019 HD12 LEU A 277      23.614  -4.468  20.029  1.00 40.01           H  
ATOM   2020 HD13 LEU A 277      25.098  -4.254  19.070  1.00 40.01           H  
ATOM   2021 HD21 LEU A 277      26.411  -6.876  19.990  1.00 43.07           H  
ATOM   2022 HD22 LEU A 277      27.272  -5.320  19.924  1.00 43.07           H  
ATOM   2023 HD23 LEU A 277      27.225  -6.247  21.442  1.00 43.07           H  
ATOM   2024  N   LEU A 278      25.927  -2.581  24.700  1.00 34.85           N  
ATOM   2025  CA  LEU A 278      25.936  -1.299  25.467  1.00 36.93           C  
ATOM   2026  C   LEU A 278      26.695  -1.491  26.781  1.00 39.22           C  
ATOM   2027  O   LEU A 278      26.611  -2.591  27.363  1.00 41.05           O  
ATOM   2028  CB  LEU A 278      24.496  -0.848  25.745  1.00 34.31           C  
ATOM   2029  CG  LEU A 278      23.871   0.067  24.691  1.00 33.27           C  
ATOM   2030  CD1 LEU A 278      22.365  -0.070  24.691  1.00 30.98           C  
ATOM   2031  CD2 LEU A 278      24.265   1.520  24.918  1.00 34.91           C  
ATOM   2032  H   LEU A 278      25.199  -3.235  24.948  1.00 34.85           H  
ATOM   2033  HA  LEU A 278      26.439  -0.534  24.875  1.00 36.93           H  
ATOM   2034  HB3 LEU A 278      24.454  -0.357  26.718  1.00 34.31           H  
ATOM   2035  HB2 LEU A 278      23.864  -1.725  25.880  1.00 34.31           H  
ATOM   2036  HG  LEU A 278      24.241  -0.237  23.712  1.00 33.27           H  
ATOM   2037 HD11 LEU A 278      21.940   0.590  23.934  1.00 30.98           H  
ATOM   2038 HD12 LEU A 278      22.093  -1.101  24.468  1.00 30.98           H  
ATOM   2039 HD13 LEU A 278      21.975   0.204  25.671  1.00 30.98           H  
ATOM   2040 HD21 LEU A 278      23.805   2.146  24.153  1.00 34.91           H  
ATOM   2041 HD22 LEU A 278      23.923   1.841  25.902  1.00 34.91           H  
ATOM   2042 HD23 LEU A 278      25.349   1.617  24.862  1.00 34.91           H  
ATOM   2043  N   LEU A 279      27.336  -0.429  27.266  1.00 42.25           N  
ATOM   2044  CA  LEU A 279      27.765  -0.293  28.681  1.00 41.12           C  
ATOM   2045  C   LEU A 279      26.530  -0.363  29.584  1.00 40.21           C  
ATOM   2046  O   LEU A 279      25.404  -0.118  29.084  1.00 37.06           O  
ATOM   2047  CB  LEU A 279      28.503   1.037  28.856  1.00 43.68           C  
ATOM   2048  CG  LEU A 279      29.866   1.130  28.169  1.00 48.30           C  
ATOM   2049  CD1 LEU A 279      30.385   2.560  28.190  1.00 49.69           C  
ATOM   2050  CD2 LEU A 279      30.874   0.184  28.817  1.00 49.03           C  
ATOM   2051  H   LEU A 279      27.558   0.348  26.659  1.00 42.25           H  
ATOM   2052  HA  LEU A 279      28.439  -1.112  28.931  1.00 41.12           H  
ATOM   2053  HB3 LEU A 279      28.621   1.247  29.919  1.00 43.68           H  
ATOM   2054  HB2 LEU A 279      27.867   1.851  28.506  1.00 43.68           H  
ATOM   2055  HG  LEU A 279      29.741   0.831  27.128  1.00 48.30           H  
ATOM   2056 HD11 LEU A 279      31.356   2.603  27.696  1.00 49.69           H  
ATOM   2057 HD12 LEU A 279      29.683   3.210  27.667  1.00 49.69           H  
ATOM   2058 HD13 LEU A 279      30.489   2.895  29.222  1.00 49.69           H  
ATOM   2059 HD21 LEU A 279      31.834   0.272  28.308  1.00 49.03           H  
ATOM   2060 HD22 LEU A 279      30.995   0.446  29.868  1.00 49.03           H  
ATOM   2061 HD23 LEU A 279      30.513  -0.841  28.738  1.00 49.03           H  
ATOM   2062  N   GLN A 280      26.732  -0.693  30.858  1.00 42.13           N  
ATOM   2063  CA  GLN A 280      25.671  -0.730  31.892  1.00 43.48           C  
ATOM   2064  C   GLN A 280      24.945   0.609  31.885  1.00 46.44           C  
ATOM   2065  O   GLN A 280      25.552   1.642  31.588  1.00 46.07           O  
ATOM   2066  CB  GLN A 280      26.271  -1.026  33.263  1.00  0.00           C  
ATOM   2067  CG  GLN A 280      26.845  -2.431  33.509  1.00  0.00           C  
ATOM   2068  CD  GLN A 280      25.837  -3.564  33.379  1.00  0.00           C  
ATOM   2069  OE1 GLN A 280      24.786  -3.535  34.192  1.00  0.00           O  
ATOM   2070  NE2 GLN A 280      25.990  -4.459  32.555  1.00  0.00           N  
ATOM   2071  H   GLN A 280      27.659  -0.940  31.175  1.00 42.13           H  
ATOM   2072  HA  GLN A 280      24.961  -1.517  31.640  1.00 43.48           H  
ATOM   2073  HB2 GLN A 280      27.100  -0.343  33.453  1.00  0.00           H  
ATOM   2074  HB3 GLN A 280      25.508  -0.892  34.031  1.00  0.00           H  
ATOM   2075  HG2 GLN A 280      27.637  -2.632  32.788  1.00  0.00           H  
ATOM   2076  HG3 GLN A 280      27.251  -2.487  34.519  1.00  0.00           H  
ATOM   2077 HE22 GLN A 280      25.309  -5.202  32.484  1.00  0.00           H  
ATOM   2078 HE21 GLN A 280      26.796  -4.453  31.946  1.00  0.00           H  
ATOM   2079  N   PRO A 281      23.627   0.633  32.199  1.00 48.84           N  
ATOM   2080  CA  PRO A 281      22.897   1.888  32.379  1.00 48.59           C  
ATOM   2081  C   PRO A 281      23.323   2.617  33.663  1.00 48.94           C  
ATOM   2082  O   PRO A 281      24.029   2.024  34.451  1.00 47.19           O  
ATOM   2083  CB  PRO A 281      21.433   1.435  32.461  1.00 48.11           C  
ATOM   2084  CG  PRO A 281      21.518   0.025  33.026  1.00 48.91           C  
ATOM   2085  CD  PRO A 281      22.784  -0.549  32.422  1.00 49.73           C  
ATOM   2086  HA  PRO A 281      23.042   2.535  31.514  1.00 48.59           H  
ATOM   2087  HB3 PRO A 281      21.011   1.397  31.457  1.00 48.11           H  
ATOM   2088  HB2 PRO A 281      20.897   2.074  33.164  1.00 48.11           H  
ATOM   2089  HG3 PRO A 281      20.660  -0.553  32.683  1.00 48.91           H  
ATOM   2090  HG2 PRO A 281      21.626   0.077  34.109  1.00 48.91           H  
ATOM   2091  HD2 PRO A 281      23.266  -1.202  33.149  1.00 49.73           H  
ATOM   2092  HD3 PRO A 281      22.549  -1.009  31.463  1.00 49.73           H  
ATOM   2093  N   LYS A 282      22.887   3.875  33.829  1.00 51.52           N  
ATOM   2094  CA  LYS A 282      23.249   4.755  34.979  1.00 55.26           C  
ATOM   2095  C   LYS A 282      22.687   4.158  36.274  1.00 59.23           C  
ATOM   2096  O   LYS A 282      21.562   3.615  36.240  1.00 55.86           O  
ATOM   2097  CB  LYS A 282      22.728   6.174  34.764  1.00  0.00           C  
ATOM   2098  CG  LYS A 282      21.199   6.264  34.763  1.00  0.00           C  
ATOM   2099  CD  LYS A 282      20.646   7.671  34.501  1.00  0.00           C  
ATOM   2100  CE  LYS A 282      19.123   7.754  34.329  1.00  0.00           C  
ATOM   2101  NZ  LYS A 282      18.386   7.440  35.565  1.00  0.00           N1+
ATOM   2102  H   LYS A 282      22.268   4.290  33.147  1.00 51.52           H  
ATOM   2103  HA  LYS A 282      24.335   4.794  35.058  1.00 55.26           H  
ATOM   2104  HB2 LYS A 282      23.094   6.820  35.562  1.00  0.00           H  
ATOM   2105  HB3 LYS A 282      23.079   6.549  33.803  1.00  0.00           H  
ATOM   2106  HG2 LYS A 282      20.796   5.616  33.985  1.00  0.00           H  
ATOM   2107  HG3 LYS A 282      20.815   5.948  35.733  1.00  0.00           H  
ATOM   2108  HD2 LYS A 282      20.899   8.323  35.337  1.00  0.00           H  
ATOM   2109  HD3 LYS A 282      21.083   8.069  33.585  1.00  0.00           H  
ATOM   2110  HE2 LYS A 282      18.846   8.763  34.026  1.00  0.00           H  
ATOM   2111  HE3 LYS A 282      18.804   7.045  33.565  1.00  0.00           H  
ATOM   2112  HZ1 LYS A 282      18.648   8.093  36.290  1.00  0.00           H  
ATOM   2113  HZ2 LYS A 282      17.393   7.510  35.393  1.00  0.00           H  
ATOM   2114  HZ3 LYS A 282      18.610   6.500  35.862  1.00  0.00           H  
ATOM   2115  N   THR A 283      23.455   4.251  37.363  1.00 64.91           N  
ATOM   2116  CA  THR A 283      23.115   3.703  38.704  1.00 70.46           C  
ATOM   2117  C   THR A 283      23.139   4.841  39.733  1.00 69.15           C  
ATOM   2118  O   THR A 283      24.130   5.606  39.706  1.00 65.55           O  
ATOM   2119  CB  THR A 283      24.077   2.572  39.090  1.00 74.14           C  
ATOM   2120  OG1 THR A 283      25.347   3.154  39.389  1.00 79.21           O  
ATOM   2121  CG2 THR A 283      24.240   1.535  37.999  1.00 73.58           C  
ATOM   2122  H   THR A 283      24.346   4.724  37.314  1.00 64.91           H  
ATOM   2123  HA  THR A 283      22.104   3.297  38.664  1.00 70.46           H  
ATOM   2124  HB  THR A 283      23.698   2.081  39.986  1.00 74.14           H  
ATOM   2125  HG1 THR A 283      25.229   3.881  40.006  1.00 79.21           H  
ATOM   2126 HG21 THR A 283      24.932   0.762  38.332  1.00 73.58           H  
ATOM   2127 HG22 THR A 283      23.272   1.085  37.778  1.00 73.58           H  
ATOM   2128 HG23 THR A 283      24.633   2.011  37.100  1.00 73.58           H  
ATOM   2129  N   NMA A 283A     22.136   5.044  40.659  1.00  0.00           N  
ATOM   2130  CA  NMA A 283A     22.230   6.147  41.604  1.00  0.00           C  
ATOM   2131  H   NMA A 283A     21.337   4.428  40.681  1.00  0.00           H  
ATOM   2132 1HA  NMA A 283A     23.177   6.701  41.416  1.00  0.00           H  
ATOM   2133 2HA  NMA A 283A     21.361   6.831  41.472  1.00  0.00           H  
ATOM   2134 3HA  NMA A 283A     22.226   5.752  42.645  1.00  0.00           H  
ATOM   2135  CH3 ACE A 288      33.229  11.373  32.388  1.00  0.00           C  
ATOM   2136  C   ACE A 288      32.091  10.415  32.741  1.00  0.00           C  
ATOM   2137  O   ACE A 288      32.208   9.215  32.503  1.00  0.00           O  
ATOM   2138 1H   ACE A 288      34.067  10.801  31.929  1.00  0.00           H  
ATOM   2139 2H   ACE A 288      32.862  12.139  31.668  1.00  0.00           H  
ATOM   2140 3H   ACE A 288      33.587  11.884  33.310  1.00  0.00           H  
ATOM   2141  N   ASN A 289      30.936  10.893  33.325  1.00 56.26           N  
ATOM   2142  CA  ASN A 289      29.830   9.954  33.667  1.00 61.75           C  
ATOM   2143  C   ASN A 289      29.338   9.253  32.382  1.00 60.05           C  
ATOM   2144  O   ASN A 289      29.460   8.014  32.305  1.00 66.31           O  
ATOM   2145  CB  ASN A 289      28.693  10.662  34.399  1.00  0.00           C  
ATOM   2146  CG  ASN A 289      29.046  11.333  35.726  1.00  0.00           C  
ATOM   2147  OD1 ASN A 289      28.888  10.606  36.830  1.00  0.00           O  
ATOM   2148  ND2 ASN A 289      29.418  12.499  35.780  1.00  0.00           N  
ATOM   2149  H11 ASN A 289      30.840  11.880  33.521  1.00 56.26           H  
ATOM   2150  HA  ASN A 289      30.233   9.191  34.332  1.00 61.75           H  
ATOM   2151  HB2 ASN A 289      28.288  11.451  33.766  1.00  0.00           H  
ATOM   2152  HB3 ASN A 289      27.907   9.943  34.631  1.00  0.00           H  
ATOM   2153 HD22 ASN A 289      29.644  12.916  36.672  1.00  0.00           H  
ATOM   2154 HD21 ASN A 289      29.498  13.043  34.933  1.00  0.00           H  
ATOM   2155  N   CYS A 290      28.842  10.025  31.406  1.00 54.91           N  
ATOM   2156  CA  CYS A 290      28.136   9.535  30.183  1.00 55.57           C  
ATOM   2157  C   CYS A 290      29.032   8.571  29.382  1.00 57.24           C  
ATOM   2158  O   CYS A 290      28.478   7.646  28.760  1.00 52.67           O  
ATOM   2159  CB  CYS A 290      27.688  10.696  29.300  1.00 54.88           C  
ATOM   2160  SG  CYS A 290      26.002  11.265  29.667  1.00 57.77           S  
ATOM   2161  H   CYS A 290      28.931  11.030  31.462  1.00 54.91           H  
ATOM   2162  HA  CYS A 290      27.248   8.989  30.500  1.00 55.57           H  
ATOM   2163  HB3 CYS A 290      27.750  10.400  28.253  1.00 54.88           H  
ATOM   2164  HB2 CYS A 290      28.384  11.528  29.415  1.00 54.88           H  
ATOM   2165  HG  CYS A 290      25.808  11.261  30.989  1.00 57.77           H  
ATOM   2166  N   GLU A 291      30.359   8.773  29.414  1.00 57.07           N  
ATOM   2167  CA  GLU A 291      31.366   7.914  28.719  1.00 55.59           C  
ATOM   2168  C   GLU A 291      31.411   6.533  29.384  1.00 52.54           C  
ATOM   2169  O   GLU A 291      31.960   5.604  28.771  1.00 51.39           O  
ATOM   2170  CB  GLU A 291      32.747   8.562  28.752  1.00  0.00           C  
ATOM   2171  CG  GLU A 291      33.808   7.976  27.807  1.00  0.00           C  
ATOM   2172  CD  GLU A 291      34.497   6.697  28.275  1.00  0.00           C  
ATOM   2173  OE1 GLU A 291      34.969   6.680  29.434  1.00  0.00           O  
ATOM   2174  OE2 GLU A 291      34.534   5.752  27.460  1.00  0.00           O1-
ATOM   2175  H   GLU A 291      30.739   9.551  29.935  1.00 57.07           H  
ATOM   2176  HA  GLU A 291      31.062   7.792  27.679  1.00 55.59           H  
ATOM   2177  HB2 GLU A 291      32.662   9.615  28.483  1.00  0.00           H  
ATOM   2178  HB3 GLU A 291      33.166   8.476  29.755  1.00  0.00           H  
ATOM   2179  HG2 GLU A 291      33.348   7.734  26.848  1.00  0.00           H  
ATOM   2180  HG3 GLU A 291      34.603   8.706  27.654  1.00  0.00           H  
ATOM   2181  N   LYS A 292      30.829   6.408  30.579  1.00 53.05           N  
ATOM   2182  CA  LYS A 292      31.007   5.245  31.482  1.00 51.05           C  
ATOM   2183  C   LYS A 292      29.713   4.404  31.565  1.00 50.00           C  
ATOM   2184  O   LYS A 292      29.780   3.305  32.146  1.00 51.78           O  
ATOM   2185  CB  LYS A 292      31.435   5.732  32.864  1.00  0.00           C  
ATOM   2186  CG  LYS A 292      31.785   4.593  33.826  1.00  0.00           C  
ATOM   2187  CD  LYS A 292      32.356   5.052  35.174  1.00  0.00           C  
ATOM   2188  CE  LYS A 292      31.339   5.684  36.134  1.00  0.00           C  
ATOM   2189  NZ  LYS A 292      30.391   4.705  36.695  1.00  0.00           N1+
ATOM   2190  H   LYS A 292      30.220   7.137  30.923  1.00 53.05           H  
ATOM   2191  HA  LYS A 292      31.800   4.616  31.079  1.00 51.05           H  
ATOM   2192  HB2 LYS A 292      32.318   6.364  32.770  1.00  0.00           H  
ATOM   2193  HB3 LYS A 292      30.624   6.305  33.315  1.00  0.00           H  
ATOM   2194  HG2 LYS A 292      30.888   4.012  34.044  1.00  0.00           H  
ATOM   2195  HG3 LYS A 292      32.534   3.947  33.368  1.00  0.00           H  
ATOM   2196  HD2 LYS A 292      32.786   4.199  35.696  1.00  0.00           H  
ATOM   2197  HD3 LYS A 292      33.129   5.802  35.005  1.00  0.00           H  
ATOM   2198  HE2 LYS A 292      31.866   6.149  36.968  1.00  0.00           H  
ATOM   2199  HE3 LYS A 292      30.759   6.440  35.605  1.00  0.00           H  
ATOM   2200  HZ1 LYS A 292      30.000   4.149  35.948  1.00  0.00           H  
ATOM   2201  HZ2 LYS A 292      30.874   4.103  37.346  1.00  0.00           H  
ATOM   2202  HZ3 LYS A 292      29.648   5.193  37.175  1.00  0.00           H  
ATOM   2203  N   TYR A 293      28.579   4.883  31.025  1.00 46.06           N  
ATOM   2204  CA  TYR A 293      27.291   4.130  31.049  1.00 47.64           C  
ATOM   2205  C   TYR A 293      26.592   4.181  29.682  1.00 44.92           C  
ATOM   2206  O   TYR A 293      26.770   5.153  28.915  1.00 40.01           O  
ATOM   2207  CB  TYR A 293      26.392   4.609  32.199  1.00 50.49           C  
ATOM   2208  CG  TYR A 293      25.776   5.984  32.054  1.00 55.84           C  
ATOM   2209  CD1 TYR A 293      24.547   6.161  31.423  1.00 54.71           C  
ATOM   2210  CD2 TYR A 293      26.343   7.085  32.680  1.00 56.98           C  
ATOM   2211  CE1 TYR A 293      23.942   7.408  31.353  1.00 52.57           C  
ATOM   2212  CE2 TYR A 293      25.752   8.339  32.616  1.00 57.53           C  
ATOM   2213  CZ  TYR A 293      24.548   8.501  31.951  1.00 55.60           C  
ATOM   2214  OH  TYR A 293      23.969   9.734  31.899  1.00 50.08           O  
ATOM   2215  H   TYR A 293      28.576   5.790  30.579  1.00 46.06           H  
ATOM   2216  HA  TYR A 293      27.534   3.086  31.246  1.00 47.64           H  
ATOM   2217  HB3 TYR A 293      26.950   4.563  33.134  1.00 50.49           H  
ATOM   2218  HB2 TYR A 293      25.601   3.878  32.365  1.00 50.49           H  
ATOM   2219  HD1 TYR A 293      24.044   5.318  30.975  1.00 54.71           H  
ATOM   2220  HD2 TYR A 293      27.265   6.977  33.232  1.00 56.98           H  
ATOM   2221  HE1 TYR A 293      23.002   7.524  30.834  1.00 52.57           H  
ATOM   2222  HE2 TYR A 293      26.231   9.187  33.084  1.00 57.53           H  
ATOM   2223  HH  TYR A 293      24.522  10.368  32.362  1.00 50.08           H  
ATOM   2224  N   GLY A 294      25.820   3.129  29.393  1.00 43.12           N  
ATOM   2225  CA  GLY A 294      25.044   2.975  28.152  1.00 42.56           C  
ATOM   2226  C   GLY A 294      23.758   3.780  28.197  1.00 41.66           C  
ATOM   2227  O   GLY A 294      23.149   3.861  29.280  1.00 41.39           O  
ATOM   2228  H   GLY A 294      25.739   2.367  30.050  1.00 43.12           H  
ATOM   2229  HA3 GLY A 294      24.808   1.922  28.000  1.00 42.56           H  
ATOM   2230  HA2 GLY A 294      25.647   3.302  27.304  1.00 42.56           H  
ATOM   2231  N   LYS A 295      23.371   4.357  27.060  1.00 38.78           N  
ATOM   2232  CA  LYS A 295      22.065   5.025  26.849  1.00 40.01           C  
ATOM   2233  C   LYS A 295      21.631   4.811  25.396  1.00 39.10           C  
ATOM   2234  O   LYS A 295      22.502   4.571  24.546  1.00 39.23           O  
ATOM   2235  CB  LYS A 295      22.163   6.518  27.184  1.00 39.43           C  
ATOM   2236  CG  LYS A 295      23.079   7.322  26.272  1.00 38.82           C  
ATOM   2237  CD  LYS A 295      23.709   8.517  26.943  1.00 43.42           C  
ATOM   2238  CE  LYS A 295      24.730   8.146  28.009  1.00 44.88           C  
ATOM   2239  NZ  LYS A 295      25.854   7.328  27.470  1.00 40.60           N1+
ATOM   2240  H   LYS A 295      23.987   4.360  26.260  1.00 38.78           H  
ATOM   2241  HA  LYS A 295      21.327   4.567  27.506  1.00 40.01           H  
ATOM   2242  HB3 LYS A 295      22.490   6.636  28.217  1.00 39.43           H  
ATOM   2243  HB2 LYS A 295      21.165   6.957  27.171  1.00 39.43           H  
ATOM   2244  HG3 LYS A 295      22.519   7.653  25.397  1.00 38.82           H  
ATOM   2245  HG2 LYS A 295      23.862   6.672  25.882  1.00 38.82           H  
ATOM   2246  HD3 LYS A 295      22.929   9.135  27.388  1.00 43.42           H  
ATOM   2247  HD2 LYS A 295      24.184   9.146  26.190  1.00 43.42           H  
ATOM   2248  HE3 LYS A 295      24.234   7.598  28.810  1.00 44.88           H  
ATOM   2249  HE2 LYS A 295      25.128   9.055  28.461  1.00 44.88           H  
ATOM   2250  HZ1 LYS A 295      26.334   7.849  26.750  1.00 40.60           H  
ATOM   2251  HZ2 LYS A 295      26.500   7.111  28.215  1.00 40.60           H  
ATOM   2252  HZ3 LYS A 295      25.490   6.471  27.079  1.00 40.60           H  
ATOM   2253  N   VAL A 296      20.326   4.907  25.141  1.00 38.42           N  
ATOM   2254  CA  VAL A 296      19.690   4.708  23.810  1.00 36.11           C  
ATOM   2255  C   VAL A 296      18.974   6.008  23.410  1.00 35.59           C  
ATOM   2256  O   VAL A 296      18.280   6.614  24.285  1.00 35.66           O  
ATOM   2257  CB  VAL A 296      18.714   3.513  23.830  1.00 35.18           C  
ATOM   2258  CG1 VAL A 296      17.986   3.356  22.507  1.00 36.41           C  
ATOM   2259  CG2 VAL A 296      19.409   2.221  24.214  1.00 35.70           C  
ATOM   2260  H   VAL A 296      19.681   5.132  25.885  1.00 38.42           H  
ATOM   2261  HA  VAL A 296      20.472   4.505  23.079  1.00 36.11           H  
ATOM   2262  HB  VAL A 296      17.963   3.719  24.593  1.00 35.18           H  
ATOM   2263 HG11 VAL A 296      17.309   2.504  22.563  1.00 36.41           H  
ATOM   2264 HG12 VAL A 296      17.415   4.261  22.297  1.00 36.41           H  
ATOM   2265 HG13 VAL A 296      18.711   3.192  21.710  1.00 36.41           H  
ATOM   2266 HG21 VAL A 296      18.686   1.406  24.216  1.00 35.70           H  
ATOM   2267 HG22 VAL A 296      20.198   2.005  23.494  1.00 35.70           H  
ATOM   2268 HG23 VAL A 296      19.843   2.324  25.209  1.00 35.70           H  
ATOM   2269  N   ILE A 297      19.170   6.435  22.162  1.00 33.87           N  
ATOM   2270  CA  ILE A 297      18.282   7.373  21.427  1.00 32.68           C  
ATOM   2271  C   ILE A 297      17.578   6.580  20.335  1.00 34.86           C  
ATOM   2272  O   ILE A 297      18.241   5.975  19.497  1.00 35.00           O  
ATOM   2273  CB  ILE A 297      19.090   8.543  20.842  1.00 33.59           C  
ATOM   2274  CG1 ILE A 297      19.881   9.291  21.923  1.00 33.93           C  
ATOM   2275  CG2 ILE A 297      18.179   9.474  20.053  1.00 34.51           C  
ATOM   2276  CD1 ILE A 297      20.785  10.385  21.393  1.00 32.25           C  
ATOM   2277  H   ILE A 297      19.975   6.119  21.641  1.00 33.87           H  
ATOM   2278  HA  ILE A 297      17.535   7.768  22.116  1.00 32.68           H  
ATOM   2279  HB  ILE A 297      19.812   8.123  20.142  1.00 33.59           H  
ATOM   2280 HG13 ILE A 297      20.474   8.578  22.495  1.00 33.93           H  
ATOM   2281 HG12 ILE A 297      19.188   9.716  22.649  1.00 33.93           H  
ATOM   2282 HG21 ILE A 297      18.765  10.298  19.645  1.00 34.51           H  
ATOM   2283 HG22 ILE A 297      17.713   8.922  19.237  1.00 34.51           H  
ATOM   2284 HG23 ILE A 297      17.406   9.871  20.711  1.00 34.51           H  
ATOM   2285 HD11 ILE A 297      21.306  10.862  22.224  1.00 32.25           H  
ATOM   2286 HD12 ILE A 297      21.514   9.954  20.707  1.00 32.25           H  
ATOM   2287 HD13 ILE A 297      20.186  11.129  20.866  1.00 32.25           H  
ATOM   2288  N   PRO A 298      16.225   6.553  20.291  1.00 35.21           N  
ATOM   2289  CA  PRO A 298      15.383   7.334  21.190  1.00 35.44           C  
ATOM   2290  C   PRO A 298      15.314   6.740  22.605  1.00 31.98           C  
ATOM   2291  O   PRO A 298      15.419   5.546  22.733  1.00 30.42           O  
ATOM   2292  CB  PRO A 298      13.969   7.275  20.559  1.00 37.58           C  
ATOM   2293  CG  PRO A 298      14.140   6.496  19.243  1.00 40.93           C  
ATOM   2294  CD  PRO A 298      15.438   5.731  19.372  1.00 37.94           C  
ATOM   2295  HA  PRO A 298      15.733   8.366  21.232  1.00 35.44           H  
ATOM   2296  HB3 PRO A 298      13.629   8.287  20.339  1.00 37.58           H  
ATOM   2297  HB2 PRO A 298      13.300   6.725  21.221  1.00 37.58           H  
ATOM   2298  HG3 PRO A 298      14.215   7.199  18.413  1.00 40.93           H  
ATOM   2299  HG2 PRO A 298      13.315   5.793  19.129  1.00 40.93           H  
ATOM   2300  HD2 PRO A 298      15.241   4.764  19.833  1.00 37.94           H  
ATOM   2301  HD3 PRO A 298      15.935   5.699  18.402  1.00 37.94           H  
ATOM   2302  N   ALA A 299      15.074   7.589  23.605  1.00 31.69           N  
ATOM   2303  CA  ALA A 299      15.016   7.228  25.044  1.00 32.36           C  
ATOM   2304  C   ALA A 299      13.754   6.428  25.321  1.00 30.26           C  
ATOM   2305  O   ALA A 299      13.833   5.420  26.052  1.00 29.58           O  
ATOM   2306  CB  ALA A 299      15.058   8.476  25.897  1.00 33.34           C  
ATOM   2307  H   ALA A 299      14.913   8.567  23.410  1.00 31.69           H  
ATOM   2308  HA  ALA A 299      15.881   6.611  25.285  1.00 32.36           H  
ATOM   2309  HB1 ALA A 299      15.015   8.199  26.950  1.00 33.34           H  
ATOM   2310  HB2 ALA A 299      15.983   9.019  25.702  1.00 33.34           H  
ATOM   2311  HB3 ALA A 299      14.206   9.112  25.654  1.00 33.34           H  
ATOM   2312  N   SER A 300      12.623   6.900  24.803  1.00 31.61           N  
ATOM   2313  CA  SER A 300      11.272   6.399  25.142  1.00 31.86           C  
ATOM   2314  C   SER A 300      10.251   6.903  24.126  1.00 30.96           C  
ATOM   2315  O   SER A 300      10.600   7.770  23.293  1.00 32.89           O  
ATOM   2316  CB  SER A 300      10.886   6.799  26.544  1.00 32.07           C  
ATOM   2317  OG  SER A 300      10.774   8.208  26.651  1.00 32.71           O  
ATOM   2318  H   SER A 300      12.651   7.652  24.129  1.00 31.61           H  
ATOM   2319  HA  SER A 300      11.291   5.311  25.093  1.00 31.86           H  
ATOM   2320  HB3 SER A 300      11.640   6.441  27.244  1.00 32.07           H  
ATOM   2321  HB2 SER A 300       9.933   6.339  26.803  1.00 32.07           H  
ATOM   2322  HG  SER A 300      11.616   8.614  26.434  1.00 32.71           H  
ATOM   2323  N   ALA A 301       9.034   6.389  24.218  1.00 30.43           N  
ATOM   2324  CA  ALA A 301       7.913   6.714  23.329  1.00 31.88           C  
ATOM   2325  C   ALA A 301       6.601   6.563  24.090  1.00 31.98           C  
ATOM   2326  O   ALA A 301       6.510   5.664  24.967  1.00 34.80           O  
ATOM   2327  CB  ALA A 301       7.957   5.823  22.118  1.00 33.62           C  
ATOM   2328  H   ALA A 301       8.823   5.719  24.943  1.00 30.43           H  
ATOM   2329  HA  ALA A 301       8.012   7.750  23.005  1.00 31.88           H  
ATOM   2330  HB1 ALA A 301       7.124   6.065  21.458  1.00 33.62           H  
ATOM   2331  HB2 ALA A 301       8.897   5.977  21.587  1.00 33.62           H  
ATOM   2332  HB3 ALA A 301       7.882   4.782  22.430  1.00 33.62           H  
ATOM   2333  N   VAL A 302       5.632   7.418  23.777  1.00 30.98           N  
ATOM   2334  CA  VAL A 302       4.209   7.256  24.173  1.00 30.02           C  
ATOM   2335  C   VAL A 302       3.409   6.908  22.912  1.00 29.42           C  
ATOM   2336  O   VAL A 302       3.579   7.601  21.885  1.00 25.10           O  
ATOM   2337  CB  VAL A 302       3.668   8.518  24.879  1.00 31.69           C  
ATOM   2338  CG1 VAL A 302       2.246   8.305  25.403  1.00 31.50           C  
ATOM   2339  CG2 VAL A 302       4.592   8.976  26.016  1.00 30.38           C  
ATOM   2340  H   VAL A 302       5.843   8.244  23.235  1.00 30.98           H  
ATOM   2341  HA  VAL A 302       4.139   6.418  24.866  1.00 30.02           H  
ATOM   2342  HB  VAL A 302       3.631   9.320  24.141  1.00 31.69           H  
ATOM   2343 HG11 VAL A 302       1.899   9.215  25.894  1.00 31.50           H  
ATOM   2344 HG12 VAL A 302       1.584   8.067  24.571  1.00 31.50           H  
ATOM   2345 HG13 VAL A 302       2.241   7.483  26.118  1.00 31.50           H  
ATOM   2346 HG21 VAL A 302       4.176   9.867  26.487  1.00 30.38           H  
ATOM   2347 HG22 VAL A 302       4.679   8.181  26.757  1.00 30.38           H  
ATOM   2348 HG23 VAL A 302       5.578   9.207  25.613  1.00 30.38           H  
ATOM   2349  N   ILE A 303       2.612   5.845  22.976  1.00 28.93           N  
ATOM   2350  CA  ILE A 303       1.747   5.387  21.856  1.00 31.36           C  
ATOM   2351  C   ILE A 303       0.302   5.819  22.125  1.00 33.76           C  
ATOM   2352  O   ILE A 303      -0.222   5.526  23.240  1.00 27.60           O  
ATOM   2353  CB  ILE A 303       1.866   3.879  21.666  1.00 32.23           C  
ATOM   2354  CG1 ILE A 303       3.330   3.461  21.535  1.00 34.52           C  
ATOM   2355  CG2 ILE A 303       1.030   3.430  20.483  1.00 33.92           C  
ATOM   2356  CD1 ILE A 303       3.529   1.991  21.409  1.00 38.62           C  
ATOM   2357  H   ILE A 303       2.570   5.296  23.822  1.00 28.93           H  
ATOM   2358  HA  ILE A 303       2.085   5.875  20.942  1.00 31.36           H  
ATOM   2359  HB  ILE A 303       1.463   3.400  22.558  1.00 32.23           H  
ATOM   2360 HG13 ILE A 303       3.889   3.830  22.395  1.00 34.52           H  
ATOM   2361 HG12 ILE A 303       3.773   3.961  20.674  1.00 34.52           H  
ATOM   2362 HG21 ILE A 303       1.125   2.352  20.359  1.00 33.92           H  
ATOM   2363 HG22 ILE A 303      -0.015   3.685  20.658  1.00 33.92           H  
ATOM   2364 HG23 ILE A 303       1.379   3.931  19.580  1.00 33.92           H  
ATOM   2365 HD11 ILE A 303       4.594   1.775  21.320  1.00 38.62           H  
ATOM   2366 HD12 ILE A 303       3.130   1.493  22.292  1.00 38.62           H  
ATOM   2367 HD13 ILE A 303       3.010   1.629  20.522  1.00 38.62           H  
ATOM   2368  N   PHE A 304      -0.300   6.492  21.140  1.00 31.95           N  
ATOM   2369  CA  PHE A 304      -1.652   7.087  21.195  1.00 33.87           C  
ATOM   2370  C   PHE A 304      -2.578   6.354  20.221  1.00 36.10           C  
ATOM   2371  O   PHE A 304      -2.109   5.836  19.178  1.00 32.78           O  
ATOM   2372  CB  PHE A 304      -1.579   8.581  20.893  1.00 34.24           C  
ATOM   2373  CG  PHE A 304      -0.867   9.382  21.949  1.00 35.43           C  
ATOM   2374  CD1 PHE A 304      -1.482   9.656  23.165  1.00 36.73           C  
ATOM   2375  CD2 PHE A 304       0.440   9.810  21.758  1.00 34.14           C  
ATOM   2376  CE1 PHE A 304      -0.817  10.374  24.151  1.00 37.39           C  
ATOM   2377  CE2 PHE A 304       1.101  10.519  22.748  1.00 36.17           C  
ATOM   2378  CZ  PHE A 304       0.469  10.808  23.938  1.00 36.68           C  
ATOM   2379  H   PHE A 304       0.175   6.632  20.260  1.00 31.95           H  
ATOM   2380  HA  PHE A 304      -2.043   6.959  22.204  1.00 33.87           H  
ATOM   2381  HB3 PHE A 304      -2.588   8.973  20.761  1.00 34.24           H  
ATOM   2382  HB2 PHE A 304      -1.087   8.732  19.932  1.00 34.24           H  
ATOM   2383  HD1 PHE A 304      -2.488   9.310  23.352  1.00 36.73           H  
ATOM   2384  HD2 PHE A 304       0.950   9.591  20.832  1.00 34.14           H  
ATOM   2385  HE1 PHE A 304      -1.311  10.592  25.086  1.00 37.39           H  
ATOM   2386  HE2 PHE A 304       2.117  10.849  22.589  1.00 36.17           H  
ATOM   2387  HZ  PHE A 304       0.981  11.374  24.702  1.00 36.68           H  
ATOM   2388  N   GLY A 305      -3.865   6.331  20.557  1.00 38.11           N  
ATOM   2389  CA  GLY A 305      -4.929   5.721  19.746  1.00 41.19           C  
ATOM   2390  C   GLY A 305      -6.134   6.630  19.630  1.00 39.67           C  
ATOM   2391  O   GLY A 305      -6.331   7.478  20.524  1.00 38.37           O  
ATOM   2392  H   GLY A 305      -4.168   6.753  21.423  1.00 38.11           H  
ATOM   2393  HA3 GLY A 305      -5.230   4.775  20.195  1.00 41.19           H  
ATOM   2394  HA2 GLY A 305      -4.544   5.500  18.750  1.00 41.19           H  
ATOM   2395  N   MET A 306      -6.939   6.419  18.593  1.00 35.19           N  
ATOM   2396  CA  MET A 306      -8.194   7.158  18.334  1.00 33.71           C  
ATOM   2397  C   MET A 306      -9.098   6.301  17.442  1.00 29.26           C  
ATOM   2398  O   MET A 306      -8.627   5.843  16.395  1.00 29.87           O  
ATOM   2399  CB  MET A 306      -7.901   8.492  17.645  1.00 35.43           C  
ATOM   2400  CG  MET A 306      -9.021   9.482  17.757  1.00 40.14           C  
ATOM   2401  SD  MET A 306      -8.475  11.164  17.422  1.00 47.00           S  
ATOM   2402  CE  MET A 306      -8.516  11.169  15.635  1.00 39.59           C  
ATOM   2403  H   MET A 306      -6.709   5.711  17.911  1.00 35.19           H  
ATOM   2404  HA  MET A 306      -8.700   7.348  19.281  1.00 33.71           H  
ATOM   2405  HB3 MET A 306      -7.679   8.315  16.593  1.00 35.43           H  
ATOM   2406  HB2 MET A 306      -6.993   8.925  18.065  1.00 35.43           H  
ATOM   2407  HG3 MET A 306      -9.450   9.433  18.758  1.00 40.14           H  
ATOM   2408  HG2 MET A 306      -9.814   9.213  17.059  1.00 40.14           H  
ATOM   2409  HE1 MET A 306      -8.203  12.146  15.267  1.00 39.59           H  
ATOM   2410  HE2 MET A 306      -7.840  10.404  15.253  1.00 39.59           H  
ATOM   2411  HE3 MET A 306      -9.530  10.961  15.294  1.00 39.59           H  
ATOM   2412  N   ALA A 307     -10.314   6.031  17.899  1.00 29.41           N  
ATOM   2413  CA  ALA A 307     -11.415   5.474  17.096  1.00 29.74           C  
ATOM   2414  C   ALA A 307     -11.823   6.508  16.057  1.00 29.82           C  
ATOM   2415  O   ALA A 307     -11.991   7.684  16.426  1.00 29.11           O  
ATOM   2416  CB  ALA A 307     -12.567   5.106  17.984  1.00 31.88           C  
ATOM   2417  H   ALA A 307     -10.540   6.208  18.867  1.00 29.41           H  
ATOM   2418  HA  ALA A 307     -11.062   4.579  16.585  1.00 29.74           H  
ATOM   2419  HB1 ALA A 307     -13.376   4.696  17.379  1.00 31.88           H  
ATOM   2420  HB2 ALA A 307     -12.243   4.362  18.711  1.00 31.88           H  
ATOM   2421  HB3 ALA A 307     -12.921   5.995  18.508  1.00 31.88           H  
ATOM   2422  N   VAL A 308     -11.909   6.102  14.798  1.00 30.71           N  
ATOM   2423  CA  VAL A 308     -12.221   7.018  13.671  1.00 29.89           C  
ATOM   2424  C   VAL A 308     -13.294   6.393  12.786  1.00 29.47           C  
ATOM   2425  O   VAL A 308     -13.402   5.139  12.735  1.00 25.71           O  
ATOM   2426  CB  VAL A 308     -10.962   7.366  12.863  1.00 30.32           C  
ATOM   2427  CG1 VAL A 308      -9.909   8.036  13.739  1.00 29.99           C  
ATOM   2428  CG2 VAL A 308     -10.392   6.143  12.158  1.00 30.24           C  
ATOM   2429  H   VAL A 308     -11.760   5.130  14.570  1.00 30.71           H  
ATOM   2430  HA  VAL A 308     -12.622   7.943  14.087  1.00 29.89           H  
ATOM   2431  HB  VAL A 308     -11.253   8.082  12.094  1.00 30.32           H  
ATOM   2432 HG11 VAL A 308      -9.030   8.270  13.138  1.00 29.99           H  
ATOM   2433 HG12 VAL A 308     -10.316   8.956  14.159  1.00 29.99           H  
ATOM   2434 HG13 VAL A 308      -9.626   7.363  14.548  1.00 29.99           H  
ATOM   2435 HG21 VAL A 308      -9.502   6.429  11.597  1.00 30.24           H  
ATOM   2436 HG22 VAL A 308     -10.128   5.388  12.897  1.00 30.24           H  
ATOM   2437 HG23 VAL A 308     -11.137   5.737  11.474  1.00 30.24           H  
ATOM   2438  N   GLU A 309     -14.075   7.252  12.152  1.00 30.45           N  
ATOM   2439  CA  GLU A 309     -14.860   6.945  10.949  1.00 30.09           C  
ATOM   2440  C   GLU A 309     -14.024   7.307   9.731  1.00 27.50           C  
ATOM   2441  O   GLU A 309     -13.517   8.428   9.670  1.00 26.08           O  
ATOM   2442  CB  GLU A 309     -16.176   7.713  10.979  1.00 32.24           C  
ATOM   2443  CG  GLU A 309     -16.965   7.628   9.688  1.00 34.32           C  
ATOM   2444  CD  GLU A 309     -18.297   8.354   9.749  1.00 33.19           C  
ATOM   2445  OE1 GLU A 309     -18.437   9.370   9.068  1.00 37.93           O  
ATOM   2446  OE2 GLU A 309     -19.158   7.922  10.516  1.00 32.68           O1-
ATOM   2447  H   GLU A 309     -14.164   8.200  12.491  1.00 30.45           H  
ATOM   2448  HA  GLU A 309     -15.073   5.877  10.928  1.00 30.09           H  
ATOM   2449  HB3 GLU A 309     -15.979   8.759  11.214  1.00 32.24           H  
ATOM   2450  HB2 GLU A 309     -16.789   7.348  11.802  1.00 32.24           H  
ATOM   2451  HG3 GLU A 309     -17.135   6.582   9.436  1.00 34.32           H  
ATOM   2452  HG2 GLU A 309     -16.368   8.035   8.872  1.00 34.32           H  
ATOM   2453  N   CYS A 310     -13.928   6.401   8.780  1.00 26.67           N  
ATOM   2454  CA  CYS A 310     -13.130   6.579   7.548  1.00 26.41           C  
ATOM   2455  C   CYS A 310     -13.589   5.556   6.524  1.00 25.05           C  
ATOM   2456  O   CYS A 310     -13.241   4.370   6.683  1.00 26.20           O  
ATOM   2457  CB  CYS A 310     -11.648   6.431   7.852  1.00 24.68           C  
ATOM   2458  SG  CYS A 310     -10.588   6.913   6.476  1.00 27.75           S  
ATOM   2459  H   CYS A 310     -14.417   5.522   8.869  1.00 26.67           H  
ATOM   2460  HA  CYS A 310     -13.310   7.579   7.153  1.00 26.41           H  
ATOM   2461  HB3 CYS A 310     -11.436   5.398   8.127  1.00 24.68           H  
ATOM   2462  HB2 CYS A 310     -11.397   7.029   8.729  1.00 24.68           H  
ATOM   2463  HG  CYS A 310     -10.920   8.141   6.066  1.00 27.75           H  
ATOM   2464  N   ALA A 311     -14.457   5.978   5.615  1.00 24.44           N  
ATOM   2465  CA  ALA A 311     -15.114   5.125   4.601  1.00 25.61           C  
ATOM   2466  C   ALA A 311     -14.047   4.518   3.692  1.00 26.25           C  
ATOM   2467  O   ALA A 311     -14.224   3.371   3.258  1.00 29.99           O  
ATOM   2468  CB  ALA A 311     -16.134   5.931   3.818  1.00 23.87           C  
ATOM   2469  H   ALA A 311     -14.717   6.954   5.579  1.00 24.44           H  
ATOM   2470  HA  ALA A 311     -15.633   4.316   5.114  1.00 25.61           H  
ATOM   2471  HB1 ALA A 311     -16.610   5.292   3.075  1.00 23.87           H  
ATOM   2472  HB2 ALA A 311     -16.890   6.321   4.499  1.00 23.87           H  
ATOM   2473  HB3 ALA A 311     -15.635   6.761   3.317  1.00 23.87           H  
ATOM   2474  N   GLU A 312     -12.943   5.234   3.485  1.00 28.66           N  
ATOM   2475  CA  GLU A 312     -11.830   4.794   2.619  1.00 27.38           C  
ATOM   2476  C   GLU A 312     -11.186   3.548   3.222  1.00 29.21           C  
ATOM   2477  O   GLU A 312     -10.846   2.650   2.449  1.00 30.38           O  
ATOM   2478  CB  GLU A 312     -10.799   5.897   2.450  1.00 30.61           C  
ATOM   2479  CG  GLU A 312      -9.647   5.499   1.534  1.00 31.03           C  
ATOM   2480  CD  GLU A 312     -10.055   5.223   0.088  1.00 31.95           C  
ATOM   2481  OE1 GLU A 312      -9.228   4.693  -0.661  1.00 34.34           O  
ATOM   2482  OE2 GLU A 312     -11.215   5.534  -0.278  1.00 35.56           O1-
ATOM   2483  H   GLU A 312     -12.833   6.133   3.932  1.00 28.66           H  
ATOM   2484  HA  GLU A 312     -12.231   4.539   1.638  1.00 27.38           H  
ATOM   2485  HB3 GLU A 312     -10.405   6.177   3.427  1.00 30.61           H  
ATOM   2486  HB2 GLU A 312     -11.285   6.790   2.054  1.00 30.61           H  
ATOM   2487  HG3 GLU A 312      -9.148   4.621   1.942  1.00 31.03           H  
ATOM   2488  HG2 GLU A 312      -8.886   6.279   1.552  1.00 31.03           H  
ATOM   2489  N   ILE A 313     -11.028   3.504   4.552  1.00 26.25           N  
ATOM   2490  CA  ILE A 313     -10.539   2.300   5.281  1.00 27.74           C  
ATOM   2491  C   ILE A 313     -11.646   1.237   5.262  1.00 28.64           C  
ATOM   2492  O   ILE A 313     -11.343   0.086   4.882  1.00 30.49           O  
ATOM   2493  CB  ILE A 313     -10.081   2.644   6.714  1.00 28.08           C  
ATOM   2494  CG1 ILE A 313      -8.834   3.530   6.705  1.00 31.65           C  
ATOM   2495  CG2 ILE A 313      -9.852   1.376   7.529  1.00 27.36           C  
ATOM   2496  CD1 ILE A 313      -8.642   4.326   7.966  1.00 35.71           C  
ATOM   2497  H   ILE A 313     -11.244   4.316   5.113  1.00 26.25           H  
ATOM   2498  HA  ILE A 313      -9.681   1.903   4.739  1.00 27.74           H  
ATOM   2499  HB  ILE A 313     -10.883   3.206   7.193  1.00 28.08           H  
ATOM   2500 HG13 ILE A 313      -8.879   4.209   5.853  1.00 31.65           H  
ATOM   2501 HG12 ILE A 313      -7.953   2.913   6.530  1.00 31.65           H  
ATOM   2502 HG21 ILE A 313      -9.530   1.644   8.535  1.00 27.36           H  
ATOM   2503 HG22 ILE A 313     -10.780   0.807   7.584  1.00 27.36           H  
ATOM   2504 HG23 ILE A 313      -9.082   0.771   7.051  1.00 27.36           H  
ATOM   2505 HD11 ILE A 313      -7.737   4.929   7.882  1.00 35.71           H  
ATOM   2506 HD12 ILE A 313      -9.501   4.981   8.118  1.00 35.71           H  
ATOM   2507 HD13 ILE A 313      -8.549   3.648   8.814  1.00 35.71           H  
ATOM   2508  N   ARG A 314     -12.888   1.632   5.576  1.00 27.12           N  
ATOM   2509  CA  ARG A 314     -14.063   0.731   5.620  1.00 26.54           C  
ATOM   2510  C   ARG A 314     -14.137  -0.086   4.339  1.00 25.62           C  
ATOM   2511  O   ARG A 314     -14.437  -1.280   4.441  1.00 27.23           O  
ATOM   2512  CB  ARG A 314     -15.377   1.496   5.797  1.00 26.15           C  
ATOM   2513  CG  ARG A 314     -16.598   0.581   5.937  1.00 25.80           C  
ATOM   2514  CD  ARG A 314     -17.914   1.328   6.103  1.00 25.43           C  
ATOM   2515  NE  ARG A 314     -17.719   2.561   6.859  1.00 26.98           N  
ATOM   2516  CZ  ARG A 314     -18.154   3.765   6.495  1.00 27.84           C  
ATOM   2517  NH1 ARG A 314     -17.863   4.824   7.238  1.00 28.06           N  
ATOM   2518  NH2 ARG A 314     -18.900   3.912   5.416  1.00 29.11           N1+
ATOM   2519  H   ARG A 314     -13.068   2.600   5.802  1.00 27.12           H  
ATOM   2520  HA  ARG A 314     -13.944   0.048   6.461  1.00 26.54           H  
ATOM   2521  HB3 ARG A 314     -15.522   2.167   4.950  1.00 26.15           H  
ATOM   2522  HB2 ARG A 314     -15.305   2.141   6.673  1.00 26.15           H  
ATOM   2523  HG3 ARG A 314     -16.453  -0.088   6.785  1.00 25.80           H  
ATOM   2524  HG2 ARG A 314     -16.661  -0.073   5.067  1.00 25.80           H  
ATOM   2525  HD3 ARG A 314     -18.629   0.692   6.624  1.00 25.43           H  
ATOM   2526  HD2 ARG A 314     -18.323   1.566   5.121  1.00 25.43           H  
ATOM   2527  HE  ARG A 314     -17.208   2.449   7.723  1.00 26.98           H  
ATOM   2528 HH12 ARG A 314     -18.192   5.739   6.964  1.00 28.06           H  
ATOM   2529 HH11 ARG A 314     -17.313   4.716   8.078  1.00 28.06           H  
ATOM   2530 HH22 ARG A 314     -19.225   4.830   5.148  1.00 29.11           H  
ATOM   2531 HH21 ARG A 314     -19.146   3.107   4.858  1.00 29.11           H  
ATOM   2532  N   ARG A 315     -13.949   0.546   3.177  1.00 26.31           N  
ATOM   2533  CA  ARG A 315     -14.278  -0.076   1.858  1.00 28.15           C  
ATOM   2534  C   ARG A 315     -13.206  -1.125   1.509  1.00 28.04           C  
ATOM   2535  O   ARG A 315     -13.505  -2.010   0.672  1.00 28.21           O  
ATOM   2536  CB  ARG A 315     -14.490   0.993   0.775  1.00 27.07           C  
ATOM   2537  CG  ARG A 315     -13.232   1.464   0.052  1.00 27.63           C  
ATOM   2538  CD  ARG A 315     -13.584   2.568  -0.925  1.00 27.90           C  
ATOM   2539  NE  ARG A 315     -12.418   3.201  -1.524  1.00 30.20           N  
ATOM   2540  CZ  ARG A 315     -11.752   2.735  -2.590  1.00 28.96           C  
ATOM   2541  NH1 ARG A 315     -12.148   1.621  -3.188  1.00 28.45           N  
ATOM   2542  NH2 ARG A 315     -10.696   3.396  -3.054  1.00 25.89           N1+
ATOM   2543  H   ARG A 315     -13.570   1.483   3.167  1.00 26.31           H  
ATOM   2544  HA  ARG A 315     -15.223  -0.606   1.978  1.00 28.15           H  
ATOM   2545  HB3 ARG A 315     -14.997   1.854   1.213  1.00 27.07           H  
ATOM   2546  HB2 ARG A 315     -15.210   0.626   0.043  1.00 27.07           H  
ATOM   2547  HG3 ARG A 315     -12.790   0.628  -0.489  1.00 27.63           H  
ATOM   2548  HG2 ARG A 315     -12.514   1.840   0.781  1.00 27.63           H  
ATOM   2549  HD3 ARG A 315     -14.185   3.323  -0.417  1.00 27.90           H  
ATOM   2550  HD2 ARG A 315     -14.221   2.166  -1.712  1.00 27.90           H  
ATOM   2551  HE  ARG A 315     -12.118   4.055  -1.074  1.00 30.20           H  
ATOM   2552 HH12 ARG A 315     -11.644   1.273  -3.991  1.00 28.45           H  
ATOM   2553 HH11 ARG A 315     -12.954   1.121  -2.841  1.00 28.45           H  
ATOM   2554 HH22 ARG A 315     -10.194   3.046  -3.857  1.00 25.89           H  
ATOM   2555 HH21 ARG A 315     -10.396   4.249  -2.603  1.00 25.89           H  
ATOM   2556  N   HIS A 316     -12.108  -1.166   2.269  1.00 26.20           N  
ATOM   2557  CA  HIS A 316     -10.980  -2.110   2.055  1.00 25.19           C  
ATOM   2558  C   HIS A 316     -11.055  -3.299   3.026  1.00 26.50           C  
ATOM   2559  O   HIS A 316     -10.233  -4.216   2.874  1.00 28.29           O  
ATOM   2560  CB  HIS A 316      -9.646  -1.370   2.163  1.00 25.96           C  
ATOM   2561  CG  HIS A 316      -9.355  -0.525   0.974  1.00 26.86           C  
ATOM   2562  ND1 HIS A 316      -9.488   0.846   0.997  1.00 27.02           N  
ATOM   2563  CD2 HIS A 316      -8.992  -0.853  -0.288  1.00 26.41           C  
ATOM   2564  CE1 HIS A 316      -9.206   1.331  -0.196  1.00 27.65           C  
ATOM   2565  NE2 HIS A 316      -8.913   0.305  -1.003  1.00 28.35           N  
ATOM   2566  H   HIS A 316     -12.007  -0.528   3.046  1.00 26.20           H  
ATOM   2567  HA  HIS A 316     -11.062  -2.502   1.041  1.00 25.19           H  
ATOM   2568  HB3 HIS A 316      -8.841  -2.092   2.300  1.00 25.96           H  
ATOM   2569  HB2 HIS A 316      -9.649  -0.747   3.058  1.00 25.96           H  
ATOM   2570  HD1 HIS A 316      -9.765   1.313   1.849  1.00 27.02           H  
ATOM   2571  HD2 HIS A 316      -8.825  -1.887  -0.550  1.00 26.41           H  
ATOM   2572  HE1 HIS A 316      -9.241   2.397  -0.368  1.00 27.65           H  
ATOM   2573  N   HIS A 317     -11.992  -3.305   3.983  1.00 26.90           N  
ATOM   2574  CA  HIS A 317     -11.961  -4.264   5.124  1.00 29.19           C  
ATOM   2575  C   HIS A 317     -13.341  -4.863   5.409  1.00 30.49           C  
ATOM   2576  O   HIS A 317     -13.377  -5.989   5.941  1.00 28.83           O  
ATOM   2577  CB  HIS A 317     -11.322  -3.597   6.343  1.00 30.19           C  
ATOM   2578  CG  HIS A 317      -9.882  -3.261   6.120  1.00 30.12           C  
ATOM   2579  ND1 HIS A 317      -9.278  -2.110   5.753  1.00 31.94           N  
ATOM   2580  CD2 HIS A 317      -8.885  -4.219   6.172  1.00 29.40           C  
ATOM   2581  CE1 HIS A 317      -7.942  -2.362   5.642  1.00 31.50           C  
ATOM   2582  NE2 HIS A 317      -7.723  -3.654   5.908  1.00 30.40           N  
ATOM   2583  H   HIS A 317     -12.755  -2.643   3.947  1.00 26.90           H  
ATOM   2584  HA  HIS A 317     -11.309  -5.087   4.832  1.00 29.19           H  
ATOM   2585  HB3 HIS A 317     -11.411  -4.257   7.206  1.00 30.19           H  
ATOM   2586  HB2 HIS A 317     -11.872  -2.688   6.589  1.00 30.19           H  
ATOM   2587  HD2 HIS A 317      -9.117  -5.177   6.388  1.00 29.40           H  
ATOM   2588  HE1 HIS A 317      -7.307  -1.617   5.393  1.00 31.50           H  
ATOM   2589  HD1 HIS A 317      -9.865  -1.215   5.605  1.00 31.94           H  
ATOM   2590  N   ARG A 318     -14.422  -4.166   5.043  1.00 31.39           N  
ATOM   2591  CA  ARG A 318     -15.822  -4.634   5.248  1.00 33.54           C  
ATOM   2592  C   ARG A 318     -16.601  -4.500   3.937  1.00 33.08           C  
ATOM   2593  O   ARG A 318     -16.524  -3.439   3.311  1.00 32.56           O  
ATOM   2594  CB  ARG A 318     -16.516  -3.826   6.351  1.00 33.90           C  
ATOM   2595  CG  ARG A 318     -15.806  -3.861   7.697  1.00 34.44           C  
ATOM   2596  CD  ARG A 318     -16.781  -3.666   8.845  1.00 32.21           C  
ATOM   2597  NE  ARG A 318     -17.438  -2.363   8.822  1.00 29.47           N  
ATOM   2598  CZ  ARG A 318     -17.020  -1.285   9.488  1.00 30.10           C  
ATOM   2599  NH1 ARG A 318     -17.717  -0.161   9.427  1.00 28.18           N  
ATOM   2600  NH2 ARG A 318     -15.904  -1.327  10.205  1.00 28.72           N1+
ATOM   2601  H   ARG A 318     -14.316  -3.265   4.599  1.00 31.39           H  
ATOM   2602  HA  ARG A 318     -15.803  -5.683   5.540  1.00 33.54           H  
ATOM   2603  HB3 ARG A 318     -17.538  -4.184   6.472  1.00 33.90           H  
ATOM   2604  HB2 ARG A 318     -16.624  -2.791   6.027  1.00 33.90           H  
ATOM   2605  HG3 ARG A 318     -15.048  -3.078   7.728  1.00 34.44           H  
ATOM   2606  HG2 ARG A 318     -15.295  -4.817   7.813  1.00 34.44           H  
ATOM   2607  HD3 ARG A 318     -16.255  -3.789   9.792  1.00 32.21           H  
ATOM   2608  HD2 ARG A 318     -17.535  -4.452   8.817  1.00 32.21           H  
ATOM   2609  HE  ARG A 318     -18.268  -2.311   8.248  1.00 29.47           H  
ATOM   2610 HH12 ARG A 318     -17.402   0.657   9.930  1.00 28.18           H  
ATOM   2611 HH11 ARG A 318     -18.563  -0.120   8.877  1.00 28.18           H  
ATOM   2612 HH22 ARG A 318     -15.595  -0.506  10.706  1.00 28.72           H  
ATOM   2613 HH21 ARG A 318     -15.364  -2.179  10.249  1.00 28.72           H  
ATOM   2614  N   VAL A 319     -17.366  -5.523   3.581  1.00 34.10           N  
ATOM   2615  CA  VAL A 319     -18.332  -5.487   2.450  1.00 35.38           C  
ATOM   2616  C   VAL A 319     -19.601  -4.774   2.938  1.00 35.32           C  
ATOM   2617  O   VAL A 319     -20.203  -5.264   3.874  1.00 38.60           O  
ATOM   2618  CB  VAL A 319     -18.629  -6.907   1.933  1.00 33.87           C  
ATOM   2619  CG1 VAL A 319     -19.580  -6.888   0.750  1.00 34.49           C  
ATOM   2620  CG2 VAL A 319     -17.350  -7.654   1.585  1.00 33.18           C  
ATOM   2621  H   VAL A 319     -17.313  -6.394   4.089  1.00 34.10           H  
ATOM   2622  HA  VAL A 319     -17.896  -4.904   1.638  1.00 35.38           H  
ATOM   2623  HB  VAL A 319     -19.119  -7.453   2.739  1.00 33.87           H  
ATOM   2624 HG11 VAL A 319     -19.764  -7.908   0.415  1.00 34.49           H  
ATOM   2625 HG12 VAL A 319     -20.522  -6.428   1.048  1.00 34.49           H  
ATOM   2626 HG13 VAL A 319     -19.137  -6.313  -0.064  1.00 34.49           H  
ATOM   2627 HG21 VAL A 319     -17.598  -8.651   1.224  1.00 33.18           H  
ATOM   2628 HG22 VAL A 319     -16.811  -7.110   0.809  1.00 33.18           H  
ATOM   2629 HG23 VAL A 319     -16.723  -7.735   2.473  1.00 33.18           H  
ATOM   2630  N   GLY A 320     -19.959  -3.642   2.322  1.00 39.39           N  
ATOM   2631  CA  GLY A 320     -20.927  -2.664   2.874  1.00 43.78           C  
ATOM   2632  C   GLY A 320     -22.357  -2.887   2.372  1.00 47.39           C  
ATOM   2633  O   GLY A 320     -23.266  -2.219   2.891  1.00 49.30           O  
ATOM   2634  H   GLY A 320     -19.563  -3.409   1.422  1.00 39.39           H  
ATOM   2635  HA3 GLY A 320     -20.607  -1.653   2.618  1.00 43.78           H  
ATOM   2636  HA2 GLY A 320     -20.913  -2.716   3.963  1.00 43.78           H  
ATOM   2637  N   ILE A 321     -22.552  -3.812   1.426  1.00 47.52           N  
ATOM   2638  CA  ILE A 321     -23.818  -3.981   0.642  1.00 51.78           C  
ATOM   2639  C   ILE A 321     -24.289  -5.433   0.746  1.00 51.23           C  
ATOM   2640  O   ILE A 321     -23.427  -6.336   0.817  1.00 51.42           O  
ATOM   2641  CB  ILE A 321     -23.600  -3.583  -0.824  1.00 53.99           C  
ATOM   2642  CG1 ILE A 321     -22.434  -4.380  -1.429  1.00 52.43           C  
ATOM   2643  CG2 ILE A 321     -23.417  -2.072  -0.949  1.00 54.27           C  
ATOM   2644  CD1 ILE A 321     -21.874  -3.809  -2.679  1.00 54.96           C  
ATOM   2645  H   ILE A 321     -21.814  -4.462   1.196  1.00 47.52           H  
ATOM   2646  HA  ILE A 321     -24.583  -3.333   1.070  1.00 51.78           H  
ATOM   2647  HB  ILE A 321     -24.502  -3.851  -1.375  1.00 53.99           H  
ATOM   2648 HG13 ILE A 321     -22.755  -5.405  -1.613  1.00 52.43           H  
ATOM   2649 HG12 ILE A 321     -21.640  -4.475  -0.689  1.00 52.43           H  
ATOM   2650 HG21 ILE A 321     -23.264  -1.809  -1.996  1.00 54.27           H  
ATOM   2651 HG22 ILE A 321     -24.307  -1.565  -0.574  1.00 54.27           H  
ATOM   2652 HG23 ILE A 321     -22.550  -1.761  -0.366  1.00 54.27           H  
ATOM   2653 HD11 ILE A 321     -21.057  -4.437  -3.032  1.00 54.96           H  
ATOM   2654 HD12 ILE A 321     -22.653  -3.765  -3.440  1.00 54.96           H  
ATOM   2655 HD13 ILE A 321     -21.500  -2.803  -2.484  1.00 54.96           H  
ATOM   2656  N   LYS A 322     -25.601  -5.648   0.648  1.00 50.56           N  
ATOM   2657  CA  LYS A 322     -26.231  -6.994   0.645  1.00 48.02           C  
ATOM   2658  C   LYS A 322     -26.606  -7.384  -0.795  1.00 45.16           C  
ATOM   2659  O   LYS A 322     -26.939  -8.571  -1.012  1.00 44.54           O  
ATOM   2660  CB  LYS A 322     -27.441  -7.006   1.575  1.00  0.00           C  
ATOM   2661  CG  LYS A 322     -27.086  -6.720   3.037  1.00  0.00           C  
ATOM   2662  CD  LYS A 322     -26.222  -7.799   3.703  1.00  0.00           C  
ATOM   2663  CE  LYS A 322     -25.916  -7.566   5.189  1.00  0.00           C  
ATOM   2664  NZ  LYS A 322     -25.045  -8.604   5.768  1.00  0.00           N1+
ATOM   2665  H   LYS A 322     -26.236  -4.866   0.569  1.00 50.56           H  
ATOM   2666  HA  LYS A 322     -25.503  -7.714   1.018  1.00 48.02           H  
ATOM   2667  HB2 LYS A 322     -28.153  -6.245   1.255  1.00  0.00           H  
ATOM   2668  HB3 LYS A 322     -27.917  -7.986   1.539  1.00  0.00           H  
ATOM   2669  HG2 LYS A 322     -26.530  -5.785   3.100  1.00  0.00           H  
ATOM   2670  HG3 LYS A 322     -28.000  -6.639   3.624  1.00  0.00           H  
ATOM   2671  HD2 LYS A 322     -26.729  -8.762   3.639  1.00  0.00           H  
ATOM   2672  HD3 LYS A 322     -25.260  -7.860   3.195  1.00  0.00           H  
ATOM   2673  HE2 LYS A 322     -25.412  -6.607   5.310  1.00  0.00           H  
ATOM   2674  HE3 LYS A 322     -26.846  -7.561   5.756  1.00  0.00           H  
ATOM   2675  HZ1 LYS A 322     -25.584  -9.443   5.930  1.00  0.00           H  
ATOM   2676  HZ2 LYS A 322     -24.291  -8.807   5.127  1.00  0.00           H  
ATOM   2677  HZ3 LYS A 322     -24.664  -8.275   6.643  1.00  0.00           H  
ATOM   2678  N   ASP A 323     -26.479  -6.451  -1.748  1.00 41.23           N  
ATOM   2679  CA  ASP A 323     -27.005  -6.594  -3.133  1.00 42.72           C  
ATOM   2680  C   ASP A 323     -26.131  -5.798  -4.106  1.00 42.42           C  
ATOM   2681  O   ASP A 323     -26.060  -4.553  -3.961  1.00 43.21           O  
ATOM   2682  CB  ASP A 323     -28.463  -6.139  -3.220  1.00 43.07           C  
ATOM   2683  CG  ASP A 323     -29.406  -6.954  -2.344  1.00 45.11           C  
ATOM   2684  OD1 ASP A 323     -29.712  -8.091  -2.725  1.00 42.14           O  
ATOM   2685  OD2 ASP A 323     -29.791  -6.450  -1.261  1.00 49.13           O1-
ATOM   2686  H   ASP A 323     -26.001  -5.584  -1.546  1.00 41.23           H  
ATOM   2687  HA  ASP A 323     -26.957  -7.646  -3.411  1.00 42.72           H  
ATOM   2688  HB3 ASP A 323     -28.797  -6.190  -4.256  1.00 43.07           H  
ATOM   2689  HB2 ASP A 323     -28.531  -5.086  -2.943  1.00 43.07           H  
ATOM   2690  N   ILE A 324     -25.537  -6.490  -5.082  1.00 39.55           N  
ATOM   2691  CA  ILE A 324     -24.656  -5.917  -6.144  1.00 39.77           C  
ATOM   2692  C   ILE A 324     -25.246  -6.282  -7.501  1.00 37.10           C  
ATOM   2693  O   ILE A 324     -25.264  -7.495  -7.823  1.00 33.61           O  
ATOM   2694  CB  ILE A 324     -23.214  -6.450  -6.040  1.00 41.10           C  
ATOM   2695  CG1 ILE A 324     -22.809  -6.772  -4.601  1.00 45.55           C  
ATOM   2696  CG2 ILE A 324     -22.247  -5.480  -6.706  1.00 43.36           C  
ATOM   2697  CD1 ILE A 324     -21.489  -7.511  -4.488  1.00 50.11           C  
ATOM   2698  H   ILE A 324     -25.668  -7.489  -5.144  1.00 39.55           H  
ATOM   2699  HA  ILE A 324     -24.641  -4.831  -6.044  1.00 39.77           H  
ATOM   2700  HB  ILE A 324     -23.174  -7.382  -6.603  1.00 41.10           H  
ATOM   2701 HG13 ILE A 324     -23.595  -7.360  -4.127  1.00 45.55           H  
ATOM   2702 HG12 ILE A 324     -22.757  -5.848  -4.025  1.00 45.55           H  
ATOM   2703 HG21 ILE A 324     -21.231  -5.866  -6.626  1.00 43.36           H  
ATOM   2704 HG22 ILE A 324     -22.511  -5.367  -7.758  1.00 43.36           H  
ATOM   2705 HG23 ILE A 324     -22.306  -4.510  -6.211  1.00 43.36           H  
ATOM   2706 HD11 ILE A 324     -21.269  -7.704  -3.438  1.00 50.11           H  
ATOM   2707 HD12 ILE A 324     -21.555  -8.457  -5.025  1.00 50.11           H  
ATOM   2708 HD13 ILE A 324     -20.694  -6.903  -4.920  1.00 50.11           H  
ATOM   2709  N   ALA A 325     -25.650  -5.282  -8.283  1.00 33.32           N  
ATOM   2710  CA  ALA A 325     -26.105  -5.444  -9.677  1.00 33.40           C  
ATOM   2711  C   ALA A 325     -27.023  -6.674  -9.771  1.00 34.21           C  
ATOM   2712  O   ALA A 325     -26.759  -7.558 -10.608  1.00 37.63           O  
ATOM   2713  CB  ALA A 325     -24.897  -5.564 -10.582  1.00 35.04           C  
ATOM   2714  H   ALA A 325     -25.658  -4.335  -7.929  1.00 33.32           H  
ATOM   2715  HA  ALA A 325     -26.673  -4.559  -9.966  1.00 33.40           H  
ATOM   2716  HB1 ALA A 325     -25.226  -5.684 -11.614  1.00 35.04           H  
ATOM   2717  HB2 ALA A 325     -24.288  -4.663 -10.498  1.00 35.04           H  
ATOM   2718  HB3 ALA A 325     -24.306  -6.430 -10.287  1.00 35.04           H  
ATOM   2719  N   GLY A 326     -27.995  -6.767  -8.865  1.00 34.54           N  
ATOM   2720  CA  GLY A 326     -29.118  -7.713  -8.935  1.00 35.06           C  
ATOM   2721  C   GLY A 326     -28.751  -9.117  -8.459  1.00 38.81           C  
ATOM   2722  O   GLY A 326     -29.545 -10.024  -8.715  1.00 41.65           O  
ATOM   2723  H   GLY A 326     -27.993  -6.159  -8.058  1.00 34.54           H  
ATOM   2724  HA3 GLY A 326     -29.486  -7.762  -9.960  1.00 35.06           H  
ATOM   2725  HA2 GLY A 326     -29.948  -7.334  -8.339  1.00 35.06           H  
ATOM   2726  N   ILE A 327     -27.616  -9.294  -7.760  1.00 36.91           N  
ATOM   2727  CA  ILE A 327     -27.313 -10.550  -6.994  1.00 35.92           C  
ATOM   2728  C   ILE A 327     -27.352 -10.245  -5.493  1.00 36.51           C  
ATOM   2729  O   ILE A 327     -26.975  -9.139  -5.106  1.00 34.48           O  
ATOM   2730  CB  ILE A 327     -25.970 -11.177  -7.414  1.00 37.66           C  
ATOM   2731  CG1 ILE A 327     -24.772 -10.361  -6.926  1.00 39.53           C  
ATOM   2732  CG2 ILE A 327     -25.925 -11.396  -8.918  1.00 38.01           C  
ATOM   2733  CD1 ILE A 327     -23.634 -11.200  -6.423  1.00 42.88           C  
ATOM   2734  H   ILE A 327     -26.920  -8.562  -7.734  1.00 36.91           H  
ATOM   2735  HA  ILE A 327     -28.101 -11.271  -7.209  1.00 35.92           H  
ATOM   2736  HB  ILE A 327     -25.908 -12.157  -6.942  1.00 37.66           H  
ATOM   2737 HG13 ILE A 327     -25.095  -9.680  -6.138  1.00 39.53           H  
ATOM   2738 HG12 ILE A 327     -24.419  -9.719  -7.733  1.00 39.53           H  
ATOM   2739 HG21 ILE A 327     -24.968 -11.839  -9.193  1.00 38.01           H  
ATOM   2740 HG22 ILE A 327     -26.733 -12.065  -9.213  1.00 38.01           H  
ATOM   2741 HG23 ILE A 327     -26.042 -10.440  -9.429  1.00 38.01           H  
ATOM   2742 HD11 ILE A 327     -22.822 -10.551  -6.094  1.00 42.88           H  
ATOM   2743 HD12 ILE A 327     -23.974 -11.809  -5.585  1.00 42.88           H  
ATOM   2744 HD13 ILE A 327     -23.279 -11.849  -7.223  1.00 42.88           H  
ATOM   2745  N   HIS A 328     -27.829 -11.200  -4.700  1.00 37.75           N  
ATOM   2746  CA  HIS A 328     -27.916 -11.134  -3.221  1.00 39.46           C  
ATOM   2747  C   HIS A 328     -26.642 -11.748  -2.620  1.00 38.12           C  
ATOM   2748  O   HIS A 328     -26.267 -12.844  -3.042  1.00 35.74           O  
ATOM   2749  CB  HIS A 328     -29.215 -11.825  -2.746  1.00 41.15           C  
ATOM   2750  CG  HIS A 328     -29.406 -11.835  -1.260  1.00 48.99           C  
ATOM   2751  ND1 HIS A 328     -29.253 -10.693  -0.474  1.00 48.21           N  
ATOM   2752  CD2 HIS A 328     -29.773 -12.830  -0.412  1.00 50.82           C  
ATOM   2753  CE1 HIS A 328     -29.486 -10.998   0.786  1.00 49.61           C  
ATOM   2754  NE2 HIS A 328     -29.808 -12.303   0.851  1.00 52.21           N  
ATOM   2755  H   HIS A 328     -28.173 -12.062  -5.098  1.00 37.75           H  
ATOM   2756  HA  HIS A 328     -27.960 -10.085  -2.928  1.00 39.46           H  
ATOM   2757  HB3 HIS A 328     -29.237 -12.848  -3.120  1.00 41.15           H  
ATOM   2758  HB2 HIS A 328     -30.073 -11.344  -3.217  1.00 41.15           H  
ATOM   2759  HD1 HIS A 328     -29.000  -9.814  -0.903  1.00 48.21           H  
ATOM   2760  HD2 HIS A 328     -29.974 -13.819  -0.795  1.00 50.82           H  
ATOM   2761  HE1 HIS A 328     -29.400 -10.239   1.550  1.00 49.61           H  
ATOM   2762  N   LEU A 329     -25.959 -11.018  -1.739  1.00 40.18           N  
ATOM   2763  CA  LEU A 329     -24.895 -11.574  -0.860  1.00 41.21           C  
ATOM   2764  C   LEU A 329     -25.554 -12.111   0.396  1.00 38.94           C  
ATOM   2765  O   LEU A 329     -26.148 -11.356   1.156  1.00 42.32           O  
ATOM   2766  CB  LEU A 329     -23.871 -10.487  -0.533  1.00 40.66           C  
ATOM   2767  CG  LEU A 329     -23.150  -9.886  -1.739  1.00 44.71           C  
ATOM   2768  CD1 LEU A 329     -22.003  -8.994  -1.290  1.00 46.73           C  
ATOM   2769  CD2 LEU A 329     -22.641 -10.974  -2.673  1.00 43.62           C  
ATOM   2770  H   LEU A 329     -26.153 -10.031  -1.642  1.00 40.18           H  
ATOM   2771  HA  LEU A 329     -24.395 -12.391  -1.378  1.00 41.21           H  
ATOM   2772  HB3 LEU A 329     -23.135 -10.884   0.166  1.00 40.66           H  
ATOM   2773  HB2 LEU A 329     -24.358  -9.690   0.029  1.00 40.66           H  
ATOM   2774  HG  LEU A 329     -23.863  -9.271  -2.289  1.00 44.71           H  
ATOM   2775 HD11 LEU A 329     -21.503  -8.576  -2.164  1.00 46.73           H  
ATOM   2776 HD12 LEU A 329     -22.392  -8.184  -0.673  1.00 46.73           H  
ATOM   2777 HD13 LEU A 329     -21.291  -9.581  -0.711  1.00 46.73           H  
ATOM   2778 HD21 LEU A 329     -22.133 -10.516  -3.522  1.00 43.62           H  
ATOM   2779 HD22 LEU A 329     -21.944 -11.617  -2.136  1.00 43.62           H  
ATOM   2780 HD23 LEU A 329     -23.481 -11.568  -3.031  1.00 43.62           H  
ATOM   2781  N   PRO A 330     -25.552 -13.440   0.604  1.00 39.04           N  
ATOM   2782  CA  PRO A 330     -26.318 -14.033   1.692  1.00 41.63           C  
ATOM   2783  C   PRO A 330     -25.653 -13.759   3.050  1.00 44.22           C  
ATOM   2784  O   PRO A 330     -24.439 -13.669   3.102  1.00 45.11           O  
ATOM   2785  CB  PRO A 330     -26.316 -15.521   1.342  1.00 37.63           C  
ATOM   2786  CG  PRO A 330     -24.993 -15.722   0.618  1.00 37.58           C  
ATOM   2787  CD  PRO A 330     -24.746 -14.424  -0.125  1.00 37.63           C  
ATOM   2788  HA  PRO A 330     -27.337 -13.647   1.688  1.00 41.63           H  
ATOM   2789  HB3 PRO A 330     -27.137 -15.731   0.657  1.00 37.63           H  
ATOM   2790  HB2 PRO A 330     -26.317 -16.107   2.261  1.00 37.63           H  
ATOM   2791  HG3 PRO A 330     -25.094 -16.535  -0.100  1.00 37.58           H  
ATOM   2792  HG2 PRO A 330     -24.200 -15.876   1.350  1.00 37.58           H  
ATOM   2793  HD2 PRO A 330     -23.692 -14.157  -0.045  1.00 37.63           H  
ATOM   2794  HD3 PRO A 330     -25.122 -14.514  -1.144  1.00 37.63           H  
ATOM   2795  N   THR A 331     -26.468 -13.612   4.092  1.00 50.40           N  
ATOM   2796  CA  THR A 331     -26.046 -13.418   5.506  1.00 53.49           C  
ATOM   2797  C   THR A 331     -25.016 -14.490   5.900  1.00 51.21           C  
ATOM   2798  O   THR A 331     -24.059 -14.147   6.608  1.00 51.39           O  
ATOM   2799  CB  THR A 331     -27.273 -13.427   6.430  1.00 56.27           C  
ATOM   2800  OG1 THR A 331     -27.904 -12.151   6.309  1.00 56.17           O  
ATOM   2801  CG2 THR A 331     -26.933 -13.696   7.880  1.00 61.32           C  
ATOM   2802  H   THR A 331     -27.469 -13.627   3.956  1.00 50.40           H  
ATOM   2803  HA  THR A 331     -25.568 -12.441   5.587  1.00 53.49           H  
ATOM   2804  HB  THR A 331     -27.966 -14.194   6.085  1.00 56.27           H  
ATOM   2805  HG1 THR A 331     -28.170 -12.010   5.397  1.00 56.17           H  
ATOM   2806 HG21 THR A 331     -27.846 -13.688   8.475  1.00 61.32           H  
ATOM   2807 HG22 THR A 331     -26.452 -14.670   7.966  1.00 61.32           H  
ATOM   2808 HG23 THR A 331     -26.256 -12.923   8.244  1.00 61.32           H  
ATOM   2809  N   ASN A 332     -25.190 -15.723   5.417  1.00 52.29           N  
ATOM   2810  CA  ASN A 332     -24.442 -16.926   5.878  1.00 52.29           C  
ATOM   2811  C   ASN A 332     -23.012 -16.940   5.288  1.00 52.30           C  
ATOM   2812  O   ASN A 332     -22.291 -17.940   5.536  1.00 56.71           O  
ATOM   2813  CB  ASN A 332     -25.198 -18.219   5.539  1.00 49.48           C  
ATOM   2814  CG  ASN A 332     -25.317 -18.472   4.051  1.00 49.86           C  
ATOM   2815  OD1 ASN A 332     -25.275 -17.544   3.255  1.00 54.21           O  
ATOM   2816  ND2 ASN A 332     -25.483 -19.726   3.666  1.00 49.58           N  
ATOM   2817  H   ASN A 332     -25.868 -15.888   4.687  1.00 52.29           H  
ATOM   2818  HA  ASN A 332     -24.354 -16.867   6.963  1.00 52.29           H  
ATOM   2819  HB3 ASN A 332     -26.194 -18.182   5.981  1.00 49.48           H  
ATOM   2820  HB2 ASN A 332     -24.698 -19.064   6.011  1.00 49.48           H  
ATOM   2821 HD22 ASN A 332     -25.568 -19.945   2.684  1.00 49.58           H  
ATOM   2822 HD21 ASN A 332     -25.525 -20.464   4.354  1.00 49.58           H  
ATOM   2823  N   VAL A 333     -22.609 -15.892   4.548  1.00 49.30           N  
ATOM   2824  CA  VAL A 333     -21.196 -15.685   4.089  1.00 47.72           C  
ATOM   2825  C   VAL A 333     -20.656 -14.393   4.718  1.00 45.28           C  
ATOM   2826  O   VAL A 333     -21.106 -13.311   4.317  1.00 42.53           O  
ATOM   2827  CB  VAL A 333     -21.083 -15.657   2.548  1.00 49.18           C  
ATOM   2828  CG1 VAL A 333     -19.660 -15.355   2.086  1.00 44.85           C  
ATOM   2829  CG2 VAL A 333     -21.579 -16.955   1.917  1.00 51.06           C  
ATOM   2830  H   VAL A 333     -23.274 -15.185   4.269  1.00 49.30           H  
ATOM   2831  HA  VAL A 333     -20.596 -16.516   4.457  1.00 47.72           H  
ATOM   2832  HB  VAL A 333     -21.723 -14.851   2.187  1.00 49.18           H  
ATOM   2833 HG11 VAL A 333     -19.626 -15.344   0.997  1.00 44.85           H  
ATOM   2834 HG12 VAL A 333     -19.352 -14.381   2.468  1.00 44.85           H  
ATOM   2835 HG13 VAL A 333     -18.984 -16.122   2.463  1.00 44.85           H  
ATOM   2836 HG21 VAL A 333     -21.482 -16.892   0.833  1.00 51.06           H  
ATOM   2837 HG22 VAL A 333     -20.984 -17.790   2.287  1.00 51.06           H  
ATOM   2838 HG23 VAL A 333     -22.626 -17.110   2.179  1.00 51.06           H  
ATOM   2839  N   LYS A 334     -19.742 -14.516   5.685  1.00 43.98           N  
ATOM   2840  CA  LYS A 334     -19.038 -13.367   6.315  1.00 45.91           C  
ATOM   2841  C   LYS A 334     -17.698 -13.165   5.599  1.00 44.27           C  
ATOM   2842  O   LYS A 334     -16.887 -14.108   5.572  1.00 48.86           O  
ATOM   2843  CB  LYS A 334     -18.841 -13.604   7.809  1.00  0.00           C  
ATOM   2844  CG  LYS A 334     -20.153 -13.619   8.599  1.00  0.00           C  
ATOM   2845  CD  LYS A 334     -19.983 -13.808  10.112  1.00  0.00           C  
ATOM   2846  CE  LYS A 334     -21.289 -13.874  10.915  1.00  0.00           C  
ATOM   2847  NZ  LYS A 334     -22.038 -12.605  10.901  1.00  0.00           N1+
ATOM   2848  H   LYS A 334     -19.492 -15.431   6.030  1.00 43.98           H  
ATOM   2849  HA  LYS A 334     -19.644 -12.470   6.181  1.00 45.91           H  
ATOM   2850  HB2 LYS A 334     -18.355 -14.567   7.964  1.00  0.00           H  
ATOM   2851  HB3 LYS A 334     -18.218 -12.812   8.225  1.00  0.00           H  
ATOM   2852  HG2 LYS A 334     -20.676 -12.673   8.455  1.00  0.00           H  
ATOM   2853  HG3 LYS A 334     -20.781 -14.437   8.247  1.00  0.00           H  
ATOM   2854  HD2 LYS A 334     -19.454 -14.741  10.304  1.00  0.00           H  
ATOM   2855  HD3 LYS A 334     -19.410 -12.975  10.520  1.00  0.00           H  
ATOM   2856  HE2 LYS A 334     -21.936 -14.644  10.495  1.00  0.00           H  
ATOM   2857  HE3 LYS A 334     -21.065 -14.114  11.954  1.00  0.00           H  
ATOM   2858  HZ1 LYS A 334     -22.621 -12.566  10.077  1.00  0.00           H  
ATOM   2859  HZ2 LYS A 334     -22.618 -12.547  11.726  1.00  0.00           H  
ATOM   2860  HZ3 LYS A 334     -21.390 -11.831  10.891  1.00  0.00           H  
ATOM   2861  N   PHE A 335     -17.509 -12.009   4.983  1.00 41.64           N  
ATOM   2862  CA  PHE A 335     -16.233 -11.601   4.360  1.00 41.39           C  
ATOM   2863  C   PHE A 335     -15.387 -10.887   5.409  1.00 42.14           C  
ATOM   2864  O   PHE A 335     -15.909  -9.979   6.082  1.00 44.06           O  
ATOM   2865  CB  PHE A 335     -16.494 -10.733   3.132  1.00 39.71           C  
ATOM   2866  CG  PHE A 335     -17.122 -11.469   1.975  1.00 38.31           C  
ATOM   2867  CD1 PHE A 335     -16.424 -12.462   1.304  1.00 36.70           C  
ATOM   2868  CD2 PHE A 335     -18.411 -11.170   1.555  1.00 36.79           C  
ATOM   2869  CE1 PHE A 335     -16.996 -13.133   0.234  1.00 37.33           C  
ATOM   2870  CE2 PHE A 335     -18.973 -11.828   0.473  1.00 38.13           C  
ATOM   2871  CZ  PHE A 335     -18.263 -12.806  -0.189  1.00 35.62           C  
ATOM   2872  H   PHE A 335     -18.265 -11.342   4.918  1.00 41.64           H  
ATOM   2873  HA  PHE A 335     -15.702 -12.498   4.042  1.00 41.39           H  
ATOM   2874  HB3 PHE A 335     -15.559 -10.278   2.806  1.00 39.71           H  
ATOM   2875  HB2 PHE A 335     -17.128  -9.892   3.412  1.00 39.71           H  
ATOM   2876  HD1 PHE A 335     -15.422 -12.721   1.613  1.00 36.70           H  
ATOM   2877  HD2 PHE A 335     -18.987 -10.417   2.073  1.00 36.79           H  
ATOM   2878  HE1 PHE A 335     -16.446 -13.914  -0.269  1.00 37.33           H  
ATOM   2879  HE2 PHE A 335     -19.971 -11.574   0.146  1.00 38.13           H  
ATOM   2880  HZ  PHE A 335     -18.697 -13.315  -1.037  1.00 35.62           H  
ATOM   2881  N   GLN A 336     -14.140 -11.323   5.572  1.00 41.85           N  
ATOM   2882  CA  GLN A 336     -13.139 -10.684   6.464  1.00 43.78           C  
ATOM   2883  C   GLN A 336     -11.886 -10.357   5.652  1.00 42.02           C  
ATOM   2884  O   GLN A 336     -11.470 -11.199   4.832  1.00 40.80           O  
ATOM   2885  CB  GLN A 336     -12.796 -11.600   7.645  1.00 49.96           C  
ATOM   2886  CG  GLN A 336     -14.018 -12.169   8.369  1.00 58.21           C  
ATOM   2887  CD  GLN A 336     -14.721 -11.180   9.276  1.00 59.66           C  
ATOM   2888  OE1 GLN A 336     -15.581 -11.552  10.074  1.00 68.27           O  
ATOM   2889  NE2 GLN A 336     -14.364  -9.908   9.164  1.00 55.10           N  
ATOM   2890  H   GLN A 336     -13.821 -12.139   5.071  1.00 41.85           H  
ATOM   2891  HA  GLN A 336     -13.558  -9.755   6.851  1.00 43.78           H  
ATOM   2892  HB3 GLN A 336     -12.176 -11.055   8.357  1.00 49.96           H  
ATOM   2893  HB2 GLN A 336     -12.169 -12.420   7.296  1.00 49.96           H  
ATOM   2894  HG3 GLN A 336     -13.720 -13.042   8.949  1.00 58.21           H  
ATOM   2895  HG2 GLN A 336     -14.727 -12.552   7.635  1.00 58.21           H  
ATOM   2896 HE22 GLN A 336     -14.802  -9.207   9.745  1.00 55.10           H  
ATOM   2897 HE21 GLN A 336     -13.654  -9.639   8.497  1.00 55.10           H  
ATOM   2898  N   SER A 337     -11.306  -9.182   5.883  1.00 41.50           N  
ATOM   2899  CA  SER A 337      -9.967  -8.794   5.387  1.00 41.33           C  
ATOM   2900  C   SER A 337      -8.907  -9.611   6.121  1.00 43.79           C  
ATOM   2901  O   SER A 337      -9.220 -10.317   7.076  1.00 40.15           O  
ATOM   2902  CB  SER A 337      -9.737  -7.322   5.551  1.00 39.74           C  
ATOM   2903  OG  SER A 337      -9.192  -7.036   6.829  1.00 41.12           O  
ATOM   2904  H   SER A 337     -11.784  -8.481   6.432  1.00 41.50           H  
ATOM   2905  HA  SER A 337      -9.911  -9.034   4.325  1.00 41.33           H  
ATOM   2906  HB3 SER A 337     -10.682  -6.791   5.432  1.00 39.74           H  
ATOM   2907  HB2 SER A 337      -9.052  -6.973   4.778  1.00 39.74           H  
ATOM   2908  HG  SER A 337      -8.512  -7.680   7.039  1.00 41.12           H  
ATOM   2909  N   PRO A 338      -7.624  -9.526   5.706  1.00 48.11           N  
ATOM   2910  CA  PRO A 338      -6.533 -10.182   6.426  1.00 56.17           C  
ATOM   2911  C   PRO A 338      -6.096  -9.456   7.716  1.00 54.77           C  
ATOM   2912  O   PRO A 338      -5.220  -9.959   8.382  1.00 51.71           O  
ATOM   2913  CB  PRO A 338      -5.360 -10.191   5.412  1.00 56.40           C  
ATOM   2914  CG  PRO A 338      -5.982  -9.748   4.081  1.00 54.35           C  
ATOM   2915  CD  PRO A 338      -7.168  -8.892   4.467  1.00 49.59           C  
ATOM   2916  HA  PRO A 338      -6.817 -11.207   6.663  1.00 56.17           H  
ATOM   2917  HB3 PRO A 338      -4.977 -11.206   5.312  1.00 56.40           H  
ATOM   2918  HB2 PRO A 338      -4.610  -9.462   5.721  1.00 56.40           H  
ATOM   2919  HG3 PRO A 338      -6.331 -10.624   3.536  1.00 54.35           H  
ATOM   2920  HG2 PRO A 338      -5.263  -9.141   3.530  1.00 54.35           H  
ATOM   2921  HD2 PRO A 338      -6.825  -7.881   4.686  1.00 49.59           H  
ATOM   2922  HD3 PRO A 338      -7.944  -8.989   3.707  1.00 49.59           H  
ATOM   2923  N   ALA A 339      -6.719  -8.316   8.042  1.00 56.88           N  
ATOM   2924  CA  ALA A 339      -6.406  -7.500   9.247  1.00 59.28           C  
ATOM   2925  C   ALA A 339      -7.296  -7.920  10.436  1.00 60.15           C  
ATOM   2926  O   ALA A 339      -7.334  -7.172  11.437  1.00 56.27           O  
ATOM   2927  CB  ALA A 339      -6.571  -6.032   8.926  1.00 54.97           C  
ATOM   2928  H   ALA A 339      -7.456  -7.956   7.452  1.00 56.88           H  
ATOM   2929  HA  ALA A 339      -5.365  -7.676   9.519  1.00 59.28           H  
ATOM   2930  HB1 ALA A 339      -6.341  -5.438   9.811  1.00 54.97           H  
ATOM   2931  HB2 ALA A 339      -5.892  -5.757   8.118  1.00 54.97           H  
ATOM   2932  HB3 ALA A 339      -7.599  -5.840   8.617  1.00 54.97           H  
ATOM   2933  N   TYR A 340      -7.956  -9.081  10.344  1.00 60.10           N  
ATOM   2934  CA  TYR A 340      -9.065  -9.504  11.244  1.00 67.95           C  
ATOM   2935  C   TYR A 340      -8.481 -10.157  12.502  1.00 64.53           C  
ATOM   2936  O   TYR A 340      -7.553 -10.968  12.333  1.00 67.65           O  
ATOM   2937  CB  TYR A 340     -10.022 -10.435  10.492  1.00 76.95           C  
ATOM   2938  CG  TYR A 340     -10.869 -11.333  11.360  1.00 83.97           C  
ATOM   2939  CD1 TYR A 340     -11.576 -10.831  12.443  1.00 86.10           C  
ATOM   2940  CD2 TYR A 340     -11.010 -12.681  11.062  1.00 89.87           C  
ATOM   2941  CE1 TYR A 340     -12.367 -11.652  13.231  1.00 88.77           C  
ATOM   2942  CE2 TYR A 340     -11.801 -13.514  11.837  1.00 95.14           C  
ATOM   2943  CZ  TYR A 340     -12.481 -12.999  12.927  1.00 91.58           C  
ATOM   2944  OH  TYR A 340     -13.261 -13.816  13.693  1.00 87.99           O  
ATOM   2945  H   TYR A 340      -7.712  -9.745   9.623  1.00 60.10           H  
ATOM   2946  HA  TYR A 340      -9.619  -8.615  11.546  1.00 67.95           H  
ATOM   2947  HB3 TYR A 340      -9.454 -11.044   9.790  1.00 76.95           H  
ATOM   2948  HB2 TYR A 340     -10.670  -9.841   9.848  1.00 76.95           H  
ATOM   2949  HD1 TYR A 340     -11.517  -9.780  12.687  1.00 86.10           H  
ATOM   2950  HD2 TYR A 340     -10.497 -13.102  10.210  1.00 89.87           H  
ATOM   2951  HE1 TYR A 340     -12.893 -11.241  14.080  1.00 88.77           H  
ATOM   2952  HE2 TYR A 340     -11.886 -14.561  11.590  1.00 95.14           H  
ATOM   2953  HH  TYR A 340     -13.661 -13.305  14.401  1.00 87.99           H  
ATOM   2954  N   NMA A 340A     -8.936  -9.884  13.776  1.00  0.00           N  
ATOM   2955  CA  NMA A 340A     -8.329 -10.545  14.922  1.00  0.00           C  
ATOM   2956  H   NMA A 340A     -9.688  -9.226  13.913  1.00  0.00           H  
ATOM   2957 1HA  NMA A 340A     -7.526 -11.225  14.561  1.00  0.00           H  
ATOM   2958 2HA  NMA A 340A     -7.897  -9.785  15.610  1.00  0.00           H  
ATOM   2959 3HA  NMA A 340A     -9.100 -11.132  15.470  1.00  0.00           H  
ATOM   2960  CH3 ACE A 349       0.499 -11.096  10.039  1.00  0.00           C  
ATOM   2961  C   ACE A 349       0.027  -9.654   9.860  1.00  0.00           C  
ATOM   2962  O   ACE A 349       0.491  -8.767  10.573  1.00  0.00           O  
ATOM   2963 1H   ACE A 349       1.256 -11.140  10.855  1.00  0.00           H  
ATOM   2964 2H   ACE A 349      -0.368 -11.743  10.300  1.00  0.00           H  
ATOM   2965 3H   ACE A 349       0.952 -11.461   9.090  1.00  0.00           H  
ATOM   2966  N   GLU A 350      -0.917  -9.346   8.901  1.00 62.46           N  
ATOM   2967  CA  GLU A 350      -1.373  -7.940   8.731  1.00 61.04           C  
ATOM   2968  C   GLU A 350      -1.994  -7.456  10.039  1.00 55.25           C  
ATOM   2969  O   GLU A 350      -3.210  -7.263  10.125  1.00 60.50           O  
ATOM   2970  CB  GLU A 350      -2.362  -7.837   7.574  1.00  0.00           C  
ATOM   2971  CG  GLU A 350      -1.803  -8.081   6.163  1.00  0.00           C  
ATOM   2972  CD  GLU A 350      -0.711  -7.125   5.695  1.00  0.00           C  
ATOM   2973  OE1 GLU A 350      -0.936  -5.896   5.777  1.00  0.00           O  
ATOM   2974  OE2 GLU A 350       0.340  -7.644   5.264  1.00  0.00           O1-
ATOM   2975  H1  GLU A 350      -1.298 -10.074   8.315  1.00 62.46           H  
ATOM   2976  HA  GLU A 350      -0.507  -7.317   8.505  1.00 61.04           H  
ATOM   2977  HB2 GLU A 350      -3.157  -8.572   7.708  1.00  0.00           H  
ATOM   2978  HB3 GLU A 350      -2.794  -6.836   7.551  1.00  0.00           H  
ATOM   2979  HG2 GLU A 350      -1.370  -9.080   6.111  1.00  0.00           H  
ATOM   2980  HG3 GLU A 350      -2.608  -7.997   5.433  1.00  0.00           H  
ATOM   2981  N   PRO A 351      -1.186  -7.254  11.105  1.00 48.07           N  
ATOM   2982  CA  PRO A 351      -1.717  -6.799  12.389  1.00 42.22           C  
ATOM   2983  C   PRO A 351      -2.305  -5.388  12.290  1.00 36.35           C  
ATOM   2984  O   PRO A 351      -3.136  -5.070  13.091  1.00 39.18           O  
ATOM   2985  CB  PRO A 351      -0.511  -6.840  13.343  1.00 42.57           C  
ATOM   2986  CG  PRO A 351       0.701  -6.796  12.423  1.00 43.83           C  
ATOM   2987  CD  PRO A 351       0.263  -7.464  11.133  1.00 45.63           C  
ATOM   2988  HA  PRO A 351      -2.483  -7.492  12.736  1.00 42.22           H  
ATOM   2989  HB3 PRO A 351      -0.515  -7.783  13.890  1.00 42.57           H  
ATOM   2990  HB2 PRO A 351      -0.519  -5.950  13.973  1.00 42.57           H  
ATOM   2991  HG3 PRO A 351       1.515  -7.368  12.869  1.00 43.83           H  
ATOM   2992  HG2 PRO A 351       0.965  -5.757  12.221  1.00 43.83           H  
ATOM   2993  HD2 PRO A 351       0.718  -6.948  10.287  1.00 45.63           H  
ATOM   2994  HD3 PRO A 351       0.471  -8.532  11.192  1.00 45.63           H  
ATOM   2995  N   TYR A 352      -1.814  -4.585  11.337  1.00 30.63           N  
ATOM   2996  CA  TYR A 352      -2.323  -3.228  10.986  1.00 28.93           C  
ATOM   2997  C   TYR A 352      -1.889  -2.886   9.564  1.00 31.95           C  
ATOM   2998  O   TYR A 352      -0.957  -3.530   9.044  1.00 28.92           O  
ATOM   2999  CB  TYR A 352      -1.813  -2.151  11.960  1.00 28.41           C  
ATOM   3000  CG  TYR A 352      -0.332  -2.187  12.239  1.00 29.00           C  
ATOM   3001  CD1 TYR A 352       0.172  -2.923  13.299  1.00 28.84           C  
ATOM   3002  CD2 TYR A 352       0.570  -1.468  11.465  1.00 30.03           C  
ATOM   3003  CE1 TYR A 352       1.529  -2.979  13.561  1.00 29.98           C  
ATOM   3004  CE2 TYR A 352       1.933  -1.522  11.708  1.00 27.91           C  
ATOM   3005  CZ  TYR A 352       2.415  -2.288  12.757  1.00 29.74           C  
ATOM   3006  OH  TYR A 352       3.754  -2.360  13.026  1.00 29.47           O  
ATOM   3007  H   TYR A 352      -1.027  -4.885  10.780  1.00 30.63           H  
ATOM   3008  HA  TYR A 352      -3.412  -3.244  11.023  1.00 28.93           H  
ATOM   3009  HB3 TYR A 352      -2.359  -2.227  12.900  1.00 28.41           H  
ATOM   3010  HB2 TYR A 352      -2.085  -1.165  11.582  1.00 28.41           H  
ATOM   3011  HD1 TYR A 352      -0.499  -3.470  13.944  1.00 28.84           H  
ATOM   3012  HD2 TYR A 352       0.213  -0.850  10.654  1.00 30.03           H  
ATOM   3013  HE1 TYR A 352       1.895  -3.562  14.393  1.00 29.98           H  
ATOM   3014  HE2 TYR A 352       2.616  -0.968  11.081  1.00 27.91           H  
ATOM   3015  HH  TYR A 352       4.197  -1.594  12.654  1.00 29.47           H  
ATOM   3016  N   THR A 353      -2.560  -1.908   8.953  1.00 32.04           N  
ATOM   3017  CA  THR A 353      -2.114  -1.229   7.718  1.00 34.19           C  
ATOM   3018  C   THR A 353      -1.507   0.108   8.121  1.00 35.48           C  
ATOM   3019  O   THR A 353      -1.601   0.453   9.306  1.00 39.76           O  
ATOM   3020  CB  THR A 353      -3.269  -1.068   6.723  1.00 36.91           C  
ATOM   3021  OG1 THR A 353      -4.126  -0.034   7.204  1.00 35.93           O  
ATOM   3022  CG2 THR A 353      -4.066  -2.342   6.533  1.00 40.21           C  
ATOM   3023  H   THR A 353      -3.438  -1.583   9.333  1.00 32.04           H  
ATOM   3024  HA  THR A 353      -1.337  -1.834   7.251  1.00 34.19           H  
ATOM   3025  HB  THR A 353      -2.861  -0.763   5.759  1.00 36.91           H  
ATOM   3026  HG1 THR A 353      -3.603   0.741   7.421  1.00 35.93           H  
ATOM   3027 HG21 THR A 353      -4.869  -2.165   5.818  1.00 40.21           H  
ATOM   3028 HG22 THR A 353      -3.411  -3.128   6.157  1.00 40.21           H  
ATOM   3029 HG23 THR A 353      -4.492  -2.650   7.488  1.00 40.21           H  
ATOM   3030  N   THR A 354      -0.827   0.771   7.197  1.00 34.17           N  
ATOM   3031  CA  THR A 354      -0.262   2.125   7.377  1.00 36.12           C  
ATOM   3032  C   THR A 354      -0.884   3.043   6.338  1.00 36.15           C  
ATOM   3033  O   THR A 354      -1.250   2.556   5.262  1.00 33.76           O  
ATOM   3034  CB  THR A 354       1.270   2.110   7.304  1.00 36.16           C  
ATOM   3035  OG1 THR A 354       1.651   1.808   5.958  1.00 37.92           O  
ATOM   3036  CG2 THR A 354       1.885   1.108   8.258  1.00 32.65           C  
ATOM   3037  H   THR A 354      -0.664   0.353   6.293  1.00 34.17           H  
ATOM   3038  HA  THR A 354      -0.551   2.485   8.364  1.00 36.12           H  
ATOM   3039  HB  THR A 354       1.640   3.104   7.556  1.00 36.16           H  
ATOM   3040  HG1 THR A 354       1.299   2.479   5.367  1.00 37.92           H  
ATOM   3041 HG21 THR A 354       2.971   1.138   8.167  1.00 32.65           H  
ATOM   3042 HG22 THR A 354       1.600   1.357   9.280  1.00 32.65           H  
ATOM   3043 HG23 THR A 354       1.528   0.108   8.015  1.00 32.65           H  
ATOM   3044  N   GLU A 355      -1.044   4.308   6.688  1.00 37.03           N  
ATOM   3045  CA  GLU A 355      -1.907   5.259   5.974  1.00 36.41           C  
ATOM   3046  C   GLU A 355      -1.464   6.669   6.332  1.00 34.18           C  
ATOM   3047  O   GLU A 355      -1.278   6.943   7.532  1.00 35.58           O  
ATOM   3048  CB  GLU A 355      -3.367   5.010   6.356  1.00 40.20           C  
ATOM   3049  CG  GLU A 355      -4.357   5.567   5.361  1.00 45.45           C  
ATOM   3050  CD  GLU A 355      -4.327   4.899   3.993  1.00 50.52           C  
ATOM   3051  OE1 GLU A 355      -4.498   3.653   3.936  1.00 49.70           O  
ATOM   3052  OE2 GLU A 355      -4.111   5.624   2.985  1.00 50.34           O1-
ATOM   3053  H   GLU A 355      -0.556   4.675   7.493  1.00 37.03           H  
ATOM   3054  HA  GLU A 355      -1.789   5.111   4.901  1.00 36.41           H  
ATOM   3055  HB3 GLU A 355      -3.562   5.439   7.339  1.00 40.20           H  
ATOM   3056  HB2 GLU A 355      -3.533   3.939   6.471  1.00 40.20           H  
ATOM   3057  HG3 GLU A 355      -4.187   6.638   5.244  1.00 45.45           H  
ATOM   3058  HG2 GLU A 355      -5.363   5.497   5.775  1.00 45.45           H  
ATOM   3059  N   LYS A 356      -1.260   7.513   5.334  1.00 28.91           N  
ATOM   3060  CA  LYS A 356      -1.118   8.965   5.533  1.00 28.16           C  
ATOM   3061  C   LYS A 356      -2.508   9.529   5.804  1.00 27.04           C  
ATOM   3062  O   LYS A 356      -3.168   9.980   4.841  1.00 28.07           O  
ATOM   3063  CB  LYS A 356      -0.430   9.611   4.326  1.00 28.69           C  
ATOM   3064  CG  LYS A 356      -0.017  11.064   4.518  1.00 30.77           C  
ATOM   3065  CD  LYS A 356       1.228  11.247   5.341  1.00 30.60           C  
ATOM   3066  CE  LYS A 356       1.830  12.632   5.190  1.00 32.78           C  
ATOM   3067  NZ  LYS A 356       1.247  13.604   6.154  1.00 34.31           N1+
ATOM   3068  H   LYS A 356      -1.196   7.169   4.387  1.00 28.91           H  
ATOM   3069  HA  LYS A 356      -0.499   9.134   6.414  1.00 28.16           H  
ATOM   3070  HB3 LYS A 356      -1.082   9.534   3.456  1.00 28.69           H  
ATOM   3071  HB2 LYS A 356       0.444   9.022   4.051  1.00 28.69           H  
ATOM   3072  HG3 LYS A 356      -0.838  11.616   4.977  1.00 30.77           H  
ATOM   3073  HG2 LYS A 356       0.122  11.532   3.543  1.00 30.77           H  
ATOM   3074  HD3 LYS A 356       1.966  10.498   5.053  1.00 30.60           H  
ATOM   3075  HD2 LYS A 356       0.998  11.065   6.391  1.00 30.60           H  
ATOM   3076  HE3 LYS A 356       1.668  12.989   4.173  1.00 32.78           H  
ATOM   3077  HE2 LYS A 356       2.908  12.577   5.338  1.00 32.78           H  
ATOM   3078  HZ1 LYS A 356       1.419  13.288   7.098  1.00 34.31           H  
ATOM   3079  HZ2 LYS A 356       1.674  14.510   6.020  1.00 34.31           H  
ATOM   3080  HZ3 LYS A 356       0.251  13.676   6.000  1.00 34.31           H  
ATOM   3081  N   MET A 357      -2.950   9.451   7.061  1.00 26.76           N  
ATOM   3082  CA  MET A 357      -4.348   9.732   7.488  1.00 27.83           C  
ATOM   3083  C   MET A 357      -4.667  11.227   7.326  1.00 29.18           C  
ATOM   3084  O   MET A 357      -5.854  11.552   7.141  1.00 27.26           O  
ATOM   3085  CB  MET A 357      -4.579   9.297   8.936  1.00 25.23           C  
ATOM   3086  CG  MET A 357      -4.724   7.809   9.073  1.00 25.62           C  
ATOM   3087  SD  MET A 357      -6.077   7.112   8.036  1.00 26.76           S  
ATOM   3088  CE  MET A 357      -7.499   7.516   9.055  1.00 27.38           C  
ATOM   3089  H   MET A 357      -2.318   9.186   7.803  1.00 26.76           H  
ATOM   3090  HA  MET A 357      -5.023   9.166   6.847  1.00 27.83           H  
ATOM   3091  HB3 MET A 357      -5.473   9.786   9.323  1.00 25.23           H  
ATOM   3092  HB2 MET A 357      -3.748   9.639   9.554  1.00 25.23           H  
ATOM   3093  HG3 MET A 357      -4.903   7.558  10.118  1.00 25.62           H  
ATOM   3094  HG2 MET A 357      -3.782   7.328   8.810  1.00 25.62           H  
ATOM   3095  HE1 MET A 357      -8.408   7.162   8.569  1.00 27.38           H  
ATOM   3096  HE2 MET A 357      -7.397   7.037  10.028  1.00 27.38           H  
ATOM   3097  HE3 MET A 357      -7.557   8.597   9.187  1.00 27.38           H  
ATOM   3098  N   SER A 358      -3.643  12.078   7.274  1.00 30.34           N  
ATOM   3099  CA  SER A 358      -3.777  13.548   7.119  1.00 33.52           C  
ATOM   3100  C   SER A 358      -4.318  13.892   5.727  1.00 35.50           C  
ATOM   3101  O   SER A 358      -4.746  15.051   5.541  1.00 34.76           O  
ATOM   3102  CB  SER A 358      -2.469  14.249   7.382  1.00 35.81           C  
ATOM   3103  OG  SER A 358      -1.568  14.084   6.295  1.00 38.19           O  
ATOM   3104  H   SER A 358      -2.696  11.734   7.342  1.00 30.34           H  
ATOM   3105  HA  SER A 358      -4.500  13.899   7.856  1.00 33.52           H  
ATOM   3106  HB3 SER A 358      -2.019  13.849   8.290  1.00 35.81           H  
ATOM   3107  HB2 SER A 358      -2.653  15.312   7.543  1.00 35.81           H  
ATOM   3108  HG  SER A 358      -1.957  14.452   5.498  1.00 38.19           H  
ATOM   3109  N   ARG A 359      -4.303  12.935   4.784  1.00 35.90           N  
ATOM   3110  CA  ARG A 359      -4.862  13.136   3.420  1.00 35.82           C  
ATOM   3111  C   ARG A 359      -5.453  11.832   2.850  1.00 35.55           C  
ATOM   3112  O   ARG A 359      -5.460  11.692   1.611  1.00 37.66           O  
ATOM   3113  CB  ARG A 359      -3.781  13.686   2.495  1.00 36.29           C  
ATOM   3114  CG  ARG A 359      -2.561  12.794   2.349  1.00 38.48           C  
ATOM   3115  CD  ARG A 359      -1.674  13.353   1.263  1.00 42.62           C  
ATOM   3116  NE  ARG A 359      -0.442  12.612   1.070  1.00 43.62           N  
ATOM   3117  CZ  ARG A 359       0.773  13.101   1.287  1.00 46.70           C  
ATOM   3118  NH1 ARG A 359       1.834  12.349   1.049  1.00 52.73           N  
ATOM   3119  NH2 ARG A 359       0.929  14.330   1.749  1.00 42.80           N1+
ATOM   3120  H   ARG A 359      -3.900  12.032   4.988  1.00 35.90           H  
ATOM   3121  HA  ARG A 359      -5.662  13.874   3.485  1.00 35.82           H  
ATOM   3122  HB3 ARG A 359      -3.469  14.669   2.848  1.00 36.29           H  
ATOM   3123  HB2 ARG A 359      -4.210  13.875   1.511  1.00 36.29           H  
ATOM   3124  HG3 ARG A 359      -2.878  11.788   2.077  1.00 38.48           H  
ATOM   3125  HG2 ARG A 359      -2.012  12.773   3.291  1.00 38.48           H  
ATOM   3126  HD3 ARG A 359      -1.439  14.394   1.488  1.00 42.62           H  
ATOM   3127  HD2 ARG A 359      -2.228  13.385   0.325  1.00 42.62           H  
ATOM   3128  HE  ARG A 359      -0.554  11.662   0.748  1.00 43.62           H  
ATOM   3129 HH12 ARG A 359       2.760  12.717   1.213  1.00 52.73           H  
ATOM   3130 HH11 ARG A 359       1.718  11.407   0.704  1.00 52.73           H  
ATOM   3131 HH22 ARG A 359       1.857  14.695   1.911  1.00 42.80           H  
ATOM   3132 HH21 ARG A 359       0.120  14.905   1.940  1.00 42.80           H  
ATOM   3133  N   VAL A 360      -6.020  10.965   3.690  1.00 31.23           N  
ATOM   3134  CA  VAL A 360      -6.815   9.791   3.220  1.00 33.42           C  
ATOM   3135  C   VAL A 360      -8.022  10.313   2.435  1.00 31.28           C  
ATOM   3136  O   VAL A 360      -8.689  11.249   2.868  1.00 30.70           O  
ATOM   3137  CB  VAL A 360      -7.234   8.873   4.385  1.00 35.81           C  
ATOM   3138  CG1 VAL A 360      -8.157   7.760   3.938  1.00 35.86           C  
ATOM   3139  CG2 VAL A 360      -6.026   8.280   5.060  1.00 45.22           C  
ATOM   3140  H   VAL A 360      -5.920  11.090   4.687  1.00 31.23           H  
ATOM   3141  HA  VAL A 360      -6.193   9.212   2.539  1.00 33.42           H  
ATOM   3142  HB  VAL A 360      -7.767   9.480   5.118  1.00 35.81           H  
ATOM   3143 HG11 VAL A 360      -8.423   7.142   4.795  1.00 35.86           H  
ATOM   3144 HG12 VAL A 360      -9.061   8.189   3.505  1.00 35.86           H  
ATOM   3145 HG13 VAL A 360      -7.653   7.147   3.191  1.00 35.86           H  
ATOM   3146 HG21 VAL A 360      -6.346   7.636   5.879  1.00 45.22           H  
ATOM   3147 HG22 VAL A 360      -5.457   7.694   4.338  1.00 45.22           H  
ATOM   3148 HG23 VAL A 360      -5.399   9.081   5.452  1.00 45.22           H  
ATOM   3149  N   PRO A 361      -8.298   9.762   1.232  1.00 30.66           N  
ATOM   3150  CA  PRO A 361      -9.434  10.205   0.422  1.00 30.42           C  
ATOM   3151  C   PRO A 361     -10.747  10.199   1.222  1.00 31.18           C  
ATOM   3152  O   PRO A 361     -11.031   9.208   1.885  1.00 34.40           O  
ATOM   3153  CB  PRO A 361      -9.491   9.188  -0.731  1.00 28.90           C  
ATOM   3154  CG  PRO A 361      -8.063   8.653  -0.834  1.00 31.29           C  
ATOM   3155  CD  PRO A 361      -7.503   8.709   0.575  1.00 31.27           C  
ATOM   3156  HA  PRO A 361      -9.243  11.204   0.028  1.00 30.42           H  
ATOM   3157  HB3 PRO A 361      -9.750   9.705  -1.655  1.00 28.90           H  
ATOM   3158  HB2 PRO A 361     -10.163   8.374  -0.461  1.00 28.90           H  
ATOM   3159  HG3 PRO A 361      -7.478   9.306  -1.482  1.00 31.29           H  
ATOM   3160  HG2 PRO A 361      -8.088   7.618  -1.172  1.00 31.29           H  
ATOM   3161  HD2 PRO A 361      -7.684   7.757   1.073  1.00 31.27           H  
ATOM   3162  HD3 PRO A 361      -6.458   9.018   0.536  1.00 31.27           H  
ATOM   3163  N   GLY A 362     -11.445  11.332   1.235  1.00 32.10           N  
ATOM   3164  CA  GLY A 362     -12.732  11.509   1.936  1.00 32.53           C  
ATOM   3165  C   GLY A 362     -12.544  11.833   3.408  1.00 31.50           C  
ATOM   3166  O   GLY A 362     -13.557  12.049   4.088  1.00 35.12           O  
ATOM   3167  H   GLY A 362     -11.100  12.144   0.743  1.00 32.10           H  
ATOM   3168  HA3 GLY A 362     -13.326  10.601   1.838  1.00 32.53           H  
ATOM   3169  HA2 GLY A 362     -13.298  12.309   1.458  1.00 32.53           H  
ATOM   3170  N   GLY A 363     -11.300  11.813   3.899  1.00 27.08           N  
ATOM   3171  CA  GLY A 363     -10.956  12.208   5.273  1.00 26.39           C  
ATOM   3172  C   GLY A 363     -11.423  11.189   6.302  1.00 26.91           C  
ATOM   3173  O   GLY A 363     -11.972  10.140   5.917  1.00 28.96           O  
ATOM   3174  H   GLY A 363     -10.532  11.514   3.316  1.00 27.08           H  
ATOM   3175  HA3 GLY A 363     -11.403  13.178   5.494  1.00 26.39           H  
ATOM   3176  HA2 GLY A 363      -9.877  12.337   5.354  1.00 26.39           H  
ATOM   3177  N   TYR A 364     -11.246  11.511   7.571  1.00 27.14           N  
ATOM   3178  CA  TYR A 364     -11.687  10.692   8.718  1.00 27.55           C  
ATOM   3179  C   TYR A 364     -12.331  11.601   9.767  1.00 27.62           C  
ATOM   3180  O   TYR A 364     -12.138  12.838   9.728  1.00 27.99           O  
ATOM   3181  CB  TYR A 364     -10.500   9.922   9.297  1.00 28.35           C  
ATOM   3182  CG  TYR A 364      -9.478  10.787   9.987  1.00 28.20           C  
ATOM   3183  CD1 TYR A 364      -9.587  11.083  11.330  1.00 28.98           C  
ATOM   3184  CD2 TYR A 364      -8.389  11.291   9.298  1.00 30.59           C  
ATOM   3185  CE1 TYR A 364      -8.654  11.878  11.974  1.00 31.93           C  
ATOM   3186  CE2 TYR A 364      -7.439  12.078   9.927  1.00 31.09           C  
ATOM   3187  CZ  TYR A 364      -7.573  12.375  11.271  1.00 32.22           C  
ATOM   3188  OH  TYR A 364      -6.644  13.152  11.897  1.00 33.47           O  
ATOM   3189  H   TYR A 364     -10.779  12.374   7.813  1.00 27.14           H  
ATOM   3190  HA  TYR A 364     -12.432   9.977   8.371  1.00 27.55           H  
ATOM   3191  HB3 TYR A 364     -10.016   9.355   8.503  1.00 28.35           H  
ATOM   3192  HB2 TYR A 364     -10.864   9.168   9.994  1.00 28.35           H  
ATOM   3193  HD1 TYR A 364     -10.414  10.692  11.904  1.00 28.98           H  
ATOM   3194  HD2 TYR A 364      -8.267  11.073   8.247  1.00 30.59           H  
ATOM   3195  HE1 TYR A 364      -8.772  12.108  13.023  1.00 31.93           H  
ATOM   3196  HE2 TYR A 364      -6.597  12.458   9.368  1.00 31.09           H  
ATOM   3197  HH  TYR A 364      -6.885  13.260  12.820  1.00 33.47           H  
ATOM   3198  N   LEU A 365     -13.090  10.995  10.677  0.50 28.60           N  
ATOM   3199  CA  LEU A 365     -13.787  11.682  11.795  0.50 29.89           C  
ATOM   3200  C   LEU A 365     -13.389  11.006  13.103  0.50 29.00           C  
ATOM   3201  O   LEU A 365     -13.480   9.763  13.172  0.50 28.06           O  
ATOM   3202  CB  LEU A 365     -15.304  11.604  11.576  0.50 30.49           C  
ATOM   3203  CG  LEU A 365     -15.818  12.246  10.290  0.50 32.45           C  
ATOM   3204  CD1 LEU A 365     -17.335  12.182  10.223  0.50 32.67           C  
ATOM   3205  CD2 LEU A 365     -15.339  13.684  10.169  0.50 33.05           C  
ATOM   3206  H   LEU A 365     -13.225   9.995  10.637  0.50 28.60           H  
ATOM   3207  HA  LEU A 365     -13.480  12.728  11.822  0.50 29.89           H  
ATOM   3208  HB3 LEU A 365     -15.814  12.050  12.430  0.50 30.49           H  
ATOM   3209  HB2 LEU A 365     -15.619  10.562  11.609  0.50 30.49           H  
ATOM   3210  HG  LEU A 365     -15.418  11.684   9.447  0.50 32.45           H  
ATOM   3211 HD11 LEU A 365     -17.678  12.646   9.298  0.50 32.67           H  
ATOM   3212 HD12 LEU A 365     -17.657  11.141  10.248  0.50 32.67           H  
ATOM   3213 HD13 LEU A 365     -17.760  12.714  11.075  0.50 32.67           H  
ATOM   3214 HD21 LEU A 365     -15.719  14.118   9.244  0.50 33.05           H  
ATOM   3215 HD22 LEU A 365     -15.704  14.262  11.018  0.50 33.05           H  
ATOM   3216 HD23 LEU A 365     -14.249  13.705  10.158  0.50 33.05           H  
ATOM   3217  N   ALA A 366     -12.929  11.796  14.077  1.00 28.36           N  
ATOM   3218  CA  ALA A 366     -12.600  11.340  15.441  1.00 28.91           C  
ATOM   3219  C   ALA A 366     -13.902  11.021  16.179  1.00 29.45           C  
ATOM   3220  O   ALA A 366     -14.750  11.909  16.262  1.00 27.36           O  
ATOM   3221  CB  ALA A 366     -11.800  12.407  16.162  1.00 29.08           C  
ATOM   3222  H   ALA A 366     -12.784  12.781  13.903  1.00 28.36           H  
ATOM   3223  HA  ALA A 366     -12.000  10.433  15.375  1.00 28.91           H  
ATOM   3224  HB1 ALA A 366     -11.560  12.065  17.168  1.00 29.08           H  
ATOM   3225  HB2 ALA A 366     -10.877  12.602  15.615  1.00 29.08           H  
ATOM   3226  HB3 ALA A 366     -12.387  13.324  16.221  1.00 29.08           H  
ATOM   3227  N   LEU A 367     -14.073   9.775  16.621  1.00 29.86           N  
ATOM   3228  CA  LEU A 367     -15.264   9.332  17.387  1.00 32.57           C  
ATOM   3229  C   LEU A 367     -14.935   9.320  18.890  1.00 34.77           C  
ATOM   3230  O   LEU A 367     -15.884   9.382  19.702  1.00 36.79           O  
ATOM   3231  CB  LEU A 367     -15.698   7.948  16.895  1.00 31.93           C  
ATOM   3232  CG  LEU A 367     -15.953   7.829  15.393  1.00 33.11           C  
ATOM   3233  CD1 LEU A 367     -16.674   6.525  15.063  1.00 32.74           C  
ATOM   3234  CD2 LEU A 367     -16.746   9.016  14.876  1.00 36.08           C  
ATOM   3235  H   LEU A 367     -13.369   9.074  16.439  1.00 29.86           H  
ATOM   3236  HA  LEU A 367     -16.076  10.038  17.211  1.00 32.57           H  
ATOM   3237  HB3 LEU A 367     -16.591   7.637  17.437  1.00 31.93           H  
ATOM   3238  HB2 LEU A 367     -14.953   7.211  17.193  1.00 31.93           H  
ATOM   3239  HG  LEU A 367     -14.988   7.820  14.886  1.00 33.11           H  
ATOM   3240 HD11 LEU A 367     -16.843   6.465  13.988  1.00 32.74           H  
ATOM   3241 HD12 LEU A 367     -16.063   5.681  15.382  1.00 32.74           H  
ATOM   3242 HD13 LEU A 367     -17.631   6.497  15.583  1.00 32.74           H  
ATOM   3243 HD21 LEU A 367     -16.912   8.904  13.805  1.00 36.08           H  
ATOM   3244 HD22 LEU A 367     -17.707   9.064  15.389  1.00 36.08           H  
ATOM   3245 HD23 LEU A 367     -16.189   9.935  15.063  1.00 36.08           H  
ATOM   3246  N   THR A 368     -13.648   9.232  19.241  1.00 34.94           N  
ATOM   3247  CA  THR A 368     -13.141   9.333  20.639  1.00 34.82           C  
ATOM   3248  C   THR A 368     -12.132  10.480  20.724  1.00 36.57           C  
ATOM   3249  O   THR A 368     -11.633  10.905  19.669  1.00 38.98           O  
ATOM   3250  CB  THR A 368     -12.523   8.011  21.117  1.00 31.88           C  
ATOM   3251  OG1 THR A 368     -11.329   7.743  20.377  1.00 32.05           O  
ATOM   3252  CG2 THR A 368     -13.471   6.840  20.980  1.00 34.80           C  
ATOM   3253  H   THR A 368     -12.941   9.087  18.535  1.00 34.94           H  
ATOM   3254  HA  THR A 368     -13.982   9.571  21.290  1.00 34.82           H  
ATOM   3255  HB  THR A 368     -12.258   8.117  22.169  1.00 31.88           H  
ATOM   3256  HG1 THR A 368     -10.701   8.456  20.513  1.00 32.05           H  
ATOM   3257 HG21 THR A 368     -12.981   5.933  21.333  1.00 34.80           H  
ATOM   3258 HG22 THR A 368     -14.365   7.025  21.575  1.00 34.80           H  
ATOM   3259 HG23 THR A 368     -13.750   6.719  19.933  1.00 34.80           H  
ATOM   3260  N   GLU A 369     -11.863  10.961  21.934  1.00 36.74           N  
ATOM   3261  CA  GLU A 369     -10.638  11.725  22.263  1.00 38.20           C  
ATOM   3262  C   GLU A 369      -9.425  10.822  21.999  1.00 38.06           C  
ATOM   3263  O   GLU A 369      -9.592   9.575  21.951  1.00 35.75           O  
ATOM   3264  CB  GLU A 369     -10.657  12.190  23.716  1.00  0.00           C  
ATOM   3265  CG  GLU A 369     -11.817  13.108  24.133  1.00  0.00           C  
ATOM   3266  CD  GLU A 369     -12.265  13.011  25.589  1.00  0.00           C  
ATOM   3267  OE1 GLU A 369     -11.666  12.202  26.331  1.00  0.00           O  
ATOM   3268  OE2 GLU A 369     -13.204  13.758  25.935  1.00  0.00           O1-
ATOM   3269  H   GLU A 369     -12.513  10.813  22.692  1.00 36.74           H  
ATOM   3270  HA  GLU A 369     -10.579  12.598  21.612  1.00 38.20           H  
ATOM   3271  HB2 GLU A 369     -10.715  11.323  24.375  1.00  0.00           H  
ATOM   3272  HB3 GLU A 369      -9.746  12.749  23.932  1.00  0.00           H  
ATOM   3273  HG2 GLU A 369     -11.532  14.149  23.976  1.00  0.00           H  
ATOM   3274  HG3 GLU A 369     -12.697  12.879  23.533  1.00  0.00           H  
ATOM   3275  N   CYS A 370      -8.253  11.424  21.827  0.50 36.91           N  
ATOM   3276  CA  CYS A 370      -6.951  10.728  21.873  0.50 39.27           C  
ATOM   3277  C   CYS A 370      -6.804  10.039  23.230  0.50 38.18           C  
ATOM   3278  O   CYS A 370      -7.103  10.685  24.249  0.50 36.54           O  
ATOM   3279  CB  CYS A 370      -5.797  11.691  21.663  0.50 41.33           C  
ATOM   3280  SG  CYS A 370      -4.210  10.967  22.124  0.50 48.32           S  
ATOM   3281  H   CYS A 370      -8.217  12.419  21.652  0.50 36.91           H  
ATOM   3282  HA  CYS A 370      -6.927   9.972  21.088  0.50 39.27           H  
ATOM   3283  HB3 CYS A 370      -5.967  12.595  22.249  0.50 41.33           H  
ATOM   3284  HB2 CYS A 370      -5.766  11.997  20.617  0.50 41.33           H  
ATOM   3285  HG  CYS A 370      -4.234  10.626  23.415  0.50 48.32           H  
ATOM   3286  N   PHE A 371      -6.407   8.766  23.226  1.00 37.38           N  
ATOM   3287  CA  PHE A 371      -6.173   7.958  24.444  1.00 36.49           C  
ATOM   3288  C   PHE A 371      -4.817   7.276  24.337  1.00 37.96           C  
ATOM   3289  O   PHE A 371      -4.430   6.832  23.236  1.00 36.42           O  
ATOM   3290  CB  PHE A 371      -7.295   6.945  24.663  1.00 35.62           C  
ATOM   3291  CG  PHE A 371      -7.475   5.933  23.558  1.00 36.91           C  
ATOM   3292  CD1 PHE A 371      -6.738   4.756  23.544  1.00 36.65           C  
ATOM   3293  CD2 PHE A 371      -8.426   6.124  22.573  1.00 36.30           C  
ATOM   3294  CE1 PHE A 371      -6.940   3.803  22.563  1.00 35.23           C  
ATOM   3295  CE2 PHE A 371      -8.619   5.173  21.582  1.00 38.29           C  
ATOM   3296  CZ  PHE A 371      -7.876   4.013  21.582  1.00 39.76           C  
ATOM   3297  H   PHE A 371      -6.246   8.291  22.350  1.00 37.38           H  
ATOM   3298  HA  PHE A 371      -6.149   8.632  25.301  1.00 36.49           H  
ATOM   3299  HB3 PHE A 371      -8.234   7.476  24.822  1.00 35.62           H  
ATOM   3300  HB2 PHE A 371      -7.131   6.424  25.606  1.00 35.62           H  
ATOM   3301  HD1 PHE A 371      -5.995   4.576  24.306  1.00 36.65           H  
ATOM   3302  HD2 PHE A 371      -9.028   7.021  22.570  1.00 36.30           H  
ATOM   3303  HE1 PHE A 371      -6.361   2.892  22.568  1.00 35.23           H  
ATOM   3304  HE2 PHE A 371      -9.353   5.342  20.808  1.00 38.29           H  
ATOM   3305  HZ  PHE A 371      -8.028   3.271  20.813  1.00 39.76           H  
ATOM   3306  N   GLU A 372      -4.109   7.228  25.459  1.00 37.01           N  
ATOM   3307  CA  GLU A 372      -2.764   6.649  25.575  1.00 36.80           C  
ATOM   3308  C   GLU A 372      -2.898   5.132  25.588  1.00 36.18           C  
ATOM   3309  O   GLU A 372      -3.738   4.622  26.335  1.00 39.12           O  
ATOM   3310  CB  GLU A 372      -2.097   7.194  26.825  1.00 39.00           C  
ATOM   3311  CG  GLU A 372      -0.689   6.709  27.020  1.00 42.83           C  
ATOM   3312  CD  GLU A 372      -0.048   7.280  28.266  1.00 46.68           C  
ATOM   3313  OE1 GLU A 372       0.101   6.520  29.238  1.00 51.96           O  
ATOM   3314  OE2 GLU A 372       0.238   8.509  28.280  1.00 50.71           O1-
ATOM   3315  H   GLU A 372      -4.491   7.608  26.314  1.00 37.01           H  
ATOM   3316  HA  GLU A 372      -2.177   6.944  24.705  1.00 36.80           H  
ATOM   3317  HB3 GLU A 372      -2.694   6.931  27.698  1.00 39.00           H  
ATOM   3318  HB2 GLU A 372      -2.103   8.284  26.792  1.00 39.00           H  
ATOM   3319  HG3 GLU A 372      -0.090   6.977  26.149  1.00 42.83           H  
ATOM   3320  HG2 GLU A 372      -0.685   5.621  27.077  1.00 42.83           H  
ATOM   3321  N   ILE A 373      -2.171   4.457  24.713  1.00 37.94           N  
ATOM   3322  CA  ILE A 373      -2.252   2.987  24.519  1.00 40.17           C  
ATOM   3323  C   ILE A 373      -1.185   2.326  25.399  1.00 42.78           C  
ATOM   3324  O   ILE A 373      -1.540   1.461  26.199  1.00 46.26           O  
ATOM   3325  CB  ILE A 373      -2.098   2.633  23.029  1.00 41.52           C  
ATOM   3326  CG1 ILE A 373      -3.316   3.072  22.219  1.00 43.61           C  
ATOM   3327  CG2 ILE A 373      -1.821   1.157  22.845  1.00 43.48           C  
ATOM   3328  CD1 ILE A 373      -3.248   2.668  20.758  1.00 46.17           C  
ATOM   3329  H   ILE A 373      -1.510   4.943  24.124  1.00 37.94           H  
ATOM   3330  HA  ILE A 373      -3.233   2.649  24.854  1.00 40.17           H  
ATOM   3331  HB  ILE A 373      -1.235   3.180  22.648  1.00 41.52           H  
ATOM   3332 HG13 ILE A 373      -3.427   4.154  22.290  1.00 43.61           H  
ATOM   3333 HG12 ILE A 373      -4.218   2.656  22.668  1.00 43.61           H  
ATOM   3334 HG21 ILE A 373      -1.717   0.936  21.783  1.00 43.48           H  
ATOM   3335 HG22 ILE A 373      -0.899   0.893  23.363  1.00 43.48           H  
ATOM   3336 HG23 ILE A 373      -2.647   0.578  23.257  1.00 43.48           H  
ATOM   3337 HD11 ILE A 373      -4.145   3.012  20.243  1.00 46.17           H  
ATOM   3338 HD12 ILE A 373      -2.369   3.119  20.296  1.00 46.17           H  
ATOM   3339 HD13 ILE A 373      -3.181   1.583  20.683  1.00 46.17           H  
ATOM   3340  N   MET A 374       0.073   2.741  25.263  1.00 42.71           N  
ATOM   3341  CA  MET A 374       1.177   2.286  26.136  1.00 40.48           C  
ATOM   3342  C   MET A 374       2.327   3.279  26.074  1.00 38.16           C  
ATOM   3343  O   MET A 374       2.315   4.141  25.199  1.00 36.27           O  
ATOM   3344  CB  MET A 374       1.679   0.900  25.727  1.00 43.98           C  
ATOM   3345  CG  MET A 374       2.305   0.851  24.369  1.00 43.41           C  
ATOM   3346  SD  MET A 374       3.042  -0.767  24.026  1.00 47.52           S  
ATOM   3347  CE  MET A 374       4.394  -0.779  25.204  1.00 49.74           C  
ATOM   3348  H   MET A 374       0.312   3.400  24.535  1.00 42.71           H  
ATOM   3349  HA  MET A 374       0.813   2.237  27.162  1.00 40.48           H  
ATOM   3350  HB3 MET A 374       0.853   0.190  25.770  1.00 43.98           H  
ATOM   3351  HB2 MET A 374       2.394   0.542  26.468  1.00 43.98           H  
ATOM   3352  HG3 MET A 374       3.072   1.622  24.295  1.00 43.41           H  
ATOM   3353  HG2 MET A 374       1.551   1.074  23.614  1.00 43.41           H  
ATOM   3354  HE1 MET A 374       4.946  -1.714  25.115  1.00 49.74           H  
ATOM   3355  HE2 MET A 374       5.063   0.057  24.999  1.00 49.74           H  
ATOM   3356  HE3 MET A 374       3.997  -0.686  26.215  1.00 49.74           H  
ATOM   3357  N   THR A 375       3.208   3.217  27.066  1.00 37.44           N  
ATOM   3358  CA  THR A 375       4.525   3.887  27.082  1.00 34.71           C  
ATOM   3359  C   THR A 375       5.603   2.811  27.001  1.00 31.80           C  
ATOM   3360  O   THR A 375       5.318   1.673  27.341  1.00 33.05           O  
ATOM   3361  CB  THR A 375       4.693   4.752  28.334  1.00 35.93           C  
ATOM   3362  OG1 THR A 375       4.837   3.861  29.442  1.00 38.50           O  
ATOM   3363  CG2 THR A 375       3.530   5.693  28.568  1.00 36.98           C  
ATOM   3364  H   THR A 375       2.999   2.679  27.894  1.00 37.44           H  
ATOM   3365  HA  THR A 375       4.603   4.527  26.203  1.00 34.71           H  
ATOM   3366  HB  THR A 375       5.606   5.340  28.235  1.00 35.93           H  
ATOM   3367  HG1 THR A 375       4.054   3.310  29.514  1.00 38.50           H  
ATOM   3368 HG21 THR A 375       3.711   6.278  29.470  1.00 36.98           H  
ATOM   3369 HG22 THR A 375       3.428   6.365  27.715  1.00 36.98           H  
ATOM   3370 HG23 THR A 375       2.613   5.116  28.687  1.00 36.98           H  
ATOM   3371  N   VAL A 376       6.781   3.165  26.537  1.00 31.26           N  
ATOM   3372  CA  VAL A 376       7.938   2.244  26.486  1.00 31.31           C  
ATOM   3373  C   VAL A 376       9.196   3.058  26.772  1.00 32.81           C  
ATOM   3374  O   VAL A 376       9.323   4.178  26.229  1.00 35.14           O  
ATOM   3375  CB  VAL A 376       7.999   1.478  25.144  1.00 31.80           C  
ATOM   3376  CG1 VAL A 376       8.065   2.407  23.942  1.00 30.62           C  
ATOM   3377  CG2 VAL A 376       9.144   0.482  25.114  1.00 34.08           C  
ATOM   3378  H   VAL A 376       6.927   4.104  26.194  1.00 31.26           H  
ATOM   3379  HA  VAL A 376       7.821   1.513  27.286  1.00 31.31           H  
ATOM   3380  HB  VAL A 376       7.075   0.907  25.058  1.00 31.80           H  
ATOM   3381 HG11 VAL A 376       8.106   1.816  23.027  1.00 30.62           H  
ATOM   3382 HG12 VAL A 376       7.179   3.043  23.924  1.00 30.62           H  
ATOM   3383 HG13 VAL A 376       8.957   3.030  24.012  1.00 30.62           H  
ATOM   3384 HG21 VAL A 376       9.152  -0.034  24.154  1.00 34.08           H  
ATOM   3385 HG22 VAL A 376      10.088   1.010  25.250  1.00 34.08           H  
ATOM   3386 HG23 VAL A 376       9.015  -0.244  25.916  1.00 34.08           H  
ATOM   3387  N   ASP A 377       9.997   2.584  27.718  1.00 34.83           N  
ATOM   3388  CA  ASP A 377      11.316   3.151  28.062  1.00 34.63           C  
ATOM   3389  C   ASP A 377      12.392   2.281  27.418  1.00 32.09           C  
ATOM   3390  O   ASP A 377      12.593   1.149  27.889  1.00 32.19           O  
ATOM   3391  CB  ASP A 377      11.492   3.239  29.574  1.00 36.26           C  
ATOM   3392  CG  ASP A 377      12.798   3.882  29.971  1.00 36.77           C  
ATOM   3393  OD1 ASP A 377      13.568   4.242  29.058  1.00 36.21           O  
ATOM   3394  OD2 ASP A 377      13.029   4.028  31.182  1.00 42.29           O1-
ATOM   3395  H   ASP A 377       9.717   1.780  28.261  1.00 34.83           H  
ATOM   3396  HA  ASP A 377      11.383   4.156  27.644  1.00 34.63           H  
ATOM   3397  HB3 ASP A 377      11.435   2.240  30.004  1.00 36.26           H  
ATOM   3398  HB2 ASP A 377      10.665   3.805  30.003  1.00 36.26           H  
ATOM   3399  N   PHE A 378      13.020   2.778  26.356  1.00 29.80           N  
ATOM   3400  CA  PHE A 378      14.038   2.044  25.563  1.00 32.60           C  
ATOM   3401  C   PHE A 378      15.365   1.956  26.350  1.00 35.02           C  
ATOM   3402  O   PHE A 378      16.277   1.238  25.879  1.00 33.56           O  
ATOM   3403  CB  PHE A 378      14.222   2.706  24.194  1.00 29.95           C  
ATOM   3404  CG  PHE A 378      13.027   2.575  23.286  1.00 29.91           C  
ATOM   3405  CD1 PHE A 378      12.473   1.332  23.019  1.00 30.69           C  
ATOM   3406  CD2 PHE A 378      12.424   3.698  22.731  1.00 29.73           C  
ATOM   3407  CE1 PHE A 378      11.355   1.214  22.204  1.00 31.86           C  
ATOM   3408  CE2 PHE A 378      11.310   3.574  21.918  1.00 30.09           C  
ATOM   3409  CZ  PHE A 378      10.772   2.335  21.664  1.00 28.83           C  
ATOM   3410  H   PHE A 378      12.814   3.716  26.040  1.00 29.80           H  
ATOM   3411  HA  PHE A 378      13.673   1.030  25.401  1.00 32.60           H  
ATOM   3412  HB3 PHE A 378      15.098   2.283  23.702  1.00 29.95           H  
ATOM   3413  HB2 PHE A 378      14.457   3.762  24.332  1.00 29.95           H  
ATOM   3414  HD1 PHE A 378      12.911   0.443  23.447  1.00 30.69           H  
ATOM   3415  HD2 PHE A 378      12.824   4.681  22.932  1.00 29.73           H  
ATOM   3416  HE1 PHE A 378      10.941   0.240  21.993  1.00 31.86           H  
ATOM   3417  HE2 PHE A 378      10.860   4.454  21.480  1.00 30.09           H  
ATOM   3418  HZ  PHE A 378       9.894   2.241  21.042  1.00 28.83           H  
ATOM   3419  N   ASN A 379      15.447   2.623  27.520  1.00 35.00           N  
ATOM   3420  CA  ASN A 379      16.647   2.648  28.407  1.00 36.55           C  
ATOM   3421  C   ASN A 379      16.444   1.719  29.609  1.00 37.61           C  
ATOM   3422  O   ASN A 379      17.323   1.691  30.468  1.00 40.96           O  
ATOM   3423  CB  ASN A 379      16.969   4.062  28.885  1.00 37.67           C  
ATOM   3424  CG  ASN A 379      17.672   4.887  27.827  1.00 39.76           C  
ATOM   3425  OD1 ASN A 379      18.715   4.489  27.316  1.00 37.51           O  
ATOM   3426  ND2 ASN A 379      17.109   6.038  27.494  1.00 40.52           N  
ATOM   3427  H   ASN A 379      14.657   3.157  27.853  1.00 35.00           H  
ATOM   3428  HA  ASN A 379      17.499   2.282  27.835  1.00 36.55           H  
ATOM   3429  HB3 ASN A 379      17.593   4.010  29.777  1.00 37.67           H  
ATOM   3430  HB2 ASN A 379      16.047   4.563  29.182  1.00 37.67           H  
ATOM   3431 HD22 ASN A 379      17.538   6.626  26.794  1.00 40.52           H  
ATOM   3432 HD21 ASN A 379      16.251   6.329  27.940  1.00 40.52           H  
ATOM   3433  N   ASN A 380      15.352   0.954  29.630  1.00 39.63           N  
ATOM   3434  CA  ASN A 380      14.981   0.045  30.748  1.00 38.58           C  
ATOM   3435  C   ASN A 380      14.862  -1.378  30.195  1.00 41.22           C  
ATOM   3436  O   ASN A 380      13.846  -1.676  29.550  1.00 44.96           O  
ATOM   3437  CB  ASN A 380      13.690   0.511  31.446  1.00 37.70           C  
ATOM   3438  CG  ASN A 380      13.291  -0.355  32.631  1.00 37.09           C  
ATOM   3439  OD1 ASN A 380      13.620  -1.537  32.693  1.00 38.51           O  
ATOM   3440  ND2 ASN A 380      12.540   0.209  33.551  1.00 35.88           N  
ATOM   3441  H   ASN A 380      14.711   0.968  28.850  1.00 39.63           H  
ATOM   3442  HA  ASN A 380      15.788   0.060  31.480  1.00 38.58           H  
ATOM   3443  HB3 ASN A 380      12.875   0.532  30.723  1.00 37.70           H  
ATOM   3444  HB2 ASN A 380      13.810   1.543  31.776  1.00 37.70           H  
ATOM   3445 HD22 ASN A 380      12.247  -0.321  34.359  1.00 35.88           H  
ATOM   3446 HD21 ASN A 380      12.256   1.174  33.450  1.00 35.88           H  
ATOM   3447  N   LEU A 381      15.866  -2.218  30.445  1.00 42.73           N  
ATOM   3448  CA  LEU A 381      15.997  -3.567  29.838  1.00 41.80           C  
ATOM   3449  C   LEU A 381      14.920  -4.490  30.407  1.00 42.49           C  
ATOM   3450  O   LEU A 381      14.317  -5.248  29.619  1.00 40.54           O  
ATOM   3451  CB  LEU A 381      17.399  -4.119  30.117  1.00 43.23           C  
ATOM   3452  CG  LEU A 381      17.657  -5.532  29.590  1.00 45.14           C  
ATOM   3453  CD1 LEU A 381      17.556  -5.567  28.075  1.00 42.27           C  
ATOM   3454  CD2 LEU A 381      19.017  -6.055  30.054  1.00 44.78           C  
ATOM   3455  H   LEU A 381      16.601  -1.950  31.084  1.00 42.73           H  
ATOM   3456  HA  LEU A 381      15.858  -3.484  28.760  1.00 41.80           H  
ATOM   3457  HB3 LEU A 381      17.589  -4.094  31.190  1.00 43.23           H  
ATOM   3458  HB2 LEU A 381      18.143  -3.438  29.703  1.00 43.23           H  
ATOM   3459  HG  LEU A 381      16.887  -6.188  29.995  1.00 45.14           H  
ATOM   3460 HD11 LEU A 381      17.743  -6.580  27.721  1.00 42.27           H  
ATOM   3461 HD12 LEU A 381      16.557  -5.254  27.770  1.00 42.27           H  
ATOM   3462 HD13 LEU A 381      18.295  -4.890  27.645  1.00 42.27           H  
ATOM   3463 HD21 LEU A 381      19.172  -7.060  29.664  1.00 44.78           H  
ATOM   3464 HD22 LEU A 381      19.805  -5.397  29.686  1.00 44.78           H  
ATOM   3465 HD23 LEU A 381      19.045  -6.079  31.143  1.00 44.78           H  
ATOM   3466  N   GLN A 382      14.730  -4.469  31.730  1.00 43.80           N  
ATOM   3467  CA  GLN A 382      13.697  -5.276  32.430  1.00 44.44           C  
ATOM   3468  C   GLN A 382      12.348  -5.039  31.746  1.00 42.27           C  
ATOM   3469  O   GLN A 382      11.701  -6.027  31.380  1.00 45.53           O  
ATOM   3470  CB  GLN A 382      13.642  -4.928  33.915  1.00  0.00           C  
ATOM   3471  CG  GLN A 382      14.627  -5.640  34.857  1.00  0.00           C  
ATOM   3472  CD  GLN A 382      14.512  -5.242  36.321  1.00  0.00           C  
ATOM   3473  OE1 GLN A 382      13.763  -5.840  37.086  1.00  0.00           O  
ATOM   3474  NE2 GLN A 382      15.251  -4.215  36.729  1.00  0.00           N  
ATOM   3475  H   GLN A 382      15.307  -3.880  32.314  1.00 43.80           H  
ATOM   3476  HA  GLN A 382      13.955  -6.330  32.330  1.00 44.44           H  
ATOM   3477  HB2 GLN A 382      13.841  -3.865  34.047  1.00  0.00           H  
ATOM   3478  HB3 GLN A 382      12.653  -5.163  34.307  1.00  0.00           H  
ATOM   3479  HG2 GLN A 382      14.461  -6.717  34.811  1.00  0.00           H  
ATOM   3480  HG3 GLN A 382      15.649  -5.418  34.551  1.00  0.00           H  
ATOM   3481 HE22 GLN A 382      15.209  -3.913  37.692  1.00  0.00           H  
ATOM   3482 HE21 GLN A 382      15.855  -3.736  36.076  1.00  0.00           H  
ATOM   3483  N   GLU A 383      11.992  -3.770  31.514  1.00 41.30           N  
ATOM   3484  CA  GLU A 383      10.702  -3.365  30.895  1.00 40.40           C  
ATOM   3485  C   GLU A 383      10.578  -4.008  29.505  1.00 37.63           C  
ATOM   3486  O   GLU A 383       9.570  -4.669  29.264  1.00 36.66           O  
ATOM   3487  CB  GLU A 383      10.584  -1.844  30.814  1.00 42.64           C  
ATOM   3488  CG  GLU A 383       9.180  -1.379  30.453  1.00 44.42           C  
ATOM   3489  CD  GLU A 383       8.963   0.114  30.544  1.00 45.08           C  
ATOM   3490  OE1 GLU A 383       8.493   0.696  29.559  1.00 49.08           O  
ATOM   3491  OE2 GLU A 383       9.263   0.687  31.602  1.00 50.08           O1-
ATOM   3492  H   GLU A 383      12.617  -3.016  31.764  1.00 41.30           H  
ATOM   3493  HA  GLU A 383       9.890  -3.738  31.519  1.00 40.40           H  
ATOM   3494  HB3 GLU A 383      11.292  -1.464  30.077  1.00 42.64           H  
ATOM   3495  HB2 GLU A 383      10.876  -1.406  31.769  1.00 42.64           H  
ATOM   3496  HG3 GLU A 383       8.456  -1.888  31.090  1.00 44.42           H  
ATOM   3497  HG2 GLU A 383       8.935  -1.718  29.447  1.00 44.42           H  
ATOM   3498  N   LEU A 384      11.598  -3.860  28.655  1.00 35.51           N  
ATOM   3499  CA  LEU A 384      11.597  -4.396  27.267  1.00 35.33           C  
ATOM   3500  C   LEU A 384      11.480  -5.924  27.323  1.00 35.75           C  
ATOM   3501  O   LEU A 384      10.708  -6.482  26.522  1.00 35.35           O  
ATOM   3502  CB  LEU A 384      12.873  -3.953  26.536  1.00 33.79           C  
ATOM   3503  CG  LEU A 384      13.087  -2.438  26.423  1.00 33.94           C  
ATOM   3504  CD1 LEU A 384      14.420  -2.125  25.753  1.00 33.52           C  
ATOM   3505  CD2 LEU A 384      11.945  -1.772  25.671  1.00 32.01           C  
ATOM   3506  H   LEU A 384      12.428  -3.361  28.944  1.00 35.51           H  
ATOM   3507  HA  LEU A 384      10.732  -3.996  26.737  1.00 35.33           H  
ATOM   3508  HB3 LEU A 384      12.888  -4.393  25.539  1.00 33.79           H  
ATOM   3509  HB2 LEU A 384      13.740  -4.403  27.020  1.00 33.79           H  
ATOM   3510  HG  LEU A 384      13.112  -2.025  27.432  1.00 33.94           H  
ATOM   3511 HD11 LEU A 384      14.548  -1.044  25.685  1.00 33.52           H  
ATOM   3512 HD12 LEU A 384      15.232  -2.550  26.343  1.00 33.52           H  
ATOM   3513 HD13 LEU A 384      14.434  -2.556  24.752  1.00 33.52           H  
ATOM   3514 HD21 LEU A 384      12.127  -0.699  25.608  1.00 32.01           H  
ATOM   3515 HD22 LEU A 384      11.880  -2.188  24.666  1.00 32.01           H  
ATOM   3516 HD23 LEU A 384      11.008  -1.950  26.199  1.00 32.01           H  
ATOM   3517  N   LYS A 385      12.176  -6.562  28.269  1.00 39.29           N  
ATOM   3518  CA  LYS A 385      12.169  -8.045  28.461  1.00 42.42           C  
ATOM   3519  C   LYS A 385      10.759  -8.504  28.844  1.00 39.03           C  
ATOM   3520  O   LYS A 385      10.403  -9.630  28.482  1.00 38.33           O  
ATOM   3521  CB  LYS A 385      13.164  -8.478  29.534  1.00  0.00           C  
ATOM   3522  CG  LYS A 385      13.295  -9.999  29.660  1.00  0.00           C  
ATOM   3523  CD  LYS A 385      14.391 -10.464  30.627  1.00  0.00           C  
ATOM   3524  CE  LYS A 385      14.077 -10.268  32.116  1.00  0.00           C  
ATOM   3525  NZ  LYS A 385      13.036 -11.186  32.612  1.00  0.00           N1+
ATOM   3526  H   LYS A 385      12.753  -6.038  28.911  1.00 39.29           H  
ATOM   3527  HA  LYS A 385      12.445  -8.518  27.519  1.00 42.42           H  
ATOM   3528  HB2 LYS A 385      14.152  -8.083  29.295  1.00  0.00           H  
ATOM   3529  HB3 LYS A 385      12.844  -8.095  30.503  1.00  0.00           H  
ATOM   3530  HG2 LYS A 385      12.355 -10.416  30.023  1.00  0.00           H  
ATOM   3531  HG3 LYS A 385      13.530 -10.426  28.686  1.00  0.00           H  
ATOM   3532  HD2 LYS A 385      14.572 -11.529  30.487  1.00  0.00           H  
ATOM   3533  HD3 LYS A 385      15.309  -9.911  30.429  1.00  0.00           H  
ATOM   3534  HE2 LYS A 385      14.978 -10.442  32.705  1.00  0.00           H  
ATOM   3535  HE3 LYS A 385      13.726  -9.249  32.283  1.00  0.00           H  
ATOM   3536  HZ1 LYS A 385      13.341 -12.140  32.486  1.00  0.00           H  
ATOM   3537  HZ2 LYS A 385      12.872 -11.011  33.593  1.00  0.00           H  
ATOM   3538  HZ3 LYS A 385      12.181 -11.036  32.096  1.00  0.00           H  
ATOM   3539  N   SER A 386       9.995  -7.646  29.530  1.00 41.40           N  
ATOM   3540  CA  SER A 386       8.671  -7.961  30.147  1.00 45.05           C  
ATOM   3541  C   SER A 386       7.561  -7.982  29.081  1.00 44.74           C  
ATOM   3542  O   SER A 386       6.554  -8.694  29.283  1.00 42.34           O  
ATOM   3543  CB  SER A 386       8.340  -6.979  31.238  1.00 45.20           C  
ATOM   3544  OG  SER A 386       9.478  -6.724  32.045  1.00 52.48           O  
ATOM   3545  H   SER A 386      10.302  -6.693  29.666  1.00 41.40           H  
ATOM   3546  HA  SER A 386       8.732  -8.954  30.592  1.00 45.05           H  
ATOM   3547  HB3 SER A 386       7.538  -7.381  31.858  1.00 45.20           H  
ATOM   3548  HB2 SER A 386       7.994  -6.045  30.794  1.00 45.20           H  
ATOM   3549  HG  SER A 386       9.489  -5.798  32.301  1.00 52.48           H  
ATOM   3550  N   LEU A 387       7.705  -7.193  28.017  1.00 43.45           N  
ATOM   3551  CA  LEU A 387       6.643  -7.021  26.988  1.00 43.95           C  
ATOM   3552  C   LEU A 387       6.172  -8.403  26.518  1.00 42.29           C  
ATOM   3553  O   LEU A 387       4.948  -8.582  26.332  1.00 40.99           O  
ATOM   3554  CB  LEU A 387       7.192  -6.190  25.827  1.00 41.62           C  
ATOM   3555  CG  LEU A 387       7.519  -4.737  26.158  1.00 41.08           C  
ATOM   3556  CD1 LEU A 387       7.981  -3.998  24.915  1.00 41.03           C  
ATOM   3557  CD2 LEU A 387       6.318  -4.030  26.788  1.00 41.38           C  
ATOM   3558  H   LEU A 387       8.564  -6.679  27.882  1.00 43.45           H  
ATOM   3559  HA  LEU A 387       5.800  -6.492  27.434  1.00 43.95           H  
ATOM   3560  HB3 LEU A 387       6.486  -6.220  24.997  1.00 41.62           H  
ATOM   3561  HB2 LEU A 387       8.081  -6.676  25.424  1.00 41.62           H  
ATOM   3562  HG  LEU A 387       8.335  -4.728  26.881  1.00 41.08           H  
ATOM   3563 HD11 LEU A 387       8.210  -2.963  25.171  1.00 41.03           H  
ATOM   3564 HD12 LEU A 387       8.874  -4.479  24.517  1.00 41.03           H  
ATOM   3565 HD13 LEU A 387       7.191  -4.020  24.164  1.00 41.03           H  
ATOM   3566 HD21 LEU A 387       6.581  -2.996  27.013  1.00 41.38           H  
ATOM   3567 HD22 LEU A 387       5.479  -4.047  26.092  1.00 41.38           H  
ATOM   3568 HD23 LEU A 387       6.037  -4.541  27.709  1.00 41.38           H  
ATOM   3569  N   ALA A 388       7.102  -9.355  26.418  1.00 41.04           N  
ATOM   3570  CA  ALA A 388       6.915 -10.678  25.776  1.00 43.09           C  
ATOM   3571  C   ALA A 388       5.808 -11.472  26.488  1.00 44.17           C  
ATOM   3572  O   ALA A 388       5.127 -12.264  25.801  1.00 43.52           O  
ATOM   3573  CB  ALA A 388       8.225 -11.434  25.779  1.00 41.67           C  
ATOM   3574  H   ALA A 388       8.025  -9.201  26.799  1.00 41.04           H  
ATOM   3575  HA  ALA A 388       6.612 -10.518  24.741  1.00 43.09           H  
ATOM   3576  HB1 ALA A 388       8.085 -12.406  25.307  1.00 41.67           H  
ATOM   3577  HB2 ALA A 388       8.974 -10.866  25.226  1.00 41.67           H  
ATOM   3578  HB3 ALA A 388       8.561 -11.574  26.806  1.00 41.67           H  
ATOM   3579  N   THR A 389       5.672 -11.301  27.815  1.00 45.28           N  
ATOM   3580  CA  THR A 389       4.811 -12.137  28.704  1.00 49.54           C  
ATOM   3581  C   THR A 389       3.800 -11.263  29.469  1.00 48.84           C  
ATOM   3582  O   THR A 389       3.052 -11.824  30.290  1.00 47.47           O  
ATOM   3583  CB  THR A 389       5.664 -12.947  29.698  1.00 50.21           C  
ATOM   3584  OG1 THR A 389       6.524 -12.044  30.399  1.00 45.80           O  
ATOM   3585  CG2 THR A 389       6.483 -14.028  29.025  1.00 52.71           C  
ATOM   3586  H   THR A 389       6.175 -10.560  28.283  1.00 45.28           H  
ATOM   3587  HA  THR A 389       4.255 -12.837  28.081  1.00 49.54           H  
ATOM   3588  HB  THR A 389       4.997 -13.418  30.420  1.00 50.21           H  
ATOM   3589  HG1 THR A 389       7.093 -11.591  29.772  1.00 45.80           H  
ATOM   3590 HG21 THR A 389       7.063 -14.565  29.775  1.00 52.71           H  
ATOM   3591 HG22 THR A 389       5.817 -14.723  28.514  1.00 52.71           H  
ATOM   3592 HG23 THR A 389       7.159 -13.574  28.300  1.00 52.71           H  
ATOM   3593  N   LYS A 390       3.793  -9.948  29.231  1.00 48.82           N  
ATOM   3594  CA  LYS A 390       2.910  -8.983  29.941  1.00 48.40           C  
ATOM   3595  C   LYS A 390       1.452  -9.208  29.499  1.00 46.99           C  
ATOM   3596  O   LYS A 390       1.207  -9.300  28.276  1.00 44.22           O  
ATOM   3597  CB  LYS A 390       3.361  -7.542  29.676  1.00 49.85           C  
ATOM   3598  CG  LYS A 390       2.390  -6.474  30.153  1.00 49.79           C  
ATOM   3599  CD  LYS A 390       2.999  -5.104  30.277  1.00 50.52           C  
ATOM   3600  CE  LYS A 390       1.955  -4.006  30.244  1.00 53.66           C  
ATOM   3601  NZ  LYS A 390       2.349  -2.848  31.077  1.00 54.55           N1+
ATOM   3602  H   LYS A 390       4.412  -9.557  28.535  1.00 48.82           H  
ATOM   3603  HA  LYS A 390       2.980  -9.174  31.012  1.00 48.40           H  
ATOM   3604  HB3 LYS A 390       3.545  -7.411  28.610  1.00 49.85           H  
ATOM   3605  HB2 LYS A 390       4.334  -7.377  30.139  1.00 49.85           H  
ATOM   3606  HG3 LYS A 390       1.970  -6.770  31.114  1.00 49.79           H  
ATOM   3607  HG2 LYS A 390       1.538  -6.430  29.474  1.00 49.79           H  
ATOM   3608  HD3 LYS A 390       3.713  -4.950  29.468  1.00 50.52           H  
ATOM   3609  HD2 LYS A 390       3.562  -5.040  31.208  1.00 50.52           H  
ATOM   3610  HE3 LYS A 390       1.003  -4.400  30.598  1.00 53.66           H  
ATOM   3611  HE2 LYS A 390       1.806  -3.678  29.215  1.00 53.66           H  
ATOM   3612  HZ1 LYS A 390       3.220  -2.467  30.735  1.00 54.55           H  
ATOM   3613  HZ2 LYS A 390       1.631  -2.139  31.030  1.00 54.55           H  
ATOM   3614  HZ3 LYS A 390       2.465  -3.145  32.035  1.00 54.55           H  
ATOM   3615  N   LYS A 391       0.526  -9.281  30.463  1.00 46.34           N  
ATOM   3616  CA  LYS A 391      -0.928  -9.495  30.222  1.00 46.31           C  
ATOM   3617  C   LYS A 391      -1.477  -8.336  29.397  1.00 41.75           C  
ATOM   3618  O   LYS A 391      -1.279  -7.179  29.747  1.00 45.61           O  
ATOM   3619  CB  LYS A 391      -1.683  -9.619  31.542  1.00  0.00           C  
ATOM   3620  CG  LYS A 391      -1.453 -10.959  32.248  1.00  0.00           C  
ATOM   3621  CD  LYS A 391      -2.240 -11.133  33.553  1.00  0.00           C  
ATOM   3622  CE  LYS A 391      -2.023 -12.469  34.275  1.00  0.00           C  
ATOM   3623  NZ  LYS A 391      -2.801 -12.584  35.521  1.00  0.00           N1+
ATOM   3624  H   LYS A 391       0.797  -9.188  31.432  1.00 46.34           H  
ATOM   3625  HA  LYS A 391      -1.057 -10.418  29.657  1.00 46.31           H  
ATOM   3626  HB2 LYS A 391      -1.359  -8.831  32.222  1.00  0.00           H  
ATOM   3627  HB3 LYS A 391      -2.753  -9.524  31.360  1.00  0.00           H  
ATOM   3628  HG2 LYS A 391      -1.751 -11.774  31.588  1.00  0.00           H  
ATOM   3629  HG3 LYS A 391      -0.397 -11.062  32.499  1.00  0.00           H  
ATOM   3630  HD2 LYS A 391      -1.955 -10.351  34.257  1.00  0.00           H  
ATOM   3631  HD3 LYS A 391      -3.308 -11.062  33.346  1.00  0.00           H  
ATOM   3632  HE2 LYS A 391      -2.323 -13.289  33.622  1.00  0.00           H  
ATOM   3633  HE3 LYS A 391      -0.970 -12.577  34.533  1.00  0.00           H  
ATOM   3634  HZ1 LYS A 391      -3.786 -12.505  35.312  1.00  0.00           H  
ATOM   3635  HZ2 LYS A 391      -2.620 -13.480  35.951  1.00  0.00           H  
ATOM   3636  HZ3 LYS A 391      -2.532 -11.846  36.156  1.00  0.00           H  
ATOM   3637  N   PRO A 392      -2.215  -8.612  28.299  1.00 42.23           N  
ATOM   3638  CA  PRO A 392      -2.852  -7.553  27.516  1.00 41.88           C  
ATOM   3639  C   PRO A 392      -3.587  -6.537  28.406  1.00 41.62           C  
ATOM   3640  O   PRO A 392      -4.286  -6.961  29.307  1.00 42.89           O  
ATOM   3641  CB  PRO A 392      -3.856  -8.308  26.624  1.00 40.81           C  
ATOM   3642  CG  PRO A 392      -3.275  -9.713  26.502  1.00 42.53           C  
ATOM   3643  CD  PRO A 392      -2.531  -9.957  27.800  1.00 41.13           C  
ATOM   3644  HA  PRO A 392      -2.111  -7.044  26.899  1.00 41.88           H  
ATOM   3645  HB3 PRO A 392      -3.885  -7.842  25.639  1.00 40.81           H  
ATOM   3646  HB2 PRO A 392      -4.821  -8.358  27.129  1.00 40.81           H  
ATOM   3647  HG3 PRO A 392      -2.571  -9.742  25.670  1.00 42.53           H  
ATOM   3648  HG2 PRO A 392      -4.088 -10.433  26.410  1.00 42.53           H  
ATOM   3649  HD2 PRO A 392      -3.193 -10.457  28.507  1.00 41.13           H  
ATOM   3650  HD3 PRO A 392      -1.604 -10.491  27.590  1.00 41.13           H  
ATOM   3651  N   ASP A 393      -3.402  -5.235  28.143  1.00 41.16           N  
ATOM   3652  CA  ASP A 393      -4.207  -4.130  28.743  1.00 40.52           C  
ATOM   3653  C   ASP A 393      -5.609  -4.151  28.120  1.00 42.41           C  
ATOM   3654  O   ASP A 393      -5.716  -3.861  26.919  1.00 40.86           O  
ATOM   3655  CB  ASP A 393      -3.550  -2.768  28.537  1.00  0.00           C  
ATOM   3656  CG  ASP A 393      -3.819  -1.720  29.619  1.00  0.00           C  
ATOM   3657  OD1 ASP A 393      -4.550  -2.062  30.577  1.00  0.00           O  
ATOM   3658  OD2 ASP A 393      -3.323  -0.587  29.447  1.00  0.00           O1-
ATOM   3659  H   ASP A 393      -2.678  -4.947  27.500  1.00 41.16           H  
ATOM   3660  HA  ASP A 393      -4.301  -4.311  29.814  1.00 40.52           H  
ATOM   3661  HB2 ASP A 393      -2.467  -2.888  28.496  1.00  0.00           H  
ATOM   3662  HB3 ASP A 393      -3.902  -2.332  27.601  1.00  0.00           H  
ATOM   3663  N   LYS A 394      -6.631  -4.508  28.909  1.00 43.02           N  
ATOM   3664  CA  LYS A 394      -8.068  -4.364  28.549  1.00 44.47           C  
ATOM   3665  C   LYS A 394      -8.517  -2.933  28.848  1.00 44.19           C  
ATOM   3666  O   LYS A 394      -8.506  -2.561  30.024  1.00 43.39           O  
ATOM   3667  CB  LYS A 394      -8.937  -5.335  29.351  1.00 49.87           C  
ATOM   3668  CG  LYS A 394      -8.733  -6.812  29.057  1.00 53.01           C  
ATOM   3669  CD  LYS A 394      -9.621  -7.698  29.907  1.00 56.08           C  
ATOM   3670  CE  LYS A 394      -9.292  -9.171  29.796  1.00 61.21           C  
ATOM   3671  NZ  LYS A 394      -9.847  -9.938  30.937  1.00 61.40           N1+
ATOM   3672  H   LYS A 394      -6.451  -4.906  29.819  1.00 43.02           H  
ATOM   3673  HA  LYS A 394      -8.193  -4.564  27.485  1.00 44.47           H  
ATOM   3674  HB3 LYS A 394      -9.987  -5.081  29.206  1.00 49.87           H  
ATOM   3675  HB2 LYS A 394      -8.787  -5.156  30.416  1.00 49.87           H  
ATOM   3676  HG3 LYS A 394      -7.689  -7.074  29.228  1.00 53.01           H  
ATOM   3677  HG2 LYS A 394      -8.934  -7.002  28.003  1.00 53.01           H  
ATOM   3678  HD3 LYS A 394     -10.663  -7.538  29.630  1.00 56.08           H  
ATOM   3679  HD2 LYS A 394      -9.549  -7.388  30.950  1.00 56.08           H  
ATOM   3680  HE3 LYS A 394      -8.210  -9.299  29.764  1.00 61.21           H  
ATOM   3681  HE2 LYS A 394      -9.697  -9.563  28.863  1.00 61.21           H  
ATOM   3682  HZ1 LYS A 394     -10.852  -9.835  30.956  1.00 61.40           H  
ATOM   3683  HZ2 LYS A 394      -9.611 -10.914  30.834  1.00 61.40           H  
ATOM   3684  HZ3 LYS A 394      -9.457  -9.587  31.800  1.00 61.40           H  
ATOM   3685  N   ILE A 395      -8.942  -2.183  27.825  1.00 41.42           N  
ATOM   3686  CA  ILE A 395      -9.287  -0.736  27.956  1.00 40.96           C  
ATOM   3687  C   ILE A 395     -10.655  -0.470  27.322  1.00 36.95           C  
ATOM   3688  O   ILE A 395     -11.179  -1.355  26.626  1.00 34.01           O  
ATOM   3689  CB  ILE A 395      -8.184   0.153  27.357  1.00 41.13           C  
ATOM   3690  CG1 ILE A 395      -8.157   0.092  25.829  1.00 40.41           C  
ATOM   3691  CG2 ILE A 395      -6.836  -0.207  27.958  1.00 43.72           C  
ATOM   3692  CD1 ILE A 395      -7.132   1.006  25.201  1.00 38.81           C  
ATOM   3693  H   ILE A 395      -9.043  -2.591  26.907  1.00 41.42           H  
ATOM   3694  HA  ILE A 395      -9.361  -0.505  29.019  1.00 40.96           H  
ATOM   3695  HB  ILE A 395      -8.404   1.183  27.640  1.00 41.13           H  
ATOM   3696 HG13 ILE A 395      -9.146   0.336  25.440  1.00 40.41           H  
ATOM   3697 HG12 ILE A 395      -7.970  -0.933  25.511  1.00 40.41           H  
ATOM   3698 HG21 ILE A 395      -6.063   0.430  27.526  1.00 43.72           H  
ATOM   3699 HG22 ILE A 395      -6.867  -0.057  29.037  1.00 43.72           H  
ATOM   3700 HG23 ILE A 395      -6.609  -1.251  27.742  1.00 43.72           H  
ATOM   3701 HD11 ILE A 395      -7.173   0.908  24.116  1.00 38.81           H  
ATOM   3702 HD12 ILE A 395      -7.345   2.038  25.480  1.00 38.81           H  
ATOM   3703 HD13 ILE A 395      -6.137   0.734  25.553  1.00 38.81           H  
ATOM   3704  N   GLY A 396     -11.224   0.686  27.630  1.00 35.29           N  
ATOM   3705  CA  GLY A 396     -12.593   1.074  27.268  1.00 36.97           C  
ATOM   3706  C   GLY A 396     -12.690   2.570  27.141  1.00 36.36           C  
ATOM   3707  O   GLY A 396     -12.498   3.253  28.158  1.00 38.56           O  
ATOM   3708  H   GLY A 396     -10.708   1.380  28.153  1.00 35.29           H  
ATOM   3709  HA3 GLY A 396     -13.284   0.730  28.038  1.00 36.97           H  
ATOM   3710  HA2 GLY A 396     -12.863   0.611  26.319  1.00 36.97           H  
ATOM   3711  N   ILE A 397     -12.877   3.065  25.923  1.00 35.18           N  
ATOM   3712  CA  ILE A 397     -12.655   4.493  25.561  1.00 37.85           C  
ATOM   3713  C   ILE A 397     -14.003   5.149  25.292  1.00 39.55           C  
ATOM   3714  O   ILE A 397     -14.777   4.671  24.461  1.00 41.03           O  
ATOM   3715  CB  ILE A 397     -11.696   4.604  24.367  1.00 35.59           C  
ATOM   3716  CG1 ILE A 397     -10.320   4.009  24.700  1.00 37.46           C  
ATOM   3717  CG2 ILE A 397     -11.591   6.039  23.895  1.00 33.82           C  
ATOM   3718  CD1 ILE A 397      -9.609   4.702  25.859  1.00 36.90           C  
ATOM   3719  H   ILE A 397     -13.188   2.462  25.175  1.00 35.18           H  
ATOM   3720  HA  ILE A 397     -12.197   4.994  26.414  1.00 37.85           H  
ATOM   3721  HB  ILE A 397     -12.119   4.019  23.550  1.00 35.59           H  
ATOM   3722 HG13 ILE A 397      -9.686   4.046  23.814  1.00 37.46           H  
ATOM   3723 HG12 ILE A 397     -10.430   2.949  24.926  1.00 37.46           H  
ATOM   3724 HG21 ILE A 397     -10.907   6.095  23.048  1.00 33.82           H  
ATOM   3725 HG22 ILE A 397     -12.575   6.395  23.590  1.00 33.82           H  
ATOM   3726 HG23 ILE A 397     -11.216   6.663  24.707  1.00 33.82           H  
ATOM   3727 HD11 ILE A 397      -8.645   4.225  26.032  1.00 36.90           H  
ATOM   3728 HD12 ILE A 397      -9.454   5.753  25.615  1.00 36.90           H  
ATOM   3729 HD13 ILE A 397     -10.219   4.625  26.759  1.00 36.90           H  
ATOM   3730  N   PRO A 398     -14.323   6.254  26.005  1.00 38.63           N  
ATOM   3731  CA  PRO A 398     -15.590   6.957  25.820  1.00 39.50           C  
ATOM   3732  C   PRO A 398     -15.761   7.532  24.404  1.00 38.19           C  
ATOM   3733  O   PRO A 398     -14.818   8.145  23.891  1.00 37.74           O  
ATOM   3734  CB  PRO A 398     -15.543   8.101  26.858  1.00 38.98           C  
ATOM   3735  CG  PRO A 398     -14.506   7.652  27.874  1.00 39.06           C  
ATOM   3736  CD  PRO A 398     -13.507   6.841  27.076  1.00 39.13           C  
ATOM   3737  HA  PRO A 398     -16.419   6.288  26.048  1.00 39.50           H  
ATOM   3738  HB3 PRO A 398     -16.514   8.186  27.346  1.00 38.98           H  
ATOM   3739  HB2 PRO A 398     -15.201   9.016  26.373  1.00 38.98           H  
ATOM   3740  HG3 PRO A 398     -14.981   7.011  28.616  1.00 39.06           H  
ATOM   3741  HG2 PRO A 398     -14.009   8.527  28.293  1.00 39.06           H  
ATOM   3742  HD2 PRO A 398     -12.767   7.512  26.639  1.00 39.13           H  
ATOM   3743  HD3 PRO A 398     -13.108   6.044  27.703  1.00 39.13           H  
ATOM   3744  N   VAL A 399     -16.957   7.361  23.831  1.00 35.17           N  
ATOM   3745  CA  VAL A 399     -17.366   7.926  22.507  1.00 34.56           C  
ATOM   3746  C   VAL A 399     -17.904   9.349  22.713  1.00 34.45           C  
ATOM   3747  O   VAL A 399     -18.755   9.533  23.589  1.00 32.26           O  
ATOM   3748  CB  VAL A 399     -18.410   7.024  21.820  1.00 35.30           C  
ATOM   3749  CG1 VAL A 399     -18.966   7.666  20.554  1.00 32.83           C  
ATOM   3750  CG2 VAL A 399     -17.844   5.639  21.521  1.00 33.34           C  
ATOM   3751  H   VAL A 399     -17.667   6.814  24.297  1.00 35.17           H  
ATOM   3752  HA  VAL A 399     -16.484   7.981  21.868  1.00 34.56           H  
ATOM   3753  HB  VAL A 399     -19.240   6.896  22.514  1.00 35.30           H  
ATOM   3754 HG11 VAL A 399     -19.699   7.000  20.099  1.00 32.83           H  
ATOM   3755 HG12 VAL A 399     -19.444   8.613  20.806  1.00 32.83           H  
ATOM   3756 HG13 VAL A 399     -18.153   7.847  19.850  1.00 32.83           H  
ATOM   3757 HG21 VAL A 399     -18.608   5.031  21.037  1.00 33.34           H  
ATOM   3758 HG22 VAL A 399     -16.982   5.733  20.860  1.00 33.34           H  
ATOM   3759 HG23 VAL A 399     -17.537   5.163  22.452  1.00 33.34           H  
ATOM   3760  N   ILE A 400     -17.451  10.298  21.891  1.00 35.35           N  
ATOM   3761  CA  ILE A 400     -17.742  11.750  22.034  1.00 38.07           C  
ATOM   3762  C   ILE A 400     -18.508  12.252  20.804  1.00 41.88           C  
ATOM   3763  O   ILE A 400     -18.895  13.448  20.801  1.00 45.84           O  
ATOM   3764  CB  ILE A 400     -16.442  12.538  22.246  1.00 42.05           C  
ATOM   3765  CG1 ILE A 400     -15.427  12.279  21.128  1.00 43.11           C  
ATOM   3766  CG2 ILE A 400     -15.864  12.238  23.619  1.00 46.43           C  
ATOM   3767  CD1 ILE A 400     -14.624  13.492  20.738  1.00 41.90           C  
ATOM   3768  H   ILE A 400     -16.867  10.050  21.106  1.00 35.35           H  
ATOM   3769  HA  ILE A 400     -18.374  11.889  22.911  1.00 38.07           H  
ATOM   3770  HB  ILE A 400     -16.694  13.599  22.221  1.00 42.05           H  
ATOM   3771 HG13 ILE A 400     -15.946  11.892  20.251  1.00 43.11           H  
ATOM   3772 HG12 ILE A 400     -14.751  11.481  21.432  1.00 43.11           H  
ATOM   3773 HG21 ILE A 400     -14.942  12.803  23.757  1.00 46.43           H  
ATOM   3774 HG22 ILE A 400     -16.583  12.524  24.387  1.00 46.43           H  
ATOM   3775 HG23 ILE A 400     -15.652  11.172  23.699  1.00 46.43           H  
ATOM   3776 HD11 ILE A 400     -13.929  13.228  19.942  1.00 41.90           H  
ATOM   3777 HD12 ILE A 400     -15.296  14.276  20.388  1.00 41.90           H  
ATOM   3778 HD13 ILE A 400     -14.066  13.853  21.602  1.00 41.90           H  
ATOM   3779  N   LYS A 401     -18.690  11.398  19.791  1.00 39.35           N  
ATOM   3780  CA  LYS A 401     -19.313  11.764  18.485  1.00 39.47           C  
ATOM   3781  C   LYS A 401     -20.016  10.539  17.900  1.00 38.81           C  
ATOM   3782  O   LYS A 401     -19.425   9.432  17.949  1.00 37.18           O  
ATOM   3783  CB  LYS A 401     -18.267  12.290  17.506  1.00  0.00           C  
ATOM   3784  CG  LYS A 401     -18.337  13.806  17.299  1.00  0.00           C  
ATOM   3785  CD  LYS A 401     -17.330  14.355  16.281  1.00  0.00           C  
ATOM   3786  CE  LYS A 401     -17.385  15.873  16.059  1.00  0.00           C  
ATOM   3787  NZ  LYS A 401     -16.399  16.347  15.073  1.00  0.00           N1+
ATOM   3788  H   LYS A 401     -18.398  10.436  19.883  1.00 39.35           H  
ATOM   3789  HA  LYS A 401     -20.054  12.545  18.657  1.00 39.47           H  
ATOM   3790  HB2 LYS A 401     -17.270  12.056  17.880  1.00  0.00           H  
ATOM   3791  HB3 LYS A 401     -18.409  11.819  16.534  1.00  0.00           H  
ATOM   3792  HG2 LYS A 401     -19.330  14.078  16.941  1.00  0.00           H  
ATOM   3793  HG3 LYS A 401     -18.140  14.312  18.244  1.00  0.00           H  
ATOM   3794  HD2 LYS A 401     -16.317  14.127  16.612  1.00  0.00           H  
ATOM   3795  HD3 LYS A 401     -17.506  13.894  15.309  1.00  0.00           H  
ATOM   3796  HE2 LYS A 401     -18.375  16.152  15.697  1.00  0.00           H  
ATOM   3797  HE3 LYS A 401     -17.185  16.385  17.000  1.00  0.00           H  
ATOM   3798  HZ1 LYS A 401     -16.570  15.901  14.183  1.00  0.00           H  
ATOM   3799  HZ2 LYS A 401     -16.481  17.349  14.968  1.00  0.00           H  
ATOM   3800  HZ3 LYS A 401     -15.468  16.118  15.390  1.00  0.00           H  
ATOM   3801  N   GLU A 402     -21.216  10.735  17.348  1.00 37.15           N  
ATOM   3802  CA  GLU A 402     -21.898   9.740  16.481  1.00 36.09           C  
ATOM   3803  C   GLU A 402     -21.020   9.492  15.257  1.00 32.99           C  
ATOM   3804  O   GLU A 402     -20.489  10.473  14.710  1.00 29.32           O  
ATOM   3805  CB  GLU A 402     -23.274  10.233  16.022  1.00 36.51           C  
ATOM   3806  CG  GLU A 402     -24.192  10.641  17.146  1.00 40.24           C  
ATOM   3807  CD  GLU A 402     -25.534  11.182  16.682  1.00 46.76           C  
ATOM   3808  OE1 GLU A 402     -25.709  11.372  15.448  1.00 47.30           O  
ATOM   3809  OE2 GLU A 402     -26.405  11.402  17.542  1.00 53.21           O1-
ATOM   3810  H   GLU A 402     -21.712  11.600  17.512  1.00 37.15           H  
ATOM   3811  HA  GLU A 402     -22.017   8.807  17.032  1.00 36.09           H  
ATOM   3812  HB3 GLU A 402     -23.755   9.458  15.426  1.00 36.51           H  
ATOM   3813  HB2 GLU A 402     -23.147  11.072  15.337  1.00 36.51           H  
ATOM   3814  HG3 GLU A 402     -23.696  11.389  17.765  1.00 40.24           H  
ATOM   3815  HG2 GLU A 402     -24.355   9.790  17.807  1.00 40.24           H  
ATOM   3816  N   GLY A 403     -20.917   8.239  14.827  1.00 31.60           N  
ATOM   3817  CA  GLY A 403     -20.320   7.865  13.535  1.00 31.25           C  
ATOM   3818  C   GLY A 403     -20.163   6.370  13.409  1.00 31.29           C  
ATOM   3819  O   GLY A 403     -20.500   5.647  14.378  1.00 26.67           O  
ATOM   3820  H   GLY A 403     -21.259   7.480  15.398  1.00 31.60           H  
ATOM   3821  HA3 GLY A 403     -19.345   8.342  13.434  1.00 31.25           H  
ATOM   3822  HA2 GLY A 403     -20.949   8.234  12.725  1.00 31.25           H  
ATOM   3823  N   ILE A 404     -19.678   5.919  12.258  1.00 32.29           N  
ATOM   3824  CA  ILE A 404     -19.427   4.486  11.953  1.00 31.64           C  
ATOM   3825  C   ILE A 404     -17.995   4.156  12.372  1.00 31.10           C  
ATOM   3826  O   ILE A 404     -17.066   4.850  11.895  1.00 33.43           O  
ATOM   3827  CB  ILE A 404     -19.690   4.203  10.461  1.00 32.58           C  
ATOM   3828  CG1 ILE A 404     -21.143   4.523  10.081  1.00 34.12           C  
ATOM   3829  CG2 ILE A 404     -19.310   2.774  10.103  1.00 30.95           C  
ATOM   3830  CD1 ILE A 404     -21.337   4.887   8.608  1.00 34.44           C  
ATOM   3831  H   ILE A 404     -19.453   6.567  11.516  1.00 32.29           H  
ATOM   3832  HA  ILE A 404     -20.111   3.880  12.547  1.00 31.64           H  
ATOM   3833  HB  ILE A 404     -19.047   4.868   9.884  1.00 32.58           H  
ATOM   3834 HG13 ILE A 404     -21.509   5.338  10.706  1.00 34.12           H  
ATOM   3835 HG12 ILE A 404     -21.777   3.673  10.329  1.00 34.12           H  
ATOM   3836 HG21 ILE A 404     -19.505   2.600   9.045  1.00 30.95           H  
ATOM   3837 HG22 ILE A 404     -18.251   2.618  10.307  1.00 30.95           H  
ATOM   3838 HG23 ILE A 404     -19.901   2.080  10.700  1.00 30.95           H  
ATOM   3839 HD11 ILE A 404     -22.390   5.099   8.421  1.00 34.44           H  
ATOM   3840 HD12 ILE A 404     -20.742   5.769   8.370  1.00 34.44           H  
ATOM   3841 HD13 ILE A 404     -21.018   4.054   7.982  1.00 34.44           H  
ATOM   3842  N   LEU A 405     -17.830   3.177  13.268  1.00 30.75           N  
ATOM   3843  CA  LEU A 405     -16.510   2.732  13.767  1.00 30.48           C  
ATOM   3844  C   LEU A 405     -15.803   1.950  12.664  1.00 28.64           C  
ATOM   3845  O   LEU A 405     -16.195   0.824  12.401  1.00 28.83           O  
ATOM   3846  CB  LEU A 405     -16.670   1.873  15.021  1.00 30.38           C  
ATOM   3847  CG  LEU A 405     -15.348   1.449  15.658  1.00 30.96           C  
ATOM   3848  CD1 LEU A 405     -14.613   2.654  16.232  1.00 30.38           C  
ATOM   3849  CD2 LEU A 405     -15.563   0.388  16.724  1.00 31.85           C  
ATOM   3850  H   LEU A 405     -18.634   2.696  13.644  1.00 30.75           H  
ATOM   3851  HA  LEU A 405     -15.913   3.610  14.015  1.00 30.48           H  
ATOM   3852  HB3 LEU A 405     -17.255   0.986  14.779  1.00 30.38           H  
ATOM   3853  HB2 LEU A 405     -17.268   2.414  15.755  1.00 30.38           H  
ATOM   3854  HG  LEU A 405     -14.723   1.017  14.876  1.00 30.96           H  
ATOM   3855 HD11 LEU A 405     -13.675   2.329  16.680  1.00 30.38           H  
ATOM   3856 HD12 LEU A 405     -14.406   3.368  15.434  1.00 30.38           H  
ATOM   3857 HD13 LEU A 405     -15.232   3.130  16.992  1.00 30.38           H  
ATOM   3858 HD21 LEU A 405     -14.603   0.109  17.158  1.00 31.85           H  
ATOM   3859 HD22 LEU A 405     -16.212   0.784  17.505  1.00 31.85           H  
ATOM   3860 HD23 LEU A 405     -16.028  -0.489  16.275  1.00 31.85           H  
ATOM   3861  N   ASP A 406     -14.785   2.543  12.065  1.00 27.65           N  
ATOM   3862  CA  ASP A 406     -14.084   1.981  10.894  1.00 26.19           C  
ATOM   3863  C   ASP A 406     -12.702   1.470  11.319  1.00 26.02           C  
ATOM   3864  O   ASP A 406     -12.281   0.420  10.802  1.00 28.27           O  
ATOM   3865  CB  ASP A 406     -14.041   3.011   9.775  1.00 25.17           C  
ATOM   3866  CG  ASP A 406     -15.407   3.272   9.156  1.00 22.51           C  
ATOM   3867  OD1 ASP A 406     -16.180   2.322   9.043  1.00 21.07           O  
ATOM   3868  OD2 ASP A 406     -15.657   4.420   8.746  1.00 23.03           O1-
ATOM   3869  H   ASP A 406     -14.446   3.432  12.406  1.00 27.65           H  
ATOM   3870  HA  ASP A 406     -14.660   1.127  10.539  1.00 26.19           H  
ATOM   3871  HB3 ASP A 406     -13.351   2.676   9.001  1.00 25.17           H  
ATOM   3872  HB2 ASP A 406     -13.633   3.946  10.159  1.00 25.17           H  
ATOM   3873  N   ALA A 407     -12.029   2.161  12.238  1.00 25.74           N  
ATOM   3874  CA  ALA A 407     -10.620   1.888  12.583  1.00 26.31           C  
ATOM   3875  C   ALA A 407     -10.247   2.499  13.938  1.00 26.29           C  
ATOM   3876  O   ALA A 407     -10.806   3.560  14.308  1.00 26.20           O  
ATOM   3877  CB  ALA A 407      -9.731   2.417  11.484  1.00 27.51           C  
ATOM   3878  H   ALA A 407     -12.483   2.914  12.737  1.00 25.74           H  
ATOM   3879  HA  ALA A 407     -10.485   0.809  12.644  1.00 26.31           H  
ATOM   3880  HB1 ALA A 407      -8.688   2.219  11.732  1.00 27.51           H  
ATOM   3881  HB2 ALA A 407      -9.981   1.924  10.545  1.00 27.51           H  
ATOM   3882  HB3 ALA A 407      -9.881   3.492  11.380  1.00 27.51           H  
ATOM   3883  N   ILE A 408      -9.249   1.905  14.588  1.00 26.71           N  
ATOM   3884  CA  ILE A 408      -8.372   2.586  15.571  1.00 26.86           C  
ATOM   3885  C   ILE A 408      -7.143   3.108  14.829  1.00 27.70           C  
ATOM   3886  O   ILE A 408      -6.408   2.289  14.206  1.00 27.34           O  
ATOM   3887  CB  ILE A 408      -8.003   1.650  16.735  1.00 28.28           C  
ATOM   3888  CG1 ILE A 408      -9.237   0.942  17.304  1.00 27.22           C  
ATOM   3889  CG2 ILE A 408      -7.251   2.414  17.811  1.00 27.79           C  
ATOM   3890  CD1 ILE A 408     -10.358   1.880  17.677  1.00 27.41           C  
ATOM   3891  H   ILE A 408      -9.050   0.929  14.424  1.00 26.71           H  
ATOM   3892  HA  ILE A 408      -8.914   3.440  15.978  1.00 26.86           H  
ATOM   3893  HB  ILE A 408      -7.333   0.885  16.344  1.00 28.28           H  
ATOM   3894 HG13 ILE A 408      -8.948   0.359  18.178  1.00 27.22           H  
ATOM   3895 HG12 ILE A 408      -9.601   0.213  16.580  1.00 27.22           H  
ATOM   3896 HG21 ILE A 408      -6.997   1.738  18.627  1.00 27.79           H  
ATOM   3897 HG22 ILE A 408      -6.337   2.833  17.389  1.00 27.79           H  
ATOM   3898 HG23 ILE A 408      -7.878   3.221  18.190  1.00 27.79           H  
ATOM   3899 HD11 ILE A 408     -11.196   1.307  18.072  1.00 27.41           H  
ATOM   3900 HD12 ILE A 408     -10.009   2.581  18.435  1.00 27.41           H  
ATOM   3901 HD13 ILE A 408     -10.680   2.432  16.794  1.00 27.41           H  
ATOM   3902  N   MET A 409      -6.979   4.425  14.820  1.00 25.92           N  
ATOM   3903  CA  MET A 409      -5.788   5.112  14.294  1.00 24.84           C  
ATOM   3904  C   MET A 409      -4.758   5.198  15.408  1.00 25.52           C  
ATOM   3905  O   MET A 409      -5.129   5.676  16.510  1.00 27.08           O  
ATOM   3906  CB  MET A 409      -6.134   6.524  13.841  1.00 25.75           C  
ATOM   3907  CG  MET A 409      -4.975   7.257  13.234  1.00 26.02           C  
ATOM   3908  SD  MET A 409      -5.511   8.764  12.437  1.00 27.72           S  
ATOM   3909  CE  MET A 409      -6.138   9.669  13.851  1.00 27.88           C  
ATOM   3910  H   MET A 409      -7.701   5.027  15.191  1.00 25.92           H  
ATOM   3911  HA  MET A 409      -5.378   4.548  13.457  1.00 24.84           H  
ATOM   3912  HB3 MET A 409      -6.518   7.093  14.689  1.00 25.75           H  
ATOM   3913  HB2 MET A 409      -6.953   6.484  13.122  1.00 25.75           H  
ATOM   3914  HG3 MET A 409      -4.482   6.616  12.503  1.00 26.02           H  
ATOM   3915  HG2 MET A 409      -4.249   7.496  14.012  1.00 26.02           H  
ATOM   3916  HE1 MET A 409      -6.513  10.640  13.525  1.00 27.88           H  
ATOM   3917  HE2 MET A 409      -6.947   9.105  14.315  1.00 27.88           H  
ATOM   3918  HE3 MET A 409      -5.336   9.815  14.575  1.00 27.88           H  
ATOM   3919  N   VAL A 410      -3.507   4.858  15.104  1.00 23.46           N  
ATOM   3920  CA  VAL A 410      -2.400   4.779  16.087  1.00 24.25           C  
ATOM   3921  C   VAL A 410      -1.218   5.609  15.576  1.00 25.17           C  
ATOM   3922  O   VAL A 410      -0.933   5.596  14.351  1.00 25.55           O  
ATOM   3923  CB  VAL A 410      -2.016   3.319  16.378  1.00 25.08           C  
ATOM   3924  CG1 VAL A 410      -0.729   3.212  17.169  1.00 26.39           C  
ATOM   3925  CG2 VAL A 410      -3.141   2.582  17.100  1.00 25.36           C  
ATOM   3926  H   VAL A 410      -3.262   4.634  14.150  1.00 23.46           H  
ATOM   3927  HA  VAL A 410      -2.746   5.227  17.019  1.00 24.25           H  
ATOM   3928  HB  VAL A 410      -1.857   2.823  15.421  1.00 25.08           H  
ATOM   3929 HG11 VAL A 410      -0.499   2.162  17.350  1.00 26.39           H  
ATOM   3930 HG12 VAL A 410       0.084   3.670  16.605  1.00 26.39           H  
ATOM   3931 HG13 VAL A 410      -0.844   3.728  18.122  1.00 26.39           H  
ATOM   3932 HG21 VAL A 410      -2.838   1.553  17.291  1.00 25.36           H  
ATOM   3933 HG22 VAL A 410      -3.353   3.080  18.046  1.00 25.36           H  
ATOM   3934 HG23 VAL A 410      -4.037   2.588  16.479  1.00 25.36           H  
ATOM   3935  N   TRP A 411      -0.654   6.405  16.466  1.00 27.54           N  
ATOM   3936  CA  TRP A 411       0.618   7.132  16.282  1.00 26.30           C  
ATOM   3937  C   TRP A 411       1.374   7.150  17.613  1.00 24.76           C  
ATOM   3938  O   TRP A 411       0.964   6.429  18.538  1.00 24.97           O  
ATOM   3939  CB  TRP A 411       0.347   8.529  15.744  1.00 27.57           C  
ATOM   3940  CG  TRP A 411      -0.309   9.450  16.719  1.00 30.38           C  
ATOM   3941  CD1 TRP A 411       0.290  10.446  17.436  1.00 33.04           C  
ATOM   3942  CD2 TRP A 411      -1.708   9.512  17.040  1.00 32.78           C  
ATOM   3943  NE1 TRP A 411      -0.631  11.091  18.214  1.00 34.51           N  
ATOM   3944  CE2 TRP A 411      -1.868  10.552  17.981  1.00 32.38           C  
ATOM   3945  CE3 TRP A 411      -2.836   8.786  16.639  1.00 33.20           C  
ATOM   3946  CZ2 TRP A 411      -3.109  10.889  18.511  1.00 30.75           C  
ATOM   3947  CZ3 TRP A 411      -4.057   9.105  17.189  1.00 33.68           C  
ATOM   3948  CH2 TRP A 411      -4.189  10.146  18.105  1.00 32.21           C  
ATOM   3949  H   TRP A 411      -1.097   6.557  17.361  1.00 27.54           H  
ATOM   3950  HA  TRP A 411       1.220   6.593  15.551  1.00 26.30           H  
ATOM   3951  HB3 TRP A 411      -0.267   8.458  14.846  1.00 27.57           H  
ATOM   3952  HB2 TRP A 411       1.282   8.972  15.402  1.00 27.57           H  
ATOM   3953  HD1 TRP A 411       1.351  10.623  17.334  1.00 33.04           H  
ATOM   3954  HE1 TRP A 411      -0.339  11.836  18.830  1.00 34.51           H  
ATOM   3955  HE3 TRP A 411      -2.738   7.994  15.912  1.00 33.20           H  
ATOM   3956  HZ2 TRP A 411      -3.193  11.707  19.212  1.00 30.75           H  
ATOM   3957  HZ3 TRP A 411      -4.937   8.544  16.912  1.00 33.68           H  
ATOM   3958  HH2 TRP A 411      -5.172  10.363  18.497  1.00 32.21           H  
ATOM   3959  N   PHE A 412       2.456   7.899  17.697  1.00 25.18           N  
ATOM   3960  CA  PHE A 412       3.361   7.881  18.861  1.00 27.51           C  
ATOM   3961  C   PHE A 412       4.223   9.133  18.858  1.00 29.29           C  
ATOM   3962  O   PHE A 412       4.385   9.775  17.790  1.00 30.46           O  
ATOM   3963  CB  PHE A 412       4.198   6.595  18.866  1.00 27.54           C  
ATOM   3964  CG  PHE A 412       5.089   6.416  17.664  1.00 28.17           C  
ATOM   3965  CD1 PHE A 412       6.340   7.010  17.614  1.00 26.75           C  
ATOM   3966  CD2 PHE A 412       4.687   5.629  16.591  1.00 29.34           C  
ATOM   3967  CE1 PHE A 412       7.160   6.841  16.507  1.00 30.33           C  
ATOM   3968  CE2 PHE A 412       5.509   5.464  15.485  1.00 29.75           C  
ATOM   3969  CZ  PHE A 412       6.747   6.062  15.451  1.00 29.48           C  
ATOM   3970  H   PHE A 412       2.698   8.524  16.941  1.00 25.18           H  
ATOM   3971  HA  PHE A 412       2.751   7.892  19.764  1.00 27.51           H  
ATOM   3972  HB3 PHE A 412       3.536   5.734  18.956  1.00 27.54           H  
ATOM   3973  HB2 PHE A 412       4.803   6.563  19.772  1.00 27.54           H  
ATOM   3974  HD1 PHE A 412       6.686   7.612  18.442  1.00 26.75           H  
ATOM   3975  HD2 PHE A 412       3.725   5.138  16.612  1.00 29.34           H  
ATOM   3976  HE1 PHE A 412       8.126   7.322  16.472  1.00 30.33           H  
ATOM   3977  HE2 PHE A 412       5.177   4.866  14.650  1.00 29.75           H  
ATOM   3978  HZ  PHE A 412       7.394   5.922  14.598  1.00 29.48           H  
ATOM   3979  N   VAL A 413       4.699   9.494  20.040  1.00 30.55           N  
ATOM   3980  CA  VAL A 413       5.731  10.532  20.269  1.00 33.96           C  
ATOM   3981  C   VAL A 413       7.017   9.828  20.737  1.00 34.14           C  
ATOM   3982  O   VAL A 413       6.932   9.053  21.719  1.00 34.75           O  
ATOM   3983  CB  VAL A 413       5.221  11.562  21.293  1.00 36.44           C  
ATOM   3984  CG1 VAL A 413       6.194  12.710  21.476  1.00 40.56           C  
ATOM   3985  CG2 VAL A 413       3.841  12.089  20.909  1.00 37.40           C  
ATOM   3986  H   VAL A 413       4.356   9.050  20.880  1.00 30.55           H  
ATOM   3987  HA  VAL A 413       5.932  11.043  19.327  1.00 33.96           H  
ATOM   3988  HB  VAL A 413       5.125  11.055  22.253  1.00 36.44           H  
ATOM   3989 HG11 VAL A 413       5.794  13.413  22.207  1.00 40.56           H  
ATOM   3990 HG12 VAL A 413       7.150  12.324  21.829  1.00 40.56           H  
ATOM   3991 HG13 VAL A 413       6.338  13.220  20.524  1.00 40.56           H  
ATOM   3992 HG21 VAL A 413       3.509  12.815  21.652  1.00 37.40           H  
ATOM   3993 HG22 VAL A 413       3.894  12.569  19.932  1.00 37.40           H  
ATOM   3994 HG23 VAL A 413       3.133  11.261  20.869  1.00 37.40           H  
ATOM   3995  N   LEU A 414       8.112   9.968  19.971  1.00 33.60           N  
ATOM   3996  CA  LEU A 414       9.500   9.601  20.385  1.00 34.93           C  
ATOM   3997  C   LEU A 414      10.110  10.744  21.196  1.00 33.85           C  
ATOM   3998  O   LEU A 414      10.353  11.808  20.605  1.00 31.60           O  
ATOM   3999  CB  LEU A 414      10.371   9.359  19.153  1.00 36.95           C  
ATOM   4000  CG  LEU A 414      10.101   8.094  18.362  1.00 37.87           C  
ATOM   4001  CD1 LEU A 414      11.120   7.963  17.246  1.00 37.78           C  
ATOM   4002  CD2 LEU A 414      10.112   6.865  19.253  1.00 36.06           C  
ATOM   4003  H   LEU A 414       8.031  10.347  19.038  1.00 33.60           H  
ATOM   4004  HA  LEU A 414       9.471   8.698  20.994  1.00 34.93           H  
ATOM   4005  HB3 LEU A 414      11.421   9.382  19.446  1.00 36.95           H  
ATOM   4006  HB2 LEU A 414      10.299  10.220  18.488  1.00 36.95           H  
ATOM   4007  HG  LEU A 414       9.112   8.179  17.912  1.00 37.87           H  
ATOM   4008 HD11 LEU A 414      10.924   7.053  16.679  1.00 37.78           H  
ATOM   4009 HD12 LEU A 414      11.047   8.826  16.584  1.00 37.78           H  
ATOM   4010 HD13 LEU A 414      12.122   7.916  17.672  1.00 37.78           H  
ATOM   4011 HD21 LEU A 414       9.915   5.978  18.651  1.00 36.06           H  
ATOM   4012 HD22 LEU A 414      11.087   6.771  19.730  1.00 36.06           H  
ATOM   4013 HD23 LEU A 414       9.342   6.964  20.018  1.00 36.06           H  
ATOM   4014  N   GLN A 415      10.457  10.492  22.456  1.00 32.38           N  
ATOM   4015  CA  GLN A 415      11.407  11.343  23.223  1.00 35.42           C  
ATOM   4016  C   GLN A 415      12.836  10.892  22.865  1.00 31.58           C  
ATOM   4017  O   GLN A 415      13.209   9.746  23.249  1.00 29.76           O  
ATOM   4018  CB  GLN A 415      11.098  11.260  24.727  1.00 37.88           C  
ATOM   4019  CG  GLN A 415      11.429  12.535  25.502  1.00 39.80           C  
ATOM   4020  CD  GLN A 415      10.557  13.708  25.106  1.00 43.80           C  
ATOM   4021  OE1 GLN A 415       9.334  13.595  24.997  1.00 45.83           O  
ATOM   4022  NE2 GLN A 415      11.187  14.854  24.882  1.00 45.23           N  
ATOM   4023  H   GLN A 415      10.071   9.692  22.936  1.00 32.38           H  
ATOM   4024  HA  GLN A 415      11.281  12.377  22.901  1.00 35.42           H  
ATOM   4025  HB3 GLN A 415      11.642  10.422  25.162  1.00 37.88           H  
ATOM   4026  HB2 GLN A 415      10.045  11.016  24.867  1.00 37.88           H  
ATOM   4027  HG3 GLN A 415      12.476  12.793  25.345  1.00 39.80           H  
ATOM   4028  HG2 GLN A 415      11.321  12.348  26.570  1.00 39.80           H  
ATOM   4029 HE22 GLN A 415      10.663  15.675  24.614  1.00 45.23           H  
ATOM   4030 HE21 GLN A 415      12.191  14.906  24.979  1.00 45.23           H  
ATOM   4031  N   LEU A 416      13.538  11.667  22.025  1.00 28.78           N  
ATOM   4032  CA  LEU A 416      14.960  11.406  21.665  1.00 33.59           C  
ATOM   4033  C   LEU A 416      15.826  11.693  22.892  1.00 37.22           C  
ATOM   4034  O   LEU A 416      16.772  10.925  23.140  1.00 46.96           O  
ATOM   4035  CB  LEU A 416      15.392  12.281  20.483  1.00 32.25           C  
ATOM   4036  CG  LEU A 416      14.461  12.307  19.271  1.00 34.21           C  
ATOM   4037  CD1 LEU A 416      15.161  12.935  18.083  1.00 33.48           C  
ATOM   4038  CD2 LEU A 416      13.962  10.920  18.911  1.00 37.25           C  
ATOM   4039  H   LEU A 416      13.104  12.475  21.601  1.00 28.78           H  
ATOM   4040  HA  LEU A 416      15.070  10.358  21.390  1.00 33.59           H  
ATOM   4041  HB3 LEU A 416      16.390  11.984  20.162  1.00 32.25           H  
ATOM   4042  HB2 LEU A 416      15.555  13.301  20.832  1.00 32.25           H  
ATOM   4043  HG  LEU A 416      13.597  12.924  19.520  1.00 34.21           H  
ATOM   4044 HD11 LEU A 416      14.486  12.947  17.227  1.00 33.48           H  
ATOM   4045 HD12 LEU A 416      15.451  13.957  18.330  1.00 33.48           H  
ATOM   4046 HD13 LEU A 416      16.050  12.355  17.836  1.00 33.48           H  
ATOM   4047 HD21 LEU A 416      13.304  10.984  18.045  1.00 37.25           H  
ATOM   4048 HD22 LEU A 416      14.811  10.278  18.675  1.00 37.25           H  
ATOM   4049 HD23 LEU A 416      13.413  10.501  19.754  1.00 37.25           H  
ATOM   4050  N   ASP A 417      15.537  12.803  23.575  1.00 38.75           N  
ATOM   4051  CA  ASP A 417      16.055  13.159  24.922  1.00 41.78           C  
ATOM   4052  C   ASP A 417      15.071  14.157  25.562  1.00 44.64           C  
ATOM   4053  O   ASP A 417      14.042  14.467  24.911  1.00 46.09           O  
ATOM   4054  CB  ASP A 417      17.481  13.712  24.827  1.00 41.58           C  
ATOM   4055  CG  ASP A 417      17.591  15.041  24.091  1.00 46.28           C  
ATOM   4056  OD1 ASP A 417      16.551  15.702  23.906  1.00 51.41           O  
ATOM   4057  OD2 ASP A 417      18.716  15.410  23.722  1.00 44.76           O1-
ATOM   4058  H   ASP A 417      14.914  13.492  23.179  1.00 38.75           H  
ATOM   4059  HA  ASP A 417      16.076  12.257  25.533  1.00 41.78           H  
ATOM   4060  HB3 ASP A 417      18.122  12.977  24.342  1.00 41.58           H  
ATOM   4061  HB2 ASP A 417      17.894  13.820  25.830  1.00 41.58           H  
ATOM   4062  N   ASP A 418      15.392  14.672  26.757  1.00 43.72           N  
ATOM   4063  CA  ASP A 418      14.513  15.568  27.566  1.00 44.72           C  
ATOM   4064  C   ASP A 418      13.917  16.671  26.674  1.00 45.58           C  
ATOM   4065  O   ASP A 418      12.745  16.995  26.869  1.00 47.68           O  
ATOM   4066  CB  ASP A 418      15.270  16.184  28.739  1.00  0.00           C  
ATOM   4067  CG  ASP A 418      14.465  17.124  29.641  1.00  0.00           C  
ATOM   4068  OD1 ASP A 418      13.528  17.763  29.109  1.00  0.00           O  
ATOM   4069  OD2 ASP A 418      14.827  17.214  30.832  1.00  0.00           O1-
ATOM   4070  H   ASP A 418      16.287  14.461  27.174  1.00 43.72           H  
ATOM   4071  HA  ASP A 418      13.692  14.972  27.965  1.00 44.72           H  
ATOM   4072  HB2 ASP A 418      15.643  15.391  29.388  1.00  0.00           H  
ATOM   4073  HB3 ASP A 418      16.108  16.771  28.364  1.00  0.00           H  
ATOM   4074  N   GLU A 419      14.693  17.194  25.716  1.00 44.59           N  
ATOM   4075  CA  GLU A 419      14.417  18.486  25.021  1.00 45.34           C  
ATOM   4076  C   GLU A 419      14.013  18.255  23.554  1.00 40.70           C  
ATOM   4077  O   GLU A 419      13.661  19.240  22.882  1.00 39.23           O  
ATOM   4078  CB  GLU A 419      15.653  19.390  25.102  1.00 53.44           C  
ATOM   4079  CG  GLU A 419      15.708  20.224  26.375  1.00 59.25           C  
ATOM   4080  CD  GLU A 419      17.101  20.439  26.940  1.00 64.33           C  
ATOM   4081  OE1 GLU A 419      17.885  21.196  26.320  1.00 69.07           O  
ATOM   4082  OE2 GLU A 419      17.401  19.850  28.000  1.00 71.23           O1-
ATOM   4083  H   GLU A 419      15.528  16.708  25.421  1.00 44.59           H  
ATOM   4084  HA  GLU A 419      13.592  18.983  25.532  1.00 45.34           H  
ATOM   4085  HB3 GLU A 419      15.676  20.051  24.235  1.00 53.44           H  
ATOM   4086  HB2 GLU A 419      16.553  18.780  25.030  1.00 53.44           H  
ATOM   4087  HG3 GLU A 419      15.078  19.764  27.135  1.00 59.25           H  
ATOM   4088  HG2 GLU A 419      15.239  21.192  26.193  1.00 59.25           H  
ATOM   4089  N   HIS A 420      14.082  17.020  23.061  1.00 40.25           N  
ATOM   4090  CA  HIS A 420      13.847  16.686  21.630  1.00 37.99           C  
ATOM   4091  C   HIS A 420      12.887  15.504  21.506  1.00 37.14           C  
ATOM   4092  O   HIS A 420      13.192  14.415  22.063  1.00 35.43           O  
ATOM   4093  CB  HIS A 420      15.170  16.417  20.929  1.00 38.14           C  
ATOM   4094  CG  HIS A 420      16.050  17.614  20.851  1.00 39.34           C  
ATOM   4095  ND1 HIS A 420      17.168  17.761  21.652  1.00 38.74           N  
ATOM   4096  CD2 HIS A 420      15.974  18.727  20.088  1.00 37.52           C  
ATOM   4097  CE1 HIS A 420      17.757  18.901  21.363  1.00 39.41           C  
ATOM   4098  NE2 HIS A 420      17.041  19.516  20.414  1.00 38.80           N  
ATOM   4099  H   HIS A 420      14.305  16.246  23.669  1.00 40.25           H  
ATOM   4100  HA  HIS A 420      13.382  17.550  21.154  1.00 37.99           H  
ATOM   4101  HB3 HIS A 420      14.977  16.044  19.923  1.00 38.14           H  
ATOM   4102  HB2 HIS A 420      15.696  15.615  21.445  1.00 38.14           H  
ATOM   4103  HD1 HIS A 420      17.406  17.045  22.323  1.00 38.74           H  
ATOM   4104  HD2 HIS A 420      15.162  18.846  19.385  1.00 37.52           H  
ATOM   4105  HE1 HIS A 420      18.665  19.185  21.875  1.00 39.41           H  
ATOM   4106  N   SER A 421      11.793  15.701  20.775  1.00 35.96           N  
ATOM   4107  CA  SER A 421      10.743  14.687  20.530  1.00 35.84           C  
ATOM   4108  C   SER A 421      10.319  14.722  19.063  1.00 36.87           C  
ATOM   4109  O   SER A 421      10.556  15.759  18.389  1.00 35.11           O  
ATOM   4110  CB  SER A 421       9.574  14.891  21.448  1.00 38.69           C  
ATOM   4111  OG  SER A 421       8.800  16.005  21.043  1.00 41.77           O  
ATOM   4112  H   SER A 421      11.632  16.598  20.338  1.00 35.96           H  
ATOM   4113  HA  SER A 421      11.167  13.705  20.736  1.00 35.84           H  
ATOM   4114  HB3 SER A 421       9.934  15.050  22.464  1.00 38.69           H  
ATOM   4115  HB2 SER A 421       8.951  13.997  21.447  1.00 38.69           H  
ATOM   4116  HG  SER A 421       9.381  16.705  20.735  1.00 41.77           H  
ATOM   4117  N   LEU A 422       9.795  13.596  18.579  1.00 38.76           N  
ATOM   4118  CA  LEU A 422       9.176  13.434  17.240  1.00 40.65           C  
ATOM   4119  C   LEU A 422       7.752  12.921  17.420  1.00 35.68           C  
ATOM   4120  O   LEU A 422       7.585  11.908  18.119  1.00 31.98           O  
ATOM   4121  CB  LEU A 422      10.000  12.437  16.426  1.00 45.53           C  
ATOM   4122  CG  LEU A 422      10.724  13.021  15.222  1.00 54.04           C  
ATOM   4123  CD1 LEU A 422      12.088  13.564  15.625  1.00 58.40           C  
ATOM   4124  CD2 LEU A 422      10.858  11.982  14.118  1.00 56.63           C  
ATOM   4125  H   LEU A 422       9.799  12.756  19.139  1.00 38.76           H  
ATOM   4126  HA  LEU A 422       9.156  14.396  16.728  1.00 40.65           H  
ATOM   4127  HB3 LEU A 422       9.357  11.621  16.098  1.00 45.53           H  
ATOM   4128  HB2 LEU A 422      10.723  11.949  17.079  1.00 45.53           H  
ATOM   4129  HG  LEU A 422      10.129  13.850  14.838  1.00 54.04           H  
ATOM   4130 HD11 LEU A 422      12.589  13.977  14.749  1.00 58.40           H  
ATOM   4131 HD12 LEU A 422      11.962  14.347  16.373  1.00 58.40           H  
ATOM   4132 HD13 LEU A 422      12.692  12.758  16.042  1.00 58.40           H  
ATOM   4133 HD21 LEU A 422      11.379  12.421  13.267  1.00 56.63           H  
ATOM   4134 HD22 LEU A 422      11.425  11.128  14.489  1.00 56.63           H  
ATOM   4135 HD23 LEU A 422       9.867  11.653  13.806  1.00 56.63           H  
ATOM   4136  N   SER A 423       6.776  13.571  16.790  1.00 32.83           N  
ATOM   4137  CA  SER A 423       5.363  13.107  16.748  1.00 32.85           C  
ATOM   4138  C   SER A 423       5.023  12.591  15.350  1.00 28.03           C  
ATOM   4139  O   SER A 423       5.240  13.327  14.401  1.00 27.16           O  
ATOM   4140  CB  SER A 423       4.409  14.191  17.175  1.00 32.01           C  
ATOM   4141  OG  SER A 423       3.090  13.677  17.264  1.00 33.41           O  
ATOM   4142  H   SER A 423       6.976  14.433  16.303  1.00 32.83           H  
ATOM   4143  HA  SER A 423       5.262  12.277  17.446  1.00 32.85           H  
ATOM   4144  HB3 SER A 423       4.434  15.004  16.449  1.00 32.01           H  
ATOM   4145  HB2 SER A 423       4.713  14.581  18.147  1.00 32.01           H  
ATOM   4146  HG  SER A 423       3.124  12.747  17.499  1.00 33.41           H  
ATOM   4147  N   THR A 424       4.464  11.376  15.261  1.00 27.78           N  
ATOM   4148  CA  THR A 424       3.811  10.827  14.042  1.00 28.08           C  
ATOM   4149  C   THR A 424       2.294  11.044  14.123  1.00 29.81           C  
ATOM   4150  O   THR A 424       1.571  10.335  13.431  1.00 29.24           O  
ATOM   4151  CB  THR A 424       4.145   9.344  13.842  1.00 28.36           C  
ATOM   4152  OG1 THR A 424       3.435   8.573  14.826  1.00 23.95           O  
ATOM   4153  CG2 THR A 424       5.635   9.076  13.904  1.00 27.04           C  
ATOM   4154  H   THR A 424       4.467  10.759  16.061  1.00 27.78           H  
ATOM   4155  HA  THR A 424       4.186  11.378  13.180  1.00 28.08           H  
ATOM   4156  HB  THR A 424       3.788   9.047  12.856  1.00 28.36           H  
ATOM   4157  HG1 THR A 424       3.117   7.760  14.428  1.00 23.95           H  
ATOM   4158 HG21 THR A 424       5.820   8.012  13.757  1.00 27.04           H  
ATOM   4159 HG22 THR A 424       6.140   9.644  13.122  1.00 27.04           H  
ATOM   4160 HG23 THR A 424       6.019   9.380  14.878  1.00 27.04           H  
ATOM   4161  N   SER A 425       1.852  12.022  14.917  1.00 33.68           N  
ATOM   4162  CA  SER A 425       0.470  12.563  14.910  1.00 32.30           C  
ATOM   4163  C   SER A 425       0.110  13.003  13.499  1.00 30.12           C  
ATOM   4164  O   SER A 425       0.894  13.669  12.842  1.00 29.26           O  
ATOM   4165  CB  SER A 425       0.329  13.699  15.892  1.00 32.50           C  
ATOM   4166  OG  SER A 425      -1.032  14.008  16.104  1.00 33.95           O  
ATOM   4167  H   SER A 425       2.476  12.451  15.586  1.00 33.68           H  
ATOM   4168  HA  SER A 425      -0.212  11.767  15.206  1.00 32.30           H  
ATOM   4169  HB3 SER A 425       0.845  14.579  15.506  1.00 32.50           H  
ATOM   4170  HB2 SER A 425       0.789  13.420  16.839  1.00 32.50           H  
ATOM   4171  HG  SER A 425      -1.504  13.968  15.269  1.00 33.95           H  
ATOM   4172  N   PRO A 426      -1.072  12.621  12.975  1.00 30.50           N  
ATOM   4173  CA  PRO A 426      -1.410  12.907  11.588  1.00 33.51           C  
ATOM   4174  C   PRO A 426      -1.423  14.419  11.324  1.00 34.37           C  
ATOM   4175  O   PRO A 426      -2.024  15.140  12.094  1.00 31.84           O  
ATOM   4176  CB  PRO A 426      -2.805  12.277  11.403  1.00 34.29           C  
ATOM   4177  CG  PRO A 426      -3.354  12.149  12.824  1.00 32.76           C  
ATOM   4178  CD  PRO A 426      -2.137  11.905  13.683  1.00 30.95           C  
ATOM   4179  HA  PRO A 426      -0.694  12.422  10.925  1.00 33.51           H  
ATOM   4180  HB3 PRO A 426      -2.697  11.284  10.967  1.00 34.29           H  
ATOM   4181  HB2 PRO A 426      -3.436  12.959  10.832  1.00 34.29           H  
ATOM   4182  HG3 PRO A 426      -4.015  11.284  12.879  1.00 32.76           H  
ATOM   4183  HG2 PRO A 426      -3.820  13.090  13.117  1.00 32.76           H  
ATOM   4184  HD2 PRO A 426      -2.289  12.362  14.661  1.00 30.95           H  
ATOM   4185  HD3 PRO A 426      -1.910  10.839  13.691  1.00 30.95           H  
ATOM   4186  N   SER A 427      -0.734  14.858  10.264  1.00 37.06           N  
ATOM   4187  CA  SER A 427      -0.598  16.288   9.871  1.00 36.90           C  
ATOM   4188  C   SER A 427      -0.062  16.396   8.439  1.00 36.97           C  
ATOM   4189  O   SER A 427       0.879  15.650   8.095  1.00 34.89           O  
ATOM   4190  CB  SER A 427       0.290  17.030  10.849  1.00 38.06           C  
ATOM   4191  OG  SER A 427       0.614  18.321  10.354  1.00 40.32           O  
ATOM   4192  H   SER A 427      -0.258  14.201   9.663  1.00 37.06           H  
ATOM   4193  HA  SER A 427      -1.588  16.744   9.898  1.00 36.90           H  
ATOM   4194  HB3 SER A 427       1.207  16.463  11.010  1.00 38.06           H  
ATOM   4195  HB2 SER A 427      -0.224  17.127  11.805  1.00 38.06           H  
ATOM   4196  HG  SER A 427       1.561  18.464  10.426  1.00 40.32           H  
ATOM   4197  N   GLU A 428      -0.593  17.340   7.662  1.00 37.43           N  
ATOM   4198  CA  GLU A 428      -0.089  17.684   6.308  1.00 39.46           C  
ATOM   4199  C   GLU A 428       1.293  18.348   6.419  1.00 39.84           C  
ATOM   4200  O   GLU A 428       1.966  18.477   5.387  1.00 38.65           O  
ATOM   4201  CB  GLU A 428      -1.092  18.579   5.579  1.00 40.67           C  
ATOM   4202  CG  GLU A 428      -2.194  17.796   4.883  1.00 44.44           C  
ATOM   4203  CD  GLU A 428      -1.707  16.926   3.732  1.00 49.01           C  
ATOM   4204  OE1 GLU A 428      -1.411  15.726   3.973  1.00 46.56           O  
ATOM   4205  OE2 GLU A 428      -1.602  17.453   2.597  1.00 55.00           O1-
ATOM   4206  H   GLU A 428      -1.388  17.873   7.985  1.00 37.43           H  
ATOM   4207  HA  GLU A 428       0.021  16.761   5.740  1.00 39.46           H  
ATOM   4208  HB3 GLU A 428      -0.565  19.192   4.847  1.00 40.67           H  
ATOM   4209  HB2 GLU A 428      -1.537  19.278   6.288  1.00 40.67           H  
ATOM   4210  HG3 GLU A 428      -2.953  18.488   4.517  1.00 44.44           H  
ATOM   4211  HG2 GLU A 428      -2.711  17.174   5.613  1.00 44.44           H  
ATOM   4212  N   GLU A 429       1.696  18.753   7.624  1.00 42.64           N  
ATOM   4213  CA  GLU A 429       2.981  19.463   7.860  1.00 47.84           C  
ATOM   4214  C   GLU A 429       4.128  18.440   7.995  1.00 43.56           C  
ATOM   4215  O   GLU A 429       5.290  18.839   7.792  1.00 43.57           O  
ATOM   4216  CB  GLU A 429       2.861  20.371   9.088  1.00 53.31           C  
ATOM   4217  CG  GLU A 429       1.676  21.321   9.017  1.00 56.62           C  
ATOM   4218  CD  GLU A 429       1.937  22.712   9.571  1.00 63.88           C  
ATOM   4219  OE1 GLU A 429       1.357  23.042  10.626  1.00 70.61           O  
ATOM   4220  OE2 GLU A 429       2.705  23.479   8.931  1.00 66.50           O1-
ATOM   4221  H   GLU A 429       1.118  18.582   8.434  1.00 42.64           H  
ATOM   4222  HA  GLU A 429       3.186  20.091   6.993  1.00 47.84           H  
ATOM   4223  HB3 GLU A 429       3.780  20.947   9.204  1.00 53.31           H  
ATOM   4224  HB2 GLU A 429       2.780  19.758   9.985  1.00 53.31           H  
ATOM   4225  HG3 GLU A 429       0.827  20.879   9.538  1.00 56.62           H  
ATOM   4226  HG2 GLU A 429       1.340  21.402   7.983  1.00 56.62           H  
ATOM   4227  N   THR A 430       3.813  17.171   8.294  1.00 37.25           N  
ATOM   4228  CA  THR A 430       4.812  16.090   8.527  1.00 33.53           C  
ATOM   4229  C   THR A 430       4.622  14.962   7.498  1.00 31.91           C  
ATOM   4230  O   THR A 430       3.554  14.872   6.899  1.00 29.89           O  
ATOM   4231  CB  THR A 430       4.737  15.551   9.962  1.00 31.86           C  
ATOM   4232  OG1 THR A 430       3.610  14.685  10.071  1.00 32.42           O  
ATOM   4233  CG2 THR A 430       4.636  16.644  11.001  1.00 32.73           C  
ATOM   4234  H   THR A 430       2.844  16.897   8.374  1.00 37.25           H  
ATOM   4235  HA  THR A 430       5.805  16.515   8.380  1.00 33.53           H  
ATOM   4236  HB  THR A 430       5.638  14.971  10.159  1.00 31.86           H  
ATOM   4237  HG1 THR A 430       3.706  13.956   9.455  1.00 32.42           H  
ATOM   4238 HG21 THR A 430       4.586  16.199  11.994  1.00 32.73           H  
ATOM   4239 HG22 THR A 430       5.512  17.290  10.936  1.00 32.73           H  
ATOM   4240 HG23 THR A 430       3.737  17.234  10.823  1.00 32.73           H  
ATOM   4241  N   CYS A 431       5.638  14.125   7.337  1.00 32.30           N  
ATOM   4242  CA  CYS A 431       5.710  13.055   6.320  1.00 32.59           C  
ATOM   4243  C   CYS A 431       5.173  11.741   6.909  1.00 31.81           C  
ATOM   4244  O   CYS A 431       4.934  10.798   6.140  1.00 34.28           O  
ATOM   4245  CB  CYS A 431       7.146  12.877   5.865  1.00 34.95           C  
ATOM   4246  SG  CYS A 431       8.267  12.506   7.237  1.00 35.28           S  
ATOM   4247  H   CYS A 431       6.447  14.192   7.938  1.00 32.30           H  
ATOM   4248  HA  CYS A 431       5.098  13.337   5.463  1.00 32.59           H  
ATOM   4249  HB3 CYS A 431       7.480  13.783   5.359  1.00 34.95           H  
ATOM   4250  HB2 CYS A 431       7.196  12.075   5.129  1.00 34.95           H  
ATOM   4251  HG  CYS A 431       7.882  11.375   7.834  1.00 35.28           H  
ATOM   4252  N   TRP A 432       4.971  11.698   8.223  1.00 30.09           N  
ATOM   4253  CA  TRP A 432       4.785  10.444   8.995  1.00 29.94           C  
ATOM   4254  C   TRP A 432       3.421   9.830   8.685  1.00 29.60           C  
ATOM   4255  O   TRP A 432       2.394  10.590   8.649  1.00 30.18           O  
ATOM   4256  CB  TRP A 432       4.951  10.705  10.492  1.00 31.82           C  
ATOM   4257  CG  TRP A 432       6.265  11.322  10.838  1.00 35.88           C  
ATOM   4258  CD1 TRP A 432       6.480  12.484  11.518  1.00 35.87           C  
ATOM   4259  CD2 TRP A 432       7.559  10.832  10.457  1.00 39.06           C  
ATOM   4260  NE1 TRP A 432       7.822  12.738  11.606  1.00 38.39           N  
ATOM   4261  CE2 TRP A 432       8.510  11.743  10.965  1.00 39.94           C  
ATOM   4262  CE3 TRP A 432       8.007   9.717   9.736  1.00 39.99           C  
ATOM   4263  CZ2 TRP A 432       9.883  11.561  10.786  1.00 41.08           C  
ATOM   4264  CZ3 TRP A 432       9.361   9.544   9.554  1.00 42.24           C  
ATOM   4265  CH2 TRP A 432      10.285  10.453  10.079  1.00 41.45           C  
ATOM   4266  H   TRP A 432       4.937  12.555   8.757  1.00 30.09           H  
ATOM   4267  HA  TRP A 432       5.555   9.737   8.686  1.00 29.94           H  
ATOM   4268  HB3 TRP A 432       4.836   9.769  11.038  1.00 31.82           H  
ATOM   4269  HB2 TRP A 432       4.145  11.352  10.838  1.00 31.82           H  
ATOM   4270  HD1 TRP A 432       5.642  13.053  11.895  1.00 35.87           H  
ATOM   4271  HE1 TRP A 432       8.149  13.561  12.091  1.00 38.39           H  
ATOM   4272  HE3 TRP A 432       7.294   9.012   9.334  1.00 39.99           H  
ATOM   4273  HZ2 TRP A 432      10.581  12.277  11.196  1.00 41.08           H  
ATOM   4274  HZ3 TRP A 432       9.727   8.694   8.997  1.00 42.24           H  
ATOM   4275  HH2 TRP A 432      11.337  10.268   9.918  1.00 41.45           H  
ATOM   4276  N   GLU A 433       3.379   8.507   8.588  1.00 26.31           N  
ATOM   4277  CA  GLU A 433       2.124   7.743   8.461  1.00 27.67           C  
ATOM   4278  C   GLU A 433       1.692   7.243   9.834  1.00 24.79           C  
ATOM   4279  O   GLU A 433       2.518   7.248  10.768  1.00 23.09           O  
ATOM   4280  CB  GLU A 433       2.296   6.603   7.458  1.00 29.25           C  
ATOM   4281  CG  GLU A 433       2.415   7.105   6.039  1.00 31.30           C  
ATOM   4282  CD  GLU A 433       2.162   6.080   4.961  1.00 33.97           C  
ATOM   4283  OE1 GLU A 433       2.139   4.860   5.282  1.00 38.92           O  
ATOM   4284  OE2 GLU A 433       1.978   6.500   3.799  1.00 38.23           O1-
ATOM   4285  H   GLU A 433       4.236   7.973   8.599  1.00 26.31           H  
ATOM   4286  HA  GLU A 433       1.353   8.415   8.085  1.00 27.67           H  
ATOM   4287  HB3 GLU A 433       1.447   5.924   7.532  1.00 29.25           H  
ATOM   4288  HB2 GLU A 433       3.185   6.026   7.714  1.00 29.25           H  
ATOM   4289  HG3 GLU A 433       3.402   7.544   5.894  1.00 31.30           H  
ATOM   4290  HG2 GLU A 433       1.740   7.950   5.898  1.00 31.30           H  
ATOM   4291  N   GLN A 434       0.434   6.840   9.935  1.00 22.76           N  
ATOM   4292  CA  GLN A 434      -0.173   6.263  11.143  1.00 23.32           C  
ATOM   4293  C   GLN A 434      -0.385   4.763  10.910  1.00 24.18           C  
ATOM   4294  O   GLN A 434      -0.521   4.356   9.738  1.00 22.95           O  
ATOM   4295  CB  GLN A 434      -1.474   6.993  11.449  1.00 22.78           C  
ATOM   4296  CG  GLN A 434      -1.262   8.451  11.814  1.00 23.63           C  
ATOM   4297  CD  GLN A 434      -0.638   9.225  10.682  1.00 24.23           C  
ATOM   4298  OE1 GLN A 434      -1.149   9.245   9.555  1.00 22.36           O  
ATOM   4299  NE2 GLN A 434       0.501   9.845  10.963  1.00 24.44           N  
ATOM   4300  H   GLN A 434      -0.187   6.920   9.142  1.00 22.76           H  
ATOM   4301  HA  GLN A 434       0.512   6.397  11.980  1.00 23.32           H  
ATOM   4302  HB3 GLN A 434      -1.990   6.487  12.265  1.00 22.78           H  
ATOM   4303  HB2 GLN A 434      -2.137   6.929  10.586  1.00 22.78           H  
ATOM   4304  HG3 GLN A 434      -0.622   8.516  12.694  1.00 23.63           H  
ATOM   4305  HG2 GLN A 434      -2.219   8.902  12.077  1.00 23.63           H  
ATOM   4306 HE22 GLN A 434       0.973  10.383  10.250  1.00 24.44           H  
ATOM   4307 HE21 GLN A 434       0.896   9.780  11.890  1.00 24.44           H  
ATOM   4308  N   ALA A 435      -0.340   3.972  11.977  1.00 24.34           N  
ATOM   4309  CA  ALA A 435      -0.812   2.579  11.988  1.00 24.41           C  
ATOM   4310  C   ALA A 435      -2.331   2.600  12.107  1.00 26.38           C  
ATOM   4311  O   ALA A 435      -2.861   3.521  12.764  1.00 26.26           O  
ATOM   4312  CB  ALA A 435      -0.161   1.804  13.107  1.00 25.78           C  
ATOM   4313  H   ALA A 435       0.036   4.320  12.848  1.00 24.34           H  
ATOM   4314  HA  ALA A 435      -0.544   2.114  11.040  1.00 24.41           H  
ATOM   4315  HB1 ALA A 435      -0.524   0.777  13.097  1.00 25.78           H  
ATOM   4316  HB2 ALA A 435       0.920   1.809  12.971  1.00 25.78           H  
ATOM   4317  HB3 ALA A 435      -0.409   2.267  14.062  1.00 25.78           H  
ATOM   4318  N   VAL A 436      -3.000   1.738  11.350  1.00 26.78           N  
ATOM   4319  CA  VAL A 436      -4.478   1.694  11.238  1.00 27.52           C  
ATOM   4320  C   VAL A 436      -4.931   0.275  11.540  1.00 27.33           C  
ATOM   4321  O   VAL A 436      -4.468  -0.663  10.852  1.00 27.11           O  
ATOM   4322  CB  VAL A 436      -4.953   2.149   9.848  1.00 29.91           C  
ATOM   4323  CG1 VAL A 436      -6.433   1.855   9.651  1.00 30.02           C  
ATOM   4324  CG2 VAL A 436      -4.655   3.624   9.599  1.00 30.74           C  
ATOM   4325  H   VAL A 436      -2.500   1.054  10.801  1.00 26.78           H  
ATOM   4326  HA  VAL A 436      -4.904   2.362  11.987  1.00 27.52           H  
ATOM   4327  HB  VAL A 436      -4.401   1.572   9.106  1.00 29.91           H  
ATOM   4328 HG11 VAL A 436      -6.741   2.188   8.660  1.00 30.02           H  
ATOM   4329 HG12 VAL A 436      -6.607   0.783   9.745  1.00 30.02           H  
ATOM   4330 HG13 VAL A 436      -7.013   2.384  10.407  1.00 30.02           H  
ATOM   4331 HG21 VAL A 436      -5.007   3.904   8.606  1.00 30.74           H  
ATOM   4332 HG22 VAL A 436      -5.165   4.230  10.348  1.00 30.74           H  
ATOM   4333 HG23 VAL A 436      -3.580   3.795   9.664  1.00 30.74           H  
ATOM   4334  N   TYR A 437      -5.784   0.117  12.536  1.00 27.51           N  
ATOM   4335  CA  TYR A 437      -6.359  -1.187  12.926  1.00 28.08           C  
ATOM   4336  C   TYR A 437      -7.811  -1.215  12.488  1.00 27.89           C  
ATOM   4337  O   TYR A 437      -8.665  -0.614  13.136  1.00 33.71           O  
ATOM   4338  CB  TYR A 437      -6.178  -1.410  14.423  1.00 27.74           C  
ATOM   4339  CG  TYR A 437      -4.739  -1.484  14.866  1.00 28.04           C  
ATOM   4340  CD1 TYR A 437      -3.948  -0.348  14.903  1.00 27.79           C  
ATOM   4341  CD2 TYR A 437      -4.158  -2.691  15.236  1.00 26.80           C  
ATOM   4342  CE1 TYR A 437      -2.630  -0.398  15.319  1.00 26.65           C  
ATOM   4343  CE2 TYR A 437      -2.836  -2.757  15.646  1.00 27.34           C  
ATOM   4344  CZ  TYR A 437      -2.072  -1.600  15.697  1.00 26.86           C  
ATOM   4345  OH  TYR A 437      -0.767  -1.638  16.100  1.00 28.00           O  
ATOM   4346  H   TYR A 437      -6.078   0.916  13.080  1.00 27.51           H  
ATOM   4347  HA  TYR A 437      -5.823  -1.972  12.393  1.00 28.08           H  
ATOM   4348  HB3 TYR A 437      -6.694  -2.323  14.717  1.00 27.74           H  
ATOM   4349  HB2 TYR A 437      -6.684  -0.614  14.970  1.00 27.74           H  
ATOM   4350  HD1 TYR A 437      -4.358   0.606  14.603  1.00 27.79           H  
ATOM   4351  HD2 TYR A 437      -4.739  -3.601  15.207  1.00 26.80           H  
ATOM   4352  HE1 TYR A 437      -2.038   0.505  15.348  1.00 26.65           H  
ATOM   4353  HE2 TYR A 437      -2.404  -3.706  15.924  1.00 27.34           H  
ATOM   4354  HH  TYR A 437      -0.541  -2.531  16.370  1.00 28.00           H  
ATOM   4355  N   PRO A 438      -8.135  -1.856  11.346  1.00 27.53           N  
ATOM   4356  CA  PRO A 438      -9.507  -1.866  10.850  1.00 29.15           C  
ATOM   4357  C   PRO A 438     -10.424  -2.591  11.840  1.00 28.14           C  
ATOM   4358  O   PRO A 438      -9.988  -3.508  12.463  1.00 29.63           O  
ATOM   4359  CB  PRO A 438      -9.416  -2.604   9.498  1.00 28.29           C  
ATOM   4360  CG  PRO A 438      -7.934  -2.509   9.124  1.00 28.98           C  
ATOM   4361  CD  PRO A 438      -7.208  -2.563  10.451  1.00 28.28           C  
ATOM   4362  HA  PRO A 438      -9.856  -0.845  10.696  1.00 29.15           H  
ATOM   4363  HB3 PRO A 438     -10.010  -2.071   8.756  1.00 28.29           H  
ATOM   4364  HB2 PRO A 438      -9.686  -3.650   9.640  1.00 28.29           H  
ATOM   4365  HG3 PRO A 438      -7.743  -1.547   8.647  1.00 28.98           H  
ATOM   4366  HG2 PRO A 438      -7.657  -3.376   8.525  1.00 28.98           H  
ATOM   4367  HD2 PRO A 438      -7.122  -3.601  10.771  1.00 28.28           H  
ATOM   4368  HD3 PRO A 438      -6.280  -1.996  10.376  1.00 28.28           H  
ATOM   4369  N   VAL A 439     -11.664  -2.152  11.950  1.00 29.22           N  
ATOM   4370  CA  VAL A 439     -12.703  -2.823  12.781  1.00 30.20           C  
ATOM   4371  C   VAL A 439     -13.587  -3.671  11.871  1.00 29.94           C  
ATOM   4372  O   VAL A 439     -14.032  -3.149  10.840  1.00 30.36           O  
ATOM   4373  CB  VAL A 439     -13.515  -1.794  13.580  1.00 30.44           C  
ATOM   4374  CG1 VAL A 439     -14.517  -2.465  14.517  1.00 30.41           C  
ATOM   4375  CG2 VAL A 439     -12.595  -0.861  14.352  1.00 29.69           C  
ATOM   4376  H   VAL A 439     -11.951  -1.319  11.455  1.00 29.22           H  
ATOM   4377  HA  VAL A 439     -12.202  -3.486  13.486  1.00 30.20           H  
ATOM   4378  HB  VAL A 439     -14.079  -1.190  12.868  1.00 30.44           H  
ATOM   4379 HG11 VAL A 439     -15.071  -1.702  15.064  1.00 30.41           H  
ATOM   4380 HG12 VAL A 439     -15.211  -3.070  13.934  1.00 30.41           H  
ATOM   4381 HG13 VAL A 439     -13.985  -3.102  15.223  1.00 30.41           H  
ATOM   4382 HG21 VAL A 439     -13.193  -0.140  14.910  1.00 29.69           H  
ATOM   4383 HG22 VAL A 439     -11.986  -1.441  15.045  1.00 29.69           H  
ATOM   4384 HG23 VAL A 439     -11.946  -0.331  13.655  1.00 29.69           H  
ATOM   4385  N   GLN A 440     -13.799  -4.940  12.229  1.00 33.97           N  
ATOM   4386  CA  GLN A 440     -14.719  -5.856  11.502  1.00 41.57           C  
ATOM   4387  C   GLN A 440     -15.227  -6.959  12.444  1.00 42.46           C  
ATOM   4388  O   GLN A 440     -14.828  -6.972  13.616  1.00 35.67           O  
ATOM   4389  CB  GLN A 440     -14.013  -6.445  10.278  1.00 40.57           C  
ATOM   4390  CG  GLN A 440     -12.660  -7.050  10.595  1.00 43.80           C  
ATOM   4391  CD  GLN A 440     -11.899  -7.405   9.344  1.00 46.20           C  
ATOM   4392  OE1 GLN A 440     -10.649  -6.974   9.281  1.00 45.79           O  
ATOM   4393  NE2 GLN A 440     -12.426  -8.052   8.440  1.00 42.74           N  
ATOM   4394  H   GLN A 440     -13.322  -5.324  13.032  1.00 33.97           H  
ATOM   4395  HA  GLN A 440     -15.577  -5.277  11.158  1.00 41.57           H  
ATOM   4396  HB3 GLN A 440     -13.894  -5.669   9.521  1.00 40.57           H  
ATOM   4397  HB2 GLN A 440     -14.650  -7.202   9.823  1.00 40.57           H  
ATOM   4398  HG3 GLN A 440     -12.796  -7.944  11.203  1.00 43.80           H  
ATOM   4399  HG2 GLN A 440     -12.077  -6.344  11.186  1.00 43.80           H  
ATOM   4400 HE22 GLN A 440     -11.899  -8.280   7.609  1.00 42.74           H  
ATOM   4401 HE21 GLN A 440     -13.385  -8.355   8.529  1.00 42.74           H  
ATOM   4402  N   ASP A 441     -16.136  -7.803  11.947  1.00 46.94           N  
ATOM   4403  CA  ASP A 441     -16.700  -8.968  12.676  1.00 48.31           C  
ATOM   4404  C   ASP A 441     -17.448  -8.471  13.924  1.00 46.93           C  
ATOM   4405  O   ASP A 441     -17.309  -9.106  14.980  1.00 40.15           O  
ATOM   4406  CB  ASP A 441     -15.598  -9.972  13.032  1.00 54.02           C  
ATOM   4407  CG  ASP A 441     -16.120 -11.323  13.491  1.00 54.91           C  
ATOM   4408  OD1 ASP A 441     -17.315 -11.601  13.260  1.00 56.84           O  
ATOM   4409  OD2 ASP A 441     -15.330 -12.084  14.078  1.00 57.48           O1-
ATOM   4410  H   ASP A 441     -16.489  -7.670  11.010  1.00 46.94           H  
ATOM   4411  HA  ASP A 441     -17.417  -9.465  12.023  1.00 48.31           H  
ATOM   4412  HB3 ASP A 441     -14.960  -9.548  13.808  1.00 54.02           H  
ATOM   4413  HB2 ASP A 441     -14.944 -10.110  12.171  1.00 54.02           H  
ATOM   4414  N   LEU A 442     -18.161  -7.341  13.796  1.00 47.08           N  
ATOM   4415  CA  LEU A 442     -19.220  -6.874  14.730  1.00 44.73           C  
ATOM   4416  C   LEU A 442     -20.575  -6.978  14.029  1.00 45.41           C  
ATOM   4417  O   LEU A 442     -20.598  -6.915  12.804  1.00 41.35           O  
ATOM   4418  CB  LEU A 442     -18.944  -5.422  15.131  1.00 45.31           C  
ATOM   4419  CG  LEU A 442     -17.588  -5.151  15.777  1.00 48.31           C  
ATOM   4420  CD1 LEU A 442     -17.486  -3.695  16.210  1.00 45.97           C  
ATOM   4421  CD2 LEU A 442     -17.346  -6.083  16.960  1.00 48.47           C  
ATOM   4422  H   LEU A 442     -17.996  -6.725  13.012  1.00 47.08           H  
ATOM   4423  HA  LEU A 442     -19.222  -7.502  15.620  1.00 44.73           H  
ATOM   4424  HB3 LEU A 442     -19.735  -5.076  15.797  1.00 45.31           H  
ATOM   4425  HB2 LEU A 442     -19.061  -4.779  14.258  1.00 45.31           H  
ATOM   4426  HG  LEU A 442     -16.814  -5.338  15.033  1.00 48.31           H  
ATOM   4427 HD11 LEU A 442     -16.513  -3.519  16.669  1.00 45.97           H  
ATOM   4428 HD12 LEU A 442     -17.599  -3.047  15.340  1.00 45.97           H  
ATOM   4429 HD13 LEU A 442     -18.272  -3.474  16.932  1.00 45.97           H  
ATOM   4430 HD21 LEU A 442     -16.373  -5.866  17.400  1.00 48.47           H  
ATOM   4431 HD22 LEU A 442     -18.124  -5.931  17.708  1.00 48.47           H  
ATOM   4432 HD23 LEU A 442     -17.368  -7.117  16.618  1.00 48.47           H  
ATOM   4433  N   ALA A 443     -21.660  -7.029  14.800  1.00 47.18           N  
ATOM   4434  CA  ALA A 443     -23.059  -6.998  14.315  1.00 46.18           C  
ATOM   4435  C   ALA A 443     -23.419  -5.573  13.874  1.00 48.10           C  
ATOM   4436  O   ALA A 443     -24.203  -5.425  12.917  1.00 47.99           O  
ATOM   4437  CB  ALA A 443     -23.981  -7.485  15.409  1.00 46.34           C  
ATOM   4438  H   ALA A 443     -21.564  -7.094  15.803  1.00 47.18           H  
ATOM   4439  HA  ALA A 443     -23.149  -7.664  13.457  1.00 46.18           H  
ATOM   4440  HB1 ALA A 443     -25.011  -7.462  15.053  1.00 46.34           H  
ATOM   4441  HB2 ALA A 443     -23.714  -8.505  15.683  1.00 46.34           H  
ATOM   4442  HB3 ALA A 443     -23.884  -6.838  16.281  1.00 46.34           H  
ATOM   4443  N   ASP A 444     -22.889  -4.573  14.584  1.00 44.60           N  
ATOM   4444  CA  ASP A 444     -23.186  -3.130  14.397  1.00 41.53           C  
ATOM   4445  C   ASP A 444     -21.883  -2.339  14.567  1.00 37.36           C  
ATOM   4446  O   ASP A 444     -21.083  -2.709  15.434  1.00 39.89           O  
ATOM   4447  CB  ASP A 444     -24.245  -2.647  15.384  1.00  0.00           C  
ATOM   4448  CG  ASP A 444     -23.897  -2.789  16.868  1.00  0.00           C  
ATOM   4449  OD1 ASP A 444     -24.753  -2.400  17.695  1.00  0.00           O  
ATOM   4450  OD2 ASP A 444     -22.769  -3.246  17.143  1.00  0.00           O1-
ATOM   4451  H   ASP A 444     -22.226  -4.771  15.320  1.00 44.60           H  
ATOM   4452  HA  ASP A 444     -23.557  -2.978  13.384  1.00 41.53           H  
ATOM   4453  HB2 ASP A 444     -24.439  -1.587  15.220  1.00  0.00           H  
ATOM   4454  HB3 ASP A 444     -25.166  -3.212  15.234  1.00  0.00           H  
ATOM   4455  N   TYR A 445     -21.703  -1.292  13.766  1.00 32.05           N  
ATOM   4456  CA  TYR A 445     -20.487  -0.448  13.716  1.00 32.74           C  
ATOM   4457  C   TYR A 445     -20.846   0.974  14.133  1.00 32.83           C  
ATOM   4458  O   TYR A 445     -19.911   1.788  14.370  1.00 31.95           O  
ATOM   4459  CB  TYR A 445     -19.857  -0.509  12.319  1.00 31.76           C  
ATOM   4460  CG  TYR A 445     -19.372  -1.888  11.947  1.00 31.43           C  
ATOM   4461  CD1 TYR A 445     -18.217  -2.399  12.508  1.00 30.79           C  
ATOM   4462  CD2 TYR A 445     -20.127  -2.734  11.134  1.00 29.78           C  
ATOM   4463  CE1 TYR A 445     -17.779  -3.682  12.223  1.00 29.29           C  
ATOM   4464  CE2 TYR A 445     -19.707  -4.030  10.853  1.00 28.57           C  
ATOM   4465  CZ  TYR A 445     -18.528  -4.501  11.405  1.00 28.50           C  
ATOM   4466  OH  TYR A 445     -18.087  -5.766  11.167  1.00 34.79           O  
ATOM   4467  H   TYR A 445     -22.432  -1.016  13.123  1.00 32.05           H  
ATOM   4468  HA  TYR A 445     -19.767  -0.842  14.433  1.00 32.74           H  
ATOM   4469  HB3 TYR A 445     -19.025   0.194  12.266  1.00 31.76           H  
ATOM   4470  HB2 TYR A 445     -20.582  -0.168  11.580  1.00 31.76           H  
ATOM   4471  HD1 TYR A 445     -17.633  -1.794  13.186  1.00 30.79           H  
ATOM   4472  HD2 TYR A 445     -21.057  -2.386  10.709  1.00 29.78           H  
ATOM   4473  HE1 TYR A 445     -16.850  -4.041  12.642  1.00 29.29           H  
ATOM   4474  HE2 TYR A 445     -20.300  -4.661  10.208  1.00 28.57           H  
ATOM   4475  HH  TYR A 445     -18.704  -6.216  10.586  1.00 34.79           H  
ATOM   4476  N   TRP A 446     -22.146   1.269  14.238  1.00 30.18           N  
ATOM   4477  CA  TRP A 446     -22.651   2.602  14.659  1.00 33.52           C  
ATOM   4478  C   TRP A 446     -22.386   2.791  16.151  1.00 32.37           C  
ATOM   4479  O   TRP A 446     -22.716   1.868  16.939  1.00 34.00           O  
ATOM   4480  CB  TRP A 446     -24.137   2.775  14.340  1.00 34.53           C  
ATOM   4481  CG  TRP A 446     -24.650   4.132  14.708  1.00 33.85           C  
ATOM   4482  CD1 TRP A 446     -25.383   4.461  15.811  1.00 34.35           C  
ATOM   4483  CD2 TRP A 446     -24.411   5.363  14.002  1.00 32.59           C  
ATOM   4484  NE1 TRP A 446     -25.640   5.806  15.826  1.00 34.82           N  
ATOM   4485  CE2 TRP A 446     -25.054   6.388  14.733  1.00 32.68           C  
ATOM   4486  CE3 TRP A 446     -23.724   5.702  12.826  1.00 33.35           C  
ATOM   4487  CZ2 TRP A 446     -25.049   7.718  14.311  1.00 32.32           C  
ATOM   4488  CZ3 TRP A 446     -23.695   7.023  12.425  1.00 32.89           C  
ATOM   4489  CH2 TRP A 446     -24.362   8.013  13.150  1.00 34.27           C  
ATOM   4490  H   TRP A 446     -22.842   0.569  14.026  1.00 30.18           H  
ATOM   4491  HA  TRP A 446     -22.094   3.365  14.115  1.00 33.52           H  
ATOM   4492  HB3 TRP A 446     -24.712   2.015  14.869  1.00 34.53           H  
ATOM   4493  HB2 TRP A 446     -24.302   2.602  13.277  1.00 34.53           H  
ATOM   4494  HD1 TRP A 446     -25.672   3.696  16.516  1.00 34.35           H  
ATOM   4495  HE1 TRP A 446     -26.188   6.208  16.574  1.00 34.82           H  
ATOM   4496  HE3 TRP A 446     -23.228   4.935  12.250  1.00 33.35           H  
ATOM   4497  HZ2 TRP A 446     -25.569   8.470  14.887  1.00 32.32           H  
ATOM   4498  HZ3 TRP A 446     -23.150   7.306  11.537  1.00 32.89           H  
ATOM   4499  HH2 TRP A 446     -24.332   9.029  12.783  1.00 34.27           H  
ATOM   4500  N   ILE A 447     -21.765   3.907  16.512  1.00 29.04           N  
ATOM   4501  CA  ILE A 447     -21.423   4.254  17.914  1.00 29.49           C  
ATOM   4502  C   ILE A 447     -21.791   5.709  18.152  1.00 28.63           C  
ATOM   4503  O   ILE A 447     -21.834   6.474  17.184  1.00 29.57           O  
ATOM   4504  CB  ILE A 447     -19.937   3.961  18.220  1.00 29.23           C  
ATOM   4505  CG1 ILE A 447     -19.000   5.020  17.631  1.00 27.84           C  
ATOM   4506  CG2 ILE A 447     -19.568   2.552  17.758  1.00 29.39           C  
ATOM   4507  CD1 ILE A 447     -17.521   4.760  17.916  1.00 28.64           C  
ATOM   4508  H   ILE A 447     -21.495   4.584  15.812  1.00 29.04           H  
ATOM   4509  HA  ILE A 447     -22.033   3.638  18.574  1.00 29.49           H  
ATOM   4510  HB  ILE A 447     -19.817   3.989  19.303  1.00 29.23           H  
ATOM   4511 HG13 ILE A 447     -19.276   6.002  18.017  1.00 27.84           H  
ATOM   4512 HG12 ILE A 447     -19.155   5.082  16.554  1.00 27.84           H  
ATOM   4513 HG21 ILE A 447     -18.518   2.360  17.980  1.00 29.39           H  
ATOM   4514 HG22 ILE A 447     -20.189   1.824  18.280  1.00 29.39           H  
ATOM   4515 HG23 ILE A 447     -19.733   2.467  16.684  1.00 29.39           H  
ATOM   4516 HD11 ILE A 447     -16.920   5.551  17.468  1.00 28.64           H  
ATOM   4517 HD12 ILE A 447     -17.355   4.745  18.993  1.00 28.64           H  
ATOM   4518 HD13 ILE A 447     -17.232   3.800  17.490  1.00 28.64           H  
ATOM   4519  N   LYS A 448     -22.099   6.045  19.399  1.00 31.50           N  
ATOM   4520  CA  LYS A 448     -22.699   7.336  19.797  1.00 31.63           C  
ATOM   4521  C   LYS A 448     -22.253   7.641  21.212  1.00 30.55           C  
ATOM   4522  O   LYS A 448     -21.893   6.721  21.949  1.00 30.52           O  
ATOM   4523  CB  LYS A 448     -24.220   7.259  19.696  1.00  0.00           C  
ATOM   4524  CG  LYS A 448     -24.845   6.282  20.696  1.00  0.00           C  
ATOM   4525  CD  LYS A 448     -26.372   6.166  20.601  1.00  0.00           C  
ATOM   4526  CE  LYS A 448     -27.017   5.191  21.595  1.00  0.00           C  
ATOM   4527  NZ  LYS A 448     -28.482   5.117  21.461  1.00  0.00           N1+
ATOM   4528  H   LYS A 448     -21.925   5.398  20.154  1.00 31.50           H  
ATOM   4529  HA  LYS A 448     -22.336   8.120  19.131  1.00 31.63           H  
ATOM   4530  HB2 LYS A 448     -24.648   8.243  19.887  1.00  0.00           H  
ATOM   4531  HB3 LYS A 448     -24.501   6.929  18.696  1.00  0.00           H  
ATOM   4532  HG2 LYS A 448     -24.440   5.284  20.531  1.00  0.00           H  
ATOM   4533  HG3 LYS A 448     -24.615   6.604  21.712  1.00  0.00           H  
ATOM   4534  HD2 LYS A 448     -26.823   7.140  20.785  1.00  0.00           H  
ATOM   4535  HD3 LYS A 448     -26.649   5.820  19.605  1.00  0.00           H  
ATOM   4536  HE2 LYS A 448     -26.619   4.189  21.433  1.00  0.00           H  
ATOM   4537  HE3 LYS A 448     -26.794   5.510  22.613  1.00  0.00           H  
ATOM   4538  HZ1 LYS A 448     -28.721   4.807  20.530  1.00  0.00           H  
ATOM   4539  HZ2 LYS A 448     -28.850   4.464  22.138  1.00  0.00           H  
ATOM   4540  HZ3 LYS A 448     -28.882   6.030  21.624  1.00  0.00           H  
ATOM   4541  N   PRO A 449     -22.240   8.929  21.626  1.00 30.68           N  
ATOM   4542  CA  PRO A 449     -21.953   9.289  23.013  1.00 32.77           C  
ATOM   4543  C   PRO A 449     -22.758   8.436  24.007  1.00 32.73           C  
ATOM   4544  O   PRO A 449     -23.937   8.305  23.819  1.00 34.68           O  
ATOM   4545  CB  PRO A 449     -22.363  10.766  23.089  1.00 32.42           C  
ATOM   4546  CG  PRO A 449     -22.155  11.276  21.669  1.00 32.72           C  
ATOM   4547  CD  PRO A 449     -22.506  10.098  20.780  1.00 31.46           C  
ATOM   4548  HA  PRO A 449     -20.886   9.187  23.212  1.00 32.77           H  
ATOM   4549  HB3 PRO A 449     -21.688  11.294  23.764  1.00 32.42           H  
ATOM   4550  HB2 PRO A 449     -23.420  10.834  23.345  1.00 32.42           H  
ATOM   4551  HG3 PRO A 449     -21.106  11.535  21.528  1.00 32.72           H  
ATOM   4552  HG2 PRO A 449     -22.848  12.095  21.474  1.00 32.72           H  
ATOM   4553  HD2 PRO A 449     -23.568  10.134  20.538  1.00 31.46           H  
ATOM   4554  HD3 PRO A 449     -21.835  10.082  19.921  1.00 31.46           H  
ATOM   4555  N   GLY A 450     -22.081   7.860  25.005  1.00 37.05           N  
ATOM   4556  CA  GLY A 450     -22.645   6.874  25.953  1.00 36.85           C  
ATOM   4557  C   GLY A 450     -21.986   5.516  25.783  1.00 37.87           C  
ATOM   4558  O   GLY A 450     -21.749   4.831  26.803  1.00 38.31           O  
ATOM   4559  H   GLY A 450     -21.109   8.091  25.155  1.00 37.05           H  
ATOM   4560  HA3 GLY A 450     -23.718   6.781  25.784  1.00 36.85           H  
ATOM   4561  HA2 GLY A 450     -22.495   7.226  26.974  1.00 36.85           H  
ATOM   4562  N   ASP A 451     -21.659   5.160  24.539  1.00 34.82           N  
ATOM   4563  CA  ASP A 451     -20.963   3.900  24.182  1.00 32.73           C  
ATOM   4564  C   ASP A 451     -19.507   3.983  24.658  1.00 30.46           C  
ATOM   4565  O   ASP A 451     -19.010   5.104  24.896  1.00 26.57           O  
ATOM   4566  CB  ASP A 451     -21.075   3.625  22.685  1.00  0.00           C  
ATOM   4567  CG  ASP A 451     -22.495   3.473  22.134  1.00  0.00           C  
ATOM   4568  OD1 ASP A 451     -22.611   3.247  20.907  1.00  0.00           O  
ATOM   4569  OD2 ASP A 451     -23.436   3.626  22.940  1.00  0.00           O1-
ATOM   4570  H   ASP A 451     -21.886   5.767  23.764  1.00 34.82           H  
ATOM   4571  HA  ASP A 451     -21.448   3.082  24.715  1.00 32.73           H  
ATOM   4572  HB2 ASP A 451     -20.622   4.446  22.129  1.00  0.00           H  
ATOM   4573  HB3 ASP A 451     -20.558   2.696  22.446  1.00  0.00           H  
ATOM   4574  N   HIS A 452     -18.869   2.833  24.838  1.00 31.00           N  
ATOM   4575  CA  HIS A 452     -17.399   2.692  24.978  1.00 33.39           C  
ATOM   4576  C   HIS A 452     -16.863   1.850  23.824  1.00 31.60           C  
ATOM   4577  O   HIS A 452     -17.489   0.804  23.514  1.00 33.21           O  
ATOM   4578  CB  HIS A 452     -17.042   2.083  26.339  1.00 36.00           C  
ATOM   4579  CG  HIS A 452     -17.240   3.018  27.483  1.00 39.97           C  
ATOM   4580  ND1 HIS A 452     -16.197   3.753  28.031  1.00 43.06           N  
ATOM   4581  CD2 HIS A 452     -18.353   3.360  28.174  1.00 39.54           C  
ATOM   4582  CE1 HIS A 452     -16.661   4.494  29.015  1.00 44.76           C  
ATOM   4583  NE2 HIS A 452     -17.982   4.271  29.120  1.00 43.18           N  
ATOM   4584  H   HIS A 452     -19.390   1.970  24.888  1.00 31.00           H  
ATOM   4585  HA  HIS A 452     -16.951   3.684  24.917  1.00 33.39           H  
ATOM   4586  HB3 HIS A 452     -16.006   1.745  26.323  1.00 36.00           H  
ATOM   4587  HB2 HIS A 452     -17.636   1.184  26.500  1.00 36.00           H  
ATOM   4588  HD1 HIS A 452     -15.263   3.660  27.658  1.00 43.06           H  
ATOM   4589  HD2 HIS A 452     -19.304   2.917  27.920  1.00 39.54           H  
ATOM   4590  HE1 HIS A 452     -15.992   5.134  29.571  1.00 44.76           H  
ATOM   4591  N   VAL A 453     -15.726   2.253  23.247  1.00 31.29           N  
ATOM   4592  CA  VAL A 453     -14.885   1.379  22.378  1.00 30.39           C  
ATOM   4593  C   VAL A 453     -13.939   0.588  23.275  1.00 30.43           C  
ATOM   4594  O   VAL A 453     -13.087   1.199  23.911  1.00 34.16           O  
ATOM   4595  CB  VAL A 453     -14.112   2.175  21.314  1.00 29.40           C  
ATOM   4596  CG1 VAL A 453     -13.361   1.250  20.367  1.00 31.02           C  
ATOM   4597  CG2 VAL A 453     -15.021   3.102  20.541  1.00 28.16           C  
ATOM   4598  H   VAL A 453     -15.394   3.197  23.390  1.00 31.29           H  
ATOM   4599  HA  VAL A 453     -15.540   0.674  21.867  1.00 30.39           H  
ATOM   4600  HB  VAL A 453     -13.375   2.790  21.831  1.00 29.40           H  
ATOM   4601 HG11 VAL A 453     -12.825   1.845  19.627  1.00 31.02           H  
ATOM   4602 HG12 VAL A 453     -12.650   0.649  20.933  1.00 31.02           H  
ATOM   4603 HG13 VAL A 453     -14.069   0.594  19.861  1.00 31.02           H  
ATOM   4604 HG21 VAL A 453     -14.438   3.648  19.798  1.00 28.16           H  
ATOM   4605 HG22 VAL A 453     -15.794   2.520  20.039  1.00 28.16           H  
ATOM   4606 HG23 VAL A 453     -15.488   3.810  21.227  1.00 28.16           H  
ATOM   4607  N   MET A 454     -14.067  -0.728  23.262  1.00 33.56           N  
ATOM   4608  CA  MET A 454     -13.292  -1.658  24.107  1.00 38.26           C  
ATOM   4609  C   MET A 454     -12.340  -2.466  23.216  1.00 35.78           C  
ATOM   4610  O   MET A 454     -12.676  -2.678  22.052  1.00 35.66           O  
ATOM   4611  CB  MET A 454     -14.241  -2.593  24.862  1.00 44.70           C  
ATOM   4612  CG  MET A 454     -14.999  -1.885  25.984  1.00 47.39           C  
ATOM   4613  SD  MET A 454     -16.355  -2.855  26.712  1.00 63.96           S  
ATOM   4614  CE  MET A 454     -16.010  -4.507  26.097  1.00 59.16           C  
ATOM   4615  H   MET A 454     -14.734  -1.164  22.641  1.00 33.56           H  
ATOM   4616  HA  MET A 454     -12.708  -1.084  24.827  1.00 38.26           H  
ATOM   4617  HB3 MET A 454     -13.674  -3.426  25.277  1.00 44.70           H  
ATOM   4618  HB2 MET A 454     -14.954  -3.028  24.162  1.00 44.70           H  
ATOM   4619  HG3 MET A 454     -15.391  -0.938  25.613  1.00 47.39           H  
ATOM   4620  HG2 MET A 454     -14.298  -1.598  26.768  1.00 47.39           H  
ATOM   4621  HE1 MET A 454     -16.766  -5.198  26.469  1.00 59.16           H  
ATOM   4622  HE2 MET A 454     -16.028  -4.500  25.007  1.00 59.16           H  
ATOM   4623  HE3 MET A 454     -15.026  -4.825  26.441  1.00 59.16           H  
ATOM   4624  N   MET A 455     -11.171  -2.836  23.735  1.00 34.39           N  
ATOM   4625  CA  MET A 455     -10.098  -3.505  22.960  1.00 37.33           C  
ATOM   4626  C   MET A 455      -9.010  -4.010  23.915  1.00 38.46           C  
ATOM   4627  O   MET A 455      -8.954  -3.528  25.047  1.00 37.91           O  
ATOM   4628  CB  MET A 455      -9.487  -2.538  21.936  1.00 34.46           C  
ATOM   4629  CG  MET A 455      -8.782  -1.364  22.563  1.00 37.00           C  
ATOM   4630  SD  MET A 455      -8.542   0.023  21.425  1.00 38.21           S  
ATOM   4631  CE  MET A 455      -9.997   1.006  21.775  1.00 41.07           C  
ATOM   4632  H   MET A 455     -10.975  -2.664  24.711  1.00 34.39           H  
ATOM   4633  HA  MET A 455     -10.525  -4.356  22.430  1.00 37.33           H  
ATOM   4634  HB3 MET A 455     -10.269  -2.175  21.269  1.00 34.46           H  
ATOM   4635  HB2 MET A 455      -8.789  -3.080  21.298  1.00 34.46           H  
ATOM   4636  HG3 MET A 455      -7.815  -1.686  22.949  1.00 37.00           H  
ATOM   4637  HG2 MET A 455      -9.346  -1.025  23.432  1.00 37.00           H  
ATOM   4638  HE1 MET A 455      -9.992   1.899  21.149  1.00 41.07           H  
ATOM   4639  HE2 MET A 455     -10.891   0.420  21.564  1.00 41.07           H  
ATOM   4640  HE3 MET A 455      -9.994   1.299  22.825  1.00 41.07           H  
ATOM   4641  N   GLU A 456      -8.237  -5.003  23.477  1.00 41.02           N  
ATOM   4642  CA  GLU A 456      -7.042  -5.517  24.180  1.00 40.33           C  
ATOM   4643  C   GLU A 456      -5.791  -5.072  23.416  1.00 39.31           C  
ATOM   4644  O   GLU A 456      -5.718  -5.319  22.189  1.00 37.74           O  
ATOM   4645  CB  GLU A 456      -7.099  -7.038  24.298  1.00 47.06           C  
ATOM   4646  CG  GLU A 456      -8.269  -7.540  25.129  1.00 56.94           C  
ATOM   4647  CD  GLU A 456      -8.072  -8.913  25.753  1.00 60.63           C  
ATOM   4648  OE1 GLU A 456      -7.494  -9.797  25.081  1.00 63.79           O  
ATOM   4649  OE2 GLU A 456      -8.491  -9.095  26.909  1.00 70.76           O1-
ATOM   4650  H   GLU A 456      -8.452  -5.462  22.604  1.00 41.02           H  
ATOM   4651  HA  GLU A 456      -7.013  -5.088  25.182  1.00 40.33           H  
ATOM   4652  HB3 GLU A 456      -6.167  -7.402  24.729  1.00 47.06           H  
ATOM   4653  HB2 GLU A 456      -7.149  -7.476  23.301  1.00 47.06           H  
ATOM   4654  HG3 GLU A 456      -9.170  -7.548  24.515  1.00 56.94           H  
ATOM   4655  HG2 GLU A 456      -8.491  -6.816  25.913  1.00 56.94           H  
ATOM   4656  N   VAL A 457      -4.842  -4.467  24.126  1.00 36.10           N  
ATOM   4657  CA  VAL A 457      -3.554  -3.961  23.585  1.00 37.72           C  
ATOM   4658  C   VAL A 457      -2.424  -4.848  24.122  1.00 37.76           C  
ATOM   4659  O   VAL A 457      -2.318  -4.979  25.364  1.00 38.43           O  
ATOM   4660  CB  VAL A 457      -3.350  -2.490  23.970  1.00 37.19           C  
ATOM   4661  CG1 VAL A 457      -2.085  -1.926  23.362  1.00 37.91           C  
ATOM   4662  CG2 VAL A 457      -4.558  -1.641  23.598  1.00 37.28           C  
ATOM   4663  H   VAL A 457      -4.969  -4.320  25.117  1.00 36.10           H  
ATOM   4664  HA  VAL A 457      -3.575  -4.039  22.498  1.00 37.72           H  
ATOM   4665  HB  VAL A 457      -3.240  -2.446  25.054  1.00 37.19           H  
ATOM   4666 HG11 VAL A 457      -1.974  -0.882  23.656  1.00 37.91           H  
ATOM   4667 HG12 VAL A 457      -1.226  -2.496  23.715  1.00 37.91           H  
ATOM   4668 HG13 VAL A 457      -2.143  -1.992  22.276  1.00 37.91           H  
ATOM   4669 HG21 VAL A 457      -4.377  -0.605  23.886  1.00 37.28           H  
ATOM   4670 HG22 VAL A 457      -4.723  -1.695  22.522  1.00 37.28           H  
ATOM   4671 HG23 VAL A 457      -5.439  -2.013  24.120  1.00 37.28           H  
ATOM   4672  N   SER A 458      -1.673  -5.495  23.229  1.00 35.19           N  
ATOM   4673  CA  SER A 458      -0.517  -6.366  23.567  1.00 35.90           C  
ATOM   4674  C   SER A 458       0.648  -6.068  22.626  1.00 37.93           C  
ATOM   4675  O   SER A 458       0.392  -5.629  21.468  1.00 34.69           O  
ATOM   4676  CB  SER A 458      -0.893  -7.826  23.527  1.00 36.11           C  
ATOM   4677  OG  SER A 458      -1.381  -8.202  22.244  1.00 37.01           O  
ATOM   4678  H   SER A 458      -1.875  -5.410  22.243  1.00 35.19           H  
ATOM   4679  HA  SER A 458      -0.200  -6.127  24.582  1.00 35.90           H  
ATOM   4680  HB3 SER A 458      -1.657  -8.024  24.278  1.00 36.11           H  
ATOM   4681  HB2 SER A 458      -0.022  -8.431  23.776  1.00 36.11           H  
ATOM   4682  HG  SER A 458      -0.917  -7.704  21.566  1.00 37.01           H  
ATOM   4683  N   CYS A 459       1.871  -6.333  23.090  1.00 38.17           N  
ATOM   4684  CA  CYS A 459       3.135  -6.155  22.332  1.00 42.52           C  
ATOM   4685  C   CYS A 459       4.073  -7.336  22.611  1.00 41.53           C  
ATOM   4686  O   CYS A 459       5.237  -7.090  22.949  1.00 40.15           O  
ATOM   4687  CB  CYS A 459       3.807  -4.838  22.706  1.00 45.56           C  
ATOM   4688  SG  CYS A 459       4.983  -4.257  21.456  1.00 58.55           S  
ATOM   4689  H   CYS A 459       1.989  -6.685  24.029  1.00 38.17           H  
ATOM   4690  HA  CYS A 459       2.903  -6.137  21.267  1.00 42.52           H  
ATOM   4691  HB3 CYS A 459       4.320  -4.951  23.661  1.00 45.56           H  
ATOM   4692  HB2 CYS A 459       3.045  -4.075  22.868  1.00 45.56           H  
ATOM   4693  HG  CYS A 459       4.346  -4.069  20.297  1.00 58.55           H  
ATOM   4694  N   GLN A 460       3.565  -8.567  22.496  1.00 41.21           N  
ATOM   4695  CA  GLN A 460       4.247  -9.805  22.975  1.00 45.79           C  
ATOM   4696  C   GLN A 460       5.207 -10.348  21.889  1.00 48.70           C  
ATOM   4697  O   GLN A 460       6.303 -10.807  22.265  1.00 47.72           O  
ATOM   4698  CB  GLN A 460       3.216 -10.862  23.383  1.00 45.87           C  
ATOM   4699  CG  GLN A 460       2.512 -10.559  24.702  1.00 47.70           C  
ATOM   4700  CD  GLN A 460       1.583 -11.675  25.124  1.00 51.16           C  
ATOM   4701  OE1 GLN A 460       1.391 -12.653  24.408  1.00 50.42           O  
ATOM   4702  NE2 GLN A 460       0.999 -11.536  26.303  1.00 55.56           N  
ATOM   4703  H   GLN A 460       2.663  -8.702  22.062  1.00 41.21           H  
ATOM   4704  HA  GLN A 460       4.838  -9.549  23.854  1.00 45.79           H  
ATOM   4705  HB3 GLN A 460       3.702 -11.835  23.448  1.00 45.87           H  
ATOM   4706  HB2 GLN A 460       2.473 -10.966  22.592  1.00 45.87           H  
ATOM   4707  HG3 GLN A 460       1.946  -9.632  24.606  1.00 47.70           H  
ATOM   4708  HG2 GLN A 460       3.257 -10.393  25.481  1.00 47.70           H  
ATOM   4709 HE22 GLN A 460       0.367 -12.248  26.641  1.00 55.56           H  
ATOM   4710 HE21 GLN A 460       1.185 -10.717  26.865  1.00 55.56           H  
ATOM   4711  N   ASP A 461       4.805 -10.313  20.603  1.00 50.65           N  
ATOM   4712  CA  ASP A 461       5.572 -10.898  19.459  1.00 52.08           C  
ATOM   4713  C   ASP A 461       5.820  -9.820  18.395  1.00 52.21           C  
ATOM   4714  O   ASP A 461       5.206  -9.908  17.308  1.00 50.57           O  
ATOM   4715  CB  ASP A 461       4.847 -12.097  18.855  1.00  0.00           C  
ATOM   4716  CG  ASP A 461       5.541 -12.778  17.673  1.00  0.00           C  
ATOM   4717  OD1 ASP A 461       6.793 -12.737  17.645  1.00  0.00           O  
ATOM   4718  OD2 ASP A 461       4.807 -13.289  16.802  1.00  0.00           O1-
ATOM   4719  H   ASP A 461       3.931  -9.869  20.359  1.00 50.65           H  
ATOM   4720  HA  ASP A 461       6.538 -11.236  19.833  1.00 52.08           H  
ATOM   4721  HB2 ASP A 461       4.721 -12.867  19.616  1.00  0.00           H  
ATOM   4722  HB3 ASP A 461       3.868 -11.784  18.490  1.00  0.00           H  
ATOM   4723  N   CYS A 462       6.718  -8.872  18.688  1.00 52.57           N  
ATOM   4724  CA  CYS A 462       7.148  -7.759  17.788  1.00 54.05           C  
ATOM   4725  C   CYS A 462       6.055  -6.679  17.727  1.00 48.07           C  
ATOM   4726  O   CYS A 462       6.251  -5.624  18.329  1.00 58.73           O  
ATOM   4727  CB  CYS A 462       7.487  -8.263  16.384  1.00 55.49           C  
ATOM   4728  SG  CYS A 462       8.432  -7.066  15.391  1.00 60.46           S  
ATOM   4729  H   CYS A 462       7.173  -8.868  19.590  1.00 52.57           H  
ATOM   4730  HA  CYS A 462       8.046  -7.308  18.212  1.00 54.05           H  
ATOM   4731  HB3 CYS A 462       6.567  -8.520  15.860  1.00 55.49           H  
ATOM   4732  HB2 CYS A 462       8.049  -9.193  16.460  1.00 55.49           H  
ATOM   4733  HG  CYS A 462       7.722  -5.943  15.251  1.00 60.46           H  
ATOM   4734  N   TYR A 463       4.934  -6.968  17.071  1.00 41.03           N  
ATOM   4735  CA  TYR A 463       3.900  -5.978  16.669  1.00 37.37           C  
ATOM   4736  C   TYR A 463       3.037  -5.578  17.872  1.00 32.02           C  
ATOM   4737  O   TYR A 463       2.664  -6.433  18.682  1.00 31.40           O  
ATOM   4738  CB  TYR A 463       3.024  -6.538  15.550  1.00 35.32           C  
ATOM   4739  CG  TYR A 463       3.766  -6.823  14.274  1.00 35.74           C  
ATOM   4740  CD1 TYR A 463       4.258  -5.792  13.491  1.00 35.64           C  
ATOM   4741  CD2 TYR A 463       3.981  -8.123  13.845  1.00 34.98           C  
ATOM   4742  CE1 TYR A 463       4.946  -6.044  12.315  1.00 36.59           C  
ATOM   4743  CE2 TYR A 463       4.653  -8.392  12.665  1.00 36.13           C  
ATOM   4744  CZ  TYR A 463       5.145  -7.349  11.901  1.00 37.04           C  
ATOM   4745  OH  TYR A 463       5.835  -7.604  10.754  1.00 42.49           O  
ATOM   4746  H   TYR A 463       4.734  -7.922  16.808  1.00 41.03           H  
ATOM   4747  HA  TYR A 463       4.405  -5.086  16.297  1.00 37.37           H  
ATOM   4748  HB3 TYR A 463       2.209  -5.842  15.347  1.00 35.32           H  
ATOM   4749  HB2 TYR A 463       2.536  -7.449  15.895  1.00 35.32           H  
ATOM   4750  HD1 TYR A 463       4.109  -4.765  13.793  1.00 35.64           H  
ATOM   4751  HD2 TYR A 463       3.621  -8.952  14.435  1.00 34.98           H  
ATOM   4752  HE1 TYR A 463       5.325  -5.222  11.725  1.00 36.59           H  
ATOM   4753  HE2 TYR A 463       4.792  -9.413  12.343  1.00 36.13           H  
ATOM   4754  HH  TYR A 463       6.483  -6.910  10.609  1.00 42.49           H  
ATOM   4755  N   LEU A 464       2.712  -4.296  17.946  1.00 31.44           N  
ATOM   4756  CA  LEU A 464       1.530  -3.770  18.659  1.00 30.94           C  
ATOM   4757  C   LEU A 464       0.278  -4.381  18.041  1.00 31.37           C  
ATOM   4758  O   LEU A 464      -0.011  -4.069  16.878  1.00 28.96           O  
ATOM   4759  CB  LEU A 464       1.524  -2.248  18.532  1.00 30.01           C  
ATOM   4760  CG  LEU A 464       0.486  -1.516  19.371  1.00 30.34           C  
ATOM   4761  CD1 LEU A 464       0.736  -1.733  20.852  1.00 30.25           C  
ATOM   4762  CD2 LEU A 464       0.493  -0.030  19.044  1.00 31.97           C  
ATOM   4763  H   LEU A 464       3.290  -3.601  17.495  1.00 31.44           H  
ATOM   4764  HA  LEU A 464       1.588  -4.046  19.712  1.00 30.94           H  
ATOM   4765  HB3 LEU A 464       1.397  -1.974  17.484  1.00 30.01           H  
ATOM   4766  HB2 LEU A 464       2.516  -1.863  18.770  1.00 30.01           H  
ATOM   4767  HG  LEU A 464      -0.498  -1.916  19.127  1.00 30.34           H  
ATOM   4768 HD11 LEU A 464      -0.019  -1.200  21.430  1.00 30.25           H  
ATOM   4769 HD12 LEU A 464       0.681  -2.797  21.078  1.00 30.25           H  
ATOM   4770 HD13 LEU A 464       1.725  -1.357  21.113  1.00 30.25           H  
ATOM   4771 HD21 LEU A 464      -0.254   0.480  19.652  1.00 31.97           H  
ATOM   4772 HD22 LEU A 464       1.478   0.385  19.257  1.00 31.97           H  
ATOM   4773 HD23 LEU A 464       0.260   0.112  17.989  1.00 31.97           H  
ATOM   4774  N   ARG A 465      -0.412  -5.246  18.783  1.00 33.85           N  
ATOM   4775  CA  ARG A 465      -1.718  -5.822  18.374  1.00 35.77           C  
ATOM   4776  C   ARG A 465      -2.831  -5.150  19.176  1.00 32.72           C  
ATOM   4777  O   ARG A 465      -2.672  -4.986  20.400  1.00 32.67           O  
ATOM   4778  CB  ARG A 465      -1.723  -7.344  18.558  1.00 40.63           C  
ATOM   4779  CG  ARG A 465      -0.496  -8.037  17.981  1.00 47.30           C  
ATOM   4780  CD  ARG A 465      -0.803  -9.258  17.129  1.00 53.70           C  
ATOM   4781  NE  ARG A 465       0.412  -9.706  16.448  1.00 60.83           N  
ATOM   4782  CZ  ARG A 465       0.448 -10.503  15.382  1.00 62.70           C  
ATOM   4783  NH1 ARG A 465      -0.674 -10.977  14.860  1.00 68.36           N  
ATOM   4784  NH2 ARG A 465       1.612 -10.819  14.837  1.00 59.93           N1+
ATOM   4785  H   ARG A 465      -0.051  -5.544  19.678  1.00 33.85           H  
ATOM   4786  HA  ARG A 465      -1.875  -5.602  17.318  1.00 35.77           H  
ATOM   4787  HB3 ARG A 465      -2.621  -7.760  18.102  1.00 40.63           H  
ATOM   4788  HB2 ARG A 465      -1.806  -7.579  19.619  1.00 40.63           H  
ATOM   4789  HG3 ARG A 465       0.173  -8.322  18.793  1.00 47.30           H  
ATOM   4790  HG2 ARG A 465       0.079  -7.321  17.393  1.00 47.30           H  
ATOM   4791  HD3 ARG A 465      -1.561  -9.002  16.389  1.00 53.70           H  
ATOM   4792  HD2 ARG A 465      -1.179 -10.059  17.765  1.00 53.70           H  
ATOM   4793  HE  ARG A 465       1.272  -9.360  16.850  1.00 60.83           H  
ATOM   4794 HH12 ARG A 465      -0.639 -11.581  14.051  1.00 68.36           H  
ATOM   4795 HH11 ARG A 465      -1.564 -10.734  15.271  1.00 68.36           H  
ATOM   4796 HH22 ARG A 465       1.644 -11.423  14.028  1.00 59.93           H  
ATOM   4797 HH21 ARG A 465       2.469 -10.455  15.230  1.00 59.93           H  
ATOM   4798  N   ILE A 466      -3.879  -4.720  18.491  1.00 31.82           N  
ATOM   4799  CA  ILE A 466      -5.203  -4.400  19.079  1.00 33.62           C  
ATOM   4800  C   ILE A 466      -6.202  -5.469  18.631  1.00 35.80           C  
ATOM   4801  O   ILE A 466      -6.411  -5.620  17.405  1.00 33.82           O  
ATOM   4802  CB  ILE A 466      -5.643  -2.987  18.692  1.00 34.96           C  
ATOM   4803  CG1 ILE A 466      -4.590  -1.950  19.104  1.00 37.68           C  
ATOM   4804  CG2 ILE A 466      -7.008  -2.677  19.282  1.00 35.72           C  
ATOM   4805  CD1 ILE A 466      -4.976  -0.514  18.818  1.00 37.34           C  
ATOM   4806  H   ILE A 466      -3.810  -4.588  17.492  1.00 31.82           H  
ATOM   4807  HA  ILE A 466      -5.116  -4.446  20.165  1.00 33.62           H  
ATOM   4808  HB  ILE A 466      -5.735  -2.953  17.606  1.00 34.96           H  
ATOM   4809 HG13 ILE A 466      -3.647  -2.176  18.607  1.00 37.68           H  
ATOM   4810 HG12 ILE A 466      -4.371  -2.060  20.166  1.00 37.68           H  
ATOM   4811 HG21 ILE A 466      -7.307  -1.668  18.997  1.00 35.72           H  
ATOM   4812 HG22 ILE A 466      -7.739  -3.391  18.904  1.00 35.72           H  
ATOM   4813 HG23 ILE A 466      -6.959  -2.748  20.369  1.00 35.72           H  
ATOM   4814 HD11 ILE A 466      -4.174   0.150  19.141  1.00 37.34           H  
ATOM   4815 HD12 ILE A 466      -5.142  -0.388  17.748  1.00 37.34           H  
ATOM   4816 HD13 ILE A 466      -5.890  -0.268  19.359  1.00 37.34           H  
ATOM   4817  N   GLN A 467      -6.759  -6.202  19.591  1.00 36.52           N  
ATOM   4818  CA  GLN A 467      -7.663  -7.347  19.350  1.00 40.80           C  
ATOM   4819  C   GLN A 467      -8.962  -7.151  20.136  1.00 38.31           C  
ATOM   4820  O   GLN A 467      -8.997  -6.276  21.031  1.00 36.03           O  
ATOM   4821  CB  GLN A 467      -6.959  -8.640  19.749  1.00 42.77           C  
ATOM   4822  CG  GLN A 467      -5.796  -8.994  18.833  1.00 47.96           C  
ATOM   4823  CD  GLN A 467      -4.947 -10.097  19.404  1.00 51.81           C  
ATOM   4824  OE1 GLN A 467      -5.503 -11.299  19.461  1.00 64.09           O  
ATOM   4825  NE2 GLN A 467      -3.822  -9.870  19.836  1.00 49.37           N  
ATOM   4826  H   GLN A 467      -6.573  -5.989  20.561  1.00 36.52           H  
ATOM   4827  HA  GLN A 467      -7.899  -7.389  18.287  1.00 40.80           H  
ATOM   4828  HB3 GLN A 467      -7.679  -9.458  19.752  1.00 42.77           H  
ATOM   4829  HB2 GLN A 467      -6.599  -8.554  20.774  1.00 42.77           H  
ATOM   4830  HG3 GLN A 467      -5.180  -8.109  18.671  1.00 47.96           H  
ATOM   4831  HG2 GLN A 467      -6.181  -9.299  17.860  1.00 47.96           H  
ATOM   4832 HE22 GLN A 467      -3.266 -10.622  20.216  1.00 49.37           H  
ATOM   4833 HE21 GLN A 467      -3.452  -8.930  19.812  1.00 49.37           H  
ATOM   4834  N   SER A 468      -9.970  -7.969  19.837  1.00 39.95           N  
ATOM   4835  CA  SER A 468     -11.265  -8.026  20.557  1.00 39.81           C  
ATOM   4836  C   SER A 468     -11.882  -6.631  20.597  1.00 38.05           C  
ATOM   4837  O   SER A 468     -12.359  -6.228  21.662  1.00 41.67           O  
ATOM   4838  CB  SER A 468     -11.087  -8.579  21.944  1.00 38.77           C  
ATOM   4839  OG  SER A 468     -10.269  -9.732  21.926  1.00 43.23           O  
ATOM   4840  H   SER A 468      -9.884  -8.615  19.066  1.00 39.95           H  
ATOM   4841  HA  SER A 468     -11.937  -8.684  20.007  1.00 39.81           H  
ATOM   4842  HB3 SER A 468     -12.062  -8.831  22.362  1.00 38.77           H  
ATOM   4843  HB2 SER A 468     -10.632  -7.820  22.581  1.00 38.77           H  
ATOM   4844  HG  SER A 468      -9.406  -9.507  21.570  1.00 43.23           H  
ATOM   4845  N   ILE A 469     -11.804  -5.897  19.500  1.00 37.90           N  
ATOM   4846  CA  ILE A 469     -12.397  -4.537  19.410  1.00 45.32           C  
ATOM   4847  C   ILE A 469     -13.925  -4.708  19.336  1.00 49.88           C  
ATOM   4848  O   ILE A 469     -14.389  -5.516  18.505  1.00 52.39           O  
ATOM   4849  CB  ILE A 469     -11.811  -3.743  18.227  1.00 42.63           C  
ATOM   4850  CG1 ILE A 469     -10.279  -3.799  18.212  1.00 43.72           C  
ATOM   4851  CG2 ILE A 469     -12.314  -2.308  18.245  1.00 44.72           C  
ATOM   4852  CD1 ILE A 469      -9.644  -3.182  16.979  1.00 43.04           C  
ATOM   4853  H   ILE A 469     -11.329  -6.256  18.685  1.00 37.90           H  
ATOM   4854  HA  ILE A 469     -12.159  -4.001  20.329  1.00 45.32           H  
ATOM   4855  HB  ILE A 469     -12.168  -4.207  17.308  1.00 42.63           H  
ATOM   4856 HG13 ILE A 469      -9.955  -4.835  18.305  1.00 43.72           H  
ATOM   4857 HG12 ILE A 469      -9.891  -3.306  19.103  1.00 43.72           H  
ATOM   4858 HG21 ILE A 469     -11.889  -1.762  17.402  1.00 44.72           H  
ATOM   4859 HG22 ILE A 469     -13.401  -2.302  18.170  1.00 44.72           H  
ATOM   4860 HG23 ILE A 469     -12.012  -1.828  19.176  1.00 44.72           H  
ATOM   4861 HD11 ILE A 469      -8.559  -3.263  17.049  1.00 43.04           H  
ATOM   4862 HD12 ILE A 469      -9.991  -3.707  16.089  1.00 43.04           H  
ATOM   4863 HD13 ILE A 469      -9.925  -2.131  16.912  1.00 43.04           H  
ATOM   4864  N   SER A 470     -14.651  -4.119  20.290  1.00 49.97           N  
ATOM   4865  CA  SER A 470     -16.116  -4.291  20.463  1.00 52.05           C  
ATOM   4866  C   SER A 470     -16.738  -3.012  21.031  1.00 49.87           C  
ATOM   4867  O   SER A 470     -15.981  -2.113  21.472  1.00 46.21           O  
ATOM   4868  CB  SER A 470     -16.427  -5.495  21.327  1.00 54.48           C  
ATOM   4869  OG  SER A 470     -16.288  -5.187  22.702  1.00 58.04           O  
ATOM   4870  H   SER A 470     -14.205  -3.506  20.958  1.00 49.97           H  
ATOM   4871  HA  SER A 470     -16.550  -4.465  19.479  1.00 52.05           H  
ATOM   4872  HB3 SER A 470     -15.753  -6.311  21.068  1.00 54.48           H  
ATOM   4873  HB2 SER A 470     -17.446  -5.828  21.131  1.00 54.48           H  
ATOM   4874  HG  SER A 470     -15.387  -4.908  22.878  1.00 58.04           H  
ATOM   4875  N   VAL A 471     -18.067  -2.923  20.976  1.00 46.63           N  
ATOM   4876  CA  VAL A 471     -18.850  -1.726  21.382  1.00 48.04           C  
ATOM   4877  C   VAL A 471     -19.735  -2.109  22.571  1.00 48.19           C  
ATOM   4878  O   VAL A 471     -20.630  -2.957  22.397  1.00 50.00           O  
ATOM   4879  CB  VAL A 471     -19.682  -1.179  20.209  1.00 48.39           C  
ATOM   4880  CG1 VAL A 471     -20.575  -0.022  20.637  1.00 49.30           C  
ATOM   4881  CG2 VAL A 471     -18.803  -0.766  19.041  1.00 50.64           C  
ATOM   4882  H   VAL A 471     -18.612  -3.704  20.640  1.00 46.63           H  
ATOM   4883  HA  VAL A 471     -18.155  -0.950  21.704  1.00 48.04           H  
ATOM   4884  HB  VAL A 471     -20.331  -1.983  19.863  1.00 48.39           H  
ATOM   4885 HG11 VAL A 471     -21.145   0.335  19.779  1.00 49.30           H  
ATOM   4886 HG12 VAL A 471     -21.261  -0.360  21.413  1.00 49.30           H  
ATOM   4887 HG13 VAL A 471     -19.959   0.789  21.025  1.00 49.30           H  
ATOM   4888 HG21 VAL A 471     -19.427  -0.385  18.233  1.00 50.64           H  
ATOM   4889 HG22 VAL A 471     -18.112   0.013  19.363  1.00 50.64           H  
ATOM   4890 HG23 VAL A 471     -18.238  -1.628  18.688  1.00 50.64           H  
ATOM   4891  N   LEU A 472     -19.460  -1.526  23.732  1.00 49.22           N  
ATOM   4892  CA  LEU A 472     -20.334  -1.574  24.929  1.00 50.03           C  
ATOM   4893  C   LEU A 472     -21.309  -0.410  24.865  1.00 43.92           C  
ATOM   4894  O   LEU A 472     -20.833   0.734  24.842  1.00 42.13           O  
ATOM   4895  CB  LEU A 472     -19.468  -1.480  26.189  1.00 54.04           C  
ATOM   4896  CG  LEU A 472     -20.111  -2.025  27.461  1.00 53.09           C  
ATOM   4897  CD1 LEU A 472     -19.861  -3.520  27.594  1.00 51.23           C  
ATOM   4898  CD2 LEU A 472     -19.604  -1.278  28.687  1.00 57.63           C  
ATOM   4899  H   LEU A 472     -18.603  -1.003  23.844  1.00 49.22           H  
ATOM   4900  HA  LEU A 472     -20.888  -2.512  24.938  1.00 50.03           H  
ATOM   4901  HB3 LEU A 472     -19.176  -0.442  26.349  1.00 54.04           H  
ATOM   4902  HB2 LEU A 472     -18.522  -1.992  26.015  1.00 54.04           H  
ATOM   4903  HG  LEU A 472     -21.187  -1.867  27.390  1.00 53.09           H  
ATOM   4904 HD11 LEU A 472     -20.328  -3.887  28.508  1.00 51.23           H  
ATOM   4905 HD12 LEU A 472     -20.287  -4.038  26.735  1.00 51.23           H  
ATOM   4906 HD13 LEU A 472     -18.788  -3.707  27.635  1.00 51.23           H  
ATOM   4907 HD21 LEU A 472     -20.076  -1.683  29.582  1.00 57.63           H  
ATOM   4908 HD22 LEU A 472     -18.523  -1.394  28.763  1.00 57.63           H  
ATOM   4909 HD23 LEU A 472     -19.849  -0.219  28.596  1.00 57.63           H  
ATOM   4910  N   GLY A 473     -22.615  -0.700  24.843  1.00 48.19           N  
ATOM   4911  CA  GLY A 473     -23.695   0.309  24.773  1.00 52.51           C  
ATOM   4912  C   GLY A 473     -24.028   0.885  26.144  1.00 55.52           C  
ATOM   4913  O   GLY A 473     -23.346   0.513  27.120  1.00 57.79           O  
ATOM   4914  H   GLY A 473     -22.919  -1.662  24.875  1.00 48.19           H  
ATOM   4915  HA3 GLY A 473     -24.588  -0.145  24.344  1.00 52.51           H  
ATOM   4916  HA2 GLY A 473     -23.395   1.116  24.104  1.00 52.51           H  
ATOM   4917  N   LEU A 474     -25.055   1.745  26.214  1.00 64.62           N  
ATOM   4918  CA  LEU A 474     -25.510   2.444  27.455  1.00 65.82           C  
ATOM   4919  C   LEU A 474     -26.178   1.431  28.394  1.00 66.87           C  
ATOM   4920  O   LEU A 474     -25.885   1.503  29.605  1.00 72.91           O  
ATOM   4921  CB  LEU A 474     -26.477   3.564  27.079  1.00  0.00           C  
ATOM   4922  CG  LEU A 474     -27.123   4.473  28.153  1.00  0.00           C  
ATOM   4923  CD1 LEU A 474     -26.280   5.712  28.444  1.00  0.00           C  
ATOM   4924  CD2 LEU A 474     -28.539   4.874  27.741  1.00  0.00           C  
ATOM   4925  H   LEU A 474     -25.588   1.964  25.384  1.00 64.62           H  
ATOM   4926  HA  LEU A 474     -24.644   2.877  27.957  1.00 65.82           H  
ATOM   4927  HB2 LEU A 474     -25.973   4.275  26.424  1.00  0.00           H  
ATOM   4928  HB3 LEU A 474     -27.339   3.141  26.562  1.00  0.00           H  
ATOM   4929  HG  LEU A 474     -27.300   3.895  29.060  1.00  0.00           H  
ATOM   4930 HD11 LEU A 474     -26.775   6.318  29.204  1.00  0.00           H  
ATOM   4931 HD12 LEU A 474     -25.298   5.407  28.806  1.00  0.00           H  
ATOM   4932 HD13 LEU A 474     -26.165   6.297  27.532  1.00  0.00           H  
ATOM   4933 HD21 LEU A 474     -28.975   5.513  28.510  1.00  0.00           H  
ATOM   4934 HD22 LEU A 474     -28.504   5.417  26.797  1.00  0.00           H  
ATOM   4935 HD23 LEU A 474     -29.151   3.980  27.623  1.00  0.00           H  
ATOM   4936  N   NMA A 474A    -27.067   0.471  27.955  1.00  0.00           N  
ATOM   4937  CA  NMA A 474A    -27.662  -0.458  28.904  1.00  0.00           C  
ATOM   4938  H   NMA A 474A    -27.304   0.413  26.976  1.00  0.00           H
[truncated: 405,527 more chars]
