# Supplementary material for: Identification of a Protein Arginine Methyltransferase 7 (PRMT7)/Protein Arginine Methyltransferase 9 (PRMT9) Inhibitor
Source: J Med Chem. 2023 Aug 10;66(19):13665–83. doi: 10.1021/acs.jmedchem.3c01030 (PMC10578352; doi:10.1021/acs.jmedchem.3c01030)
Supplement: Supplementary file 4 — jm3c01030_si_004.csv [file jm3c01030_si_004.csv]

Compound_ID	SMILES	PRMT1 IC50 (µM)	PRMT3 IC50 (µM)	PRMT4 IC50 (µM)	PRMT5 IC50 (µM)	PRMT6 IC50 (µM)	PRMT7 IC50 (µM)	PRMT8 IC50 (µM)	PRMT9 IC50 (µM)	PRMT9 SPR KD (nM)	PRMT9 SPR Residence time (s)	% ASH1L residual activity at 10 µM	% DOT1L residual activity at 10 µM	% EZH2 residual activity at 10 µM	% G9a residual activity at 10 µM	% MLL1 residual activity at 10 µM	% SET7/9 residual activity at 10 µM	% SMYD3 residual activity at 10 µM	% SUV39H2 residual activity at 10 µM	% ASH1L residual activity at 100 µM	% DOT1L residual activity at 100 µM	% EZH2 residual activity at 100 µM	% G9a residual activity at 100 µM	% MLL1 residual activity at 100 µM	% SET7/9 residual activity at 100 µM	% SMYD3 residual activity at 100 µM	% SUV39H2 residual activity at 100 µM	% HsPRMT7 residual activity at 100 uM	% HsPRMT9 residual activity at 500 uM	% HsPRMT9 residual activity at 250 uM	% HsPRMT9 residual activity at 100 uM	% HsPRMT9 residual activity at 50 uM	% HsPRMT9 residual activity at 25 uM	% HsPRMT9 residual activity at 5 uM	% CePRMT9 residual activity at 500 uM	% CePRMT9 residual activity at 250 uM	% CePRMT9 residual activity at 100 uM	% CePRMT9 residual activity at 50 uM	% CePRMT9 residual activity at 25 uM	% CePRMT9 residual activity at 5 uM	% CePRMT7 residual activity at 500 uM	% CePRMT7 residual activity at 250 uM	% CePRMT7 residual activity at 100 uM
1a	O=C(OC)C1=CC(O)=C2C=C(NC(NCCCNC(NC[C@H]3O[C@@H](N4C=NC5=C(N)N=CN=C45)[C@H](O)[C@@H]3O)=N)=O)C=CC2=C1								0.89																			0.5			0.30	1.37	3.42	30.40			19.47	31.52	67.30	106.32	0.92	12.48	19.65
1b	O=C(OC)C1=CC(O)=C2C=C(NC(NCCCCNC(NC[C@H]3O[C@@H](N4C=NC5=C(N)N=CN=C45)[C@H](O)[C@@H]3O)=N)=O)C=CC2=C1								1.32																			8.27			1,64	6.15	13.85	45.95			39.17	52.55	95.80	114.11	5.19	8.62	34.75
1c	O=C(OC)C1=CC(O)=C2C=C(NC(NCCCCCNC(NC[C@H]3O[C@@H](N4C=NC5=C(N)N=CN=C45)[C@H](O)[C@@H]3O)=N)=O)C=CC2=C1								5.80																			0.03			0.34	0.52	6.50	32.03			12.31	50.08	81.62	110.89	2.32	6.92	26.05
1d	O=C(OC)C1=CC(O)=C2C=C(NC(NCCCCCCNC(NC[C@H]3O[C@@H](N4C=NC5=C(N)N=CN=C45)[C@H](O)[C@@H]3O)=N)=O)C=CC2=C1								1.02
1e	O=C(OC)C1=CC(O)=C2C=C(NC(NCCCCCCCNC(NC[C@H]3O[C@@H](N4C=NC5=C(N)N=CN=C45)[C@H](O)[C@@H]3O)=N)=O)C=CC2=C1								1.30
1f	O=C(OC)C1=CC(O)=C2C=C(NC(NCCCCNC(NCC[C@H]3O[C@@H](N4C=NC5=C(N)N=CN=C45)[C@H](O)[C@@H]3O)=N)=O)C=CC2=C1								1.20
1g	O=C(OC)C1=CC(O)=C2C=C(NC(NCCCCNC(NCCC[C@H]3O[C@@H](N4C=NC5=C(N)N=CN=C45)[C@H](O)[C@@H]3O)=N)=O)C=CC2=C1								>10.00
1h	O=C(OC)C1=CC(O)=C2C=C(NC(NCCCCNC(NC/C=C/[C@H]3O[C@@H](N4C=NC5=C(N)N=CN=C45)[C@H](O)[C@@H]3O)=N)=O)C=CC2=C1								9.30
1i	O=C(OC)C1=CC(O)=C(C=C(NC(NCCNC(NC[C@H]2O[C@@H](N3C(N=CN=C4N)=C4N=C3)[C@H](O)[C@@H]2O)=N)=O)C=C5)C5=C1	>100	>100	22.8	9.4	70	0.54	42	2.47
1j	O=C(OC)C1=CC(O)=C2C=C(NC(NCCCNC(NC[C@H]3O[C@@H](N4C=NC5=C(N)N=CN=C45)[C@H](O)[C@@H]3O)=N)=O)C=C(C(F)(F)F)C2=C1	48.9	14.9	1.46	1.01	49.7	5.6	1.97	0.2	188	500	95.38±1.49	11.21±0.88	104.55±0.99	111.35±4.30	90.45±2.83	86.32±1.40	99.09±1.41	89.74±1.08	109.06±3.80	1.35±0.17	77.56±3.43	70.93±0.31	76.86±3.96	53.33±0.38	74.15±1.80	83.76±0.22
2a	O=C(OC)C1=CC(OC(C)=O)=C(C=C([N+]([O-])=O)C=C2)C2=C1
2b	O=C(OC)C1=CC(OC(C)=O)=C(C=C([N+]([O-])=O)C=C2C(F)(F)F)C2=C1
3a	O=C(OC)C1=CC(OC(C)=O)=C(C=C(N)C=C2)C2=C1
3b	O=C(OC)C1=CC(OC(C)=O)=C(C=C(N)C=C2C(F)(F)F)C2=C1
4a	O=C(OC)C1=CC(OC(C)=O)=C(C=C(NC(OC2=CC=CC=C2)=O)C=C3)C3=C1
4b	O=C(OC)C1=CC(OC(C)=O)=C(C=C(NC(OC2=CC=CC=C2)=O)C=C3C(F)(F)F)C3=C1
5a	O=C(C1=CC(O)=C2C=C(C=CC2=C1)NC(NCCNC(OC(C)(C)C)=O)=O)OC
5b	O=C(C1=CC(O)=C(C2=C1)C=C(C=C2C(F)(F)F)NC(NCCCNC(OC(C)(C)C)=O)=O)OC
6a	O=C(C1=CC(O)=C2C=C(C=CC2=C1)NC(NCCN)=O)OC
6b	O=C(OC)C1=CC(O)=C(C=C(NC(NCCCN)=O)C=C2C(F)(F)F)C2=C1
7	NC1=NC=NC2=C1N=CN2[C@@H]3C4OC(C)(OC4[C@@H](CNC(NC(OC(C)(C)C)=O)=S)O3)C
8a	O=C(OC)C1=CC(O)=C(C=C(NC(NCCNC(NC[C@H]2O[C@@H](N3C(N=CN=C4N)=C4N=C3)C5C2OC(C)(C)O5)=NC(OC(C)(C)C)=O)=O)C=C6)C6=C1
8b	O=C(OC)C1=CC(O)=C(C=C(NC(NCCCNC(NC[C@H]2O[C@@H](N3C(N=CN=C4N)=C4N=C3)C5C2OC(C)(C)O5)=NC(OC(C)(C)C)=O)=O)C=C6C(F)(F)F)C6=C1
9	O=C(C1=C(C(F)(F)F)C=C([N+]([O-])=O)C=C1)O
10	OCC1=C(C(F)(F)F)C=C([N+]([O-])=O)C=C1
11	O=CC1=C(C(F)(F)F)C=C([N+]([O-])=O)C=C1
12	COC(/C(CC(O)=O)=C/C1=CC=C([N+]([O-])=O)C=C1C(F)(F)F)=O
EML105	O=C(NC1=CC2=C(NC(C(OCC)=O)=C2)C=C1)CNC(NC3=CC=C([N+]([O-])=O)C=C3)=O								no inhibition
EML107	OC1=C2C=C(C=CC2=CC(C(OC)=O)=C1)NC(NC3=CC4=C(C=C3)C=C(C(OC)=O)C=C4O)=O								no inhibition
EML108	OC1=C2C=C(C=CC2=CC(C(O[H])=O)=C1)NC(NC3=CC4=C(C=C3)C=C(C(O[H])=O)C=C4O)=O								no inhibition
EML145	O=C(NC1=CC2=C(C=C1)NC=C2C(O)=O)NC3=CC=C(C4=C3)NC=C4C(O)=O								no inhibition
EML147	O=C(NC1=CC2=C(C=C1)NC=C2C(OC)=O)CC(NC3=CC=C(C4=C3)NC=C4C(OC)=O)=O								no inhibition
EML148	O=C(NC1=CC2=C(C=C1)NC=C2C(O)=O)CC(NC3=CC=C(C4=C3)NC=C4C(O)=O)=O								no inhibition
EPZ015666	O=C(C1=NC=NC(NC2COC2)=C1)NC[C@H](O)CN3CC4=C(C=CC=C4)CC3																											120.34	98.05	105.08	99.85				105.26	132.20	139.23						130.55
MTA	O[C@@H]([C@H]([C@H](N1C=NC2=C(N=CN=C21)N)O3)O)[C@H]3CSC																											46.77			26.04						23.57						130.25
